# Supplementary material for: Participatory and multi-disciplinary science dataset and surveys for the assessment of the microbiological and behavioural factors influencing fresh fruits and vegetables' waste at home
Source: Data Brief. 2026 Jan 7;65:112434. doi: 10.1016/j.dib.2025.112434 (PMC12856149; doi:10.1016/j.dib.2025.112434)
Supplement: Supplementary file 1 [file mmc1.zip]

Archive with 31 entries (23 files):
- Part1_FFV_waste_sampling_campaigns/
- Part1_FFV_waste_sampling_campaigns/Table1_Nomenclature.xlsx
- Part1_FFV_waste_sampling_campaigns/Interviews/
- Part1_FFV_waste_sampling_campaigns/Interviews/Doc1a_Interview_Guide_1.docx
- Part1_FFV_waste_sampling_campaigns/Table2_Waste_in_g_day_household.xlsx
- Part1_FFV_waste_sampling_campaigns/Interviews/Doc1b_Interview_Guide_2.docx
- Part1_FFV_waste_sampling_campaigns/Table6_Clean_scores.xlsx
- Part2_Quantitative_study_consumer_FFV_antiwaste_practices/Table09_Survey1/
- Part2_Quantitative_study_consumer_FFV_antiwaste_practices/Table09_Survey1/Table9a_Survey1_Questionnaire.docx
- Part1_FFV_waste_sampling_campaigns/Table7_Microbial_counts.xlsx
- Part1_FFV_waste_sampling_campaigns/Table8_ASV_tables/
- Part1_FFV_waste_sampling_campaigns/Table8_ASV_tables/Table8a_ASV_ITS_filtered.biom
- Part1_FFV_waste_sampling_campaigns/Table5_Refrigerator_descriptors.xlsx
- Part1_FFV_waste_sampling_campaigns/Table8_ASV_tables/Table8b_ASV_16S_filtered.biom
- Part2_Quantitative_study_consumer_FFV_antiwaste_practices/Table10_Survey2/
- Part2_Quantitative_study_consumer_FFV_antiwaste_practices/Table10_Survey2/Table10a_Survey2 _Questionnaire.docx
- Part2_Quantitative_study_consumer_FFV_antiwaste_practices/Table09_Survey1/Table9c_Survey1_Sociodemographics_descriptors.xlsx
- README.txt
- Part2_Quantitative_study_consumer_FFV_antiwaste_practices/Table09_Survey1/Table9b_Survey1_answers.xlsx
- Part1_FFV_waste_sampling_campaigns/Table3_Household_Sociodemographic_descriptors/
- Part1_FFV_waste_sampling_campaigns/Table3_Household_Sociodemographic_descriptors/Table3a_Households_Sociodemographic_descriptors.xlsx
- Part1_FFV_waste_sampling_campaigns/Interviews/Doc2_Households_anonymised_interview_transcripts.docx
- Part1_FFV_waste_sampling_campaigns/Table4_Household_Survey/
- Part1_FFV_waste_sampling_campaigns/Table4_Household_Survey/Table4a_Household_survey_questions.docx
- Part2_Quantitative_study_consumer_FFV_antiwaste_practices/Table10_Survey2/Table10b_Survey2_answers.xlsx
- Part2_Quantitative_study_consumer_FFV_antiwaste_practices/Table10_Survey2/Table10c_Survey2_Sociodemographics_descriptors.xlsx
- Part1_FFV_waste_sampling_campaigns/Table3_Household_Sociodemographic_descriptors/Table3b_Households_Sociodemographic_descriptors_subsample.xlsx
- Part1_FFV_waste_sampling_campaigns/Table4_Household_Survey/Table4b_Household_Survey_answers.xlsx
- Part3_Spoilage_dynamic_assays/
- Part3_Spoilage_dynamic_assays/Table11_Spoilage_dynamic_assays.xlsx
- MANIFEST.TXT
