# Supplementary material for: Participatory and multi-disciplinary science dataset and surveys for the assessment of the microbiological and behavioural factors influencing fresh fruits and vegetables' waste at home
Source: Data Brief. 2026 Jan 7;65:112434. doi: 10.1016/j.dib.2025.112434 (PMC12856149; doi:10.1016/j.dib.2025.112434)
Supplement: Supplementary file 1 [file mmc1.zip › Part1_FFV_waste_sampling_campaigns/Table1_Nomenclature.xlsx]

## Sheet: Nomenclature
Sample_ID	Household n°	Compartiment	Period	Visit
F01V1P1C	F01	Unrefrigerated	P1	V1
F01V1P1R	F01	Refrigerated	P1	V1
F01V1P2C	F01	Unrefrigerated	P2	V1
F01V1P2R	F01	Refrigerated	P2	V1
F01V3P1C	F01	Unrefrigerated	P1	V3
F01V3P1R	F01	Refrigerated	P1	V3
F01V3P2C	F01	Unrefrigerated	P2	V3
F01V3P2R	F01	Refrigerated	P2	V3
F02V1P1C	F02	Unrefrigerated	P1	V3
F02V1P1M	F02	Others	P1	V1
F02V3P1C	F02	Unrefrigerated	P1	V1
F02V3P1M	F02	Others	P1	V3
F03V1P1A	F03	Unrefrigerated	P1	V1
F03V1P1C	F03	Unrefrigerated	P1	V1
F03V1P2M1	F03	Others	P2	V1
F03V1P2M2	F03	Others	P2	V1
F03V3P1C	F03	Unrefrigerated	P1	V3
F03V3P1M	F03	Others	P1	V3
F03V3P2M1	F03	Others	P2	V3
F03V3P2M2	F03	Others	P2	V3
F04V1P1C	F04	Unrefrigerated	P1	V1
F04V1P1M	F04	Others	P1	V1
F04V1P2C	F04	Unrefrigerated	P2	V1
F04V1P2M	F04	Others	P2	V1
F04V3P1C	F04	Unrefrigerated	P1	V3
F04V3P1M	F04	Others	P1	V3
F04V3P2C	F04	Unrefrigerated	P2	V3
F04V3P2M	F04	Others	P2	V3
F05V1P1C	F05	Unrefrigerated	P1	V1
F05V1P1R	F05	Refrigerated	P1	V1
F05V3P1C	F05	Unrefrigerated	P1	V3
F05V3P1R	F05	Refrigerated	P1	V3
F06V1P1C	F06	Unrefrigerated	P1	V1
F06V1P1R	F06	Refrigerated	P1	V1
F06V1P2C	F06	Unrefrigerated	P2	V1
F06V1P2R	F06	Refrigerated	P2	V1
F06V3P1C	F06	Unrefrigerated	P1	V3
F06V3P1R	F06	Refrigerated	P1	V3
F06V3P2C	F06	Unrefrigerated	P2	V3
F06V3P2R	F06	Refrigerated	P2	V3
F07V1P1A	F07	Unrefrigerated	P1	V1
F07V1P1R	F07	Refrigerated	P1	V1
F07V1P2C	F07	Unrefrigerated	P2	V1
F07V1P2R	F07	Refrigerated	P2	V1
F07V3P1C	F07	Unrefrigerated	P1	V3
F07V3P1R	F07	Refrigerated	P1	V3
F07V3P2C	F07	Refrigerated	P2	V3
F07V3P2R	F07	Unrefrigerated	P2	V3
F08V1P1C	F08	Unrefrigerated	P1	V1
F08V1P1R	F08	Refrigerated	P1	V1
F08V1P2C	F08	Unrefrigerated	P2	V1
F08V1P2R	F08	Refrigerated	P2	V1
F08V3P1C	F08	Unrefrigerated	P1	V3
F08V3P1R	F08	Refrigerated	P1	V3
F08V3P2A	F08	Unrefrigerated	P2	V3
F08V3P2R	F08	Refrigerated	P2	V3
F09V1P1C	F09	Unrefrigerated	P1	V1
F09V1P1R	F09	Refrigerated	P1	V1
F09V1P2C	F09	Unrefrigerated	P2	V1
F09V1P2R	F09	Refrigerated	P2	V1
F09V3P1A	F09	Unrefrigerated	P1	V3
F09V3P1C	F09	Unrefrigerated	P1	V3
F09V3P2C	F09	Unrefrigerated	P2	V3
F09V3P2R	F09	Refrigerated	P2	V3
F10V1P1M	F10	Others	P1	V1
F10V1P1R	F10	Refrigerated	P1	V1
F10V1P2C	F10	Unrefrigerated	P2	V1
F10V1P2M	F10	Unrefrigerated	P2	V1
F10V3P1M	F10	Others	P1	V3
F10V3P1R	F10	Refrigerated	P1	V3
F10V3P2A	F10	Unrefrigerated	P2	V3
F10V3P2C	F10	Unrefrigerated	P2	V3
F11V1P1C	F11	Unrefrigerated	P1	V1
F11V1P1R	F11	Refrigerated	P1	V1
F11V1P2C1	F11	Unrefrigerated	P2	V1
F11V1P2C2	F11	Unrefrigerated	P2	V1
F11V3P1C	F11	Unrefrigerated	P1	V3
F11V3P1R	F11	Refrigerated	P1	V3
F11V3P2C	F11	Unrefrigerated	P2	V3
F11V3P2R	F11	Refrigerated	P2	V3
F12V1P1C	F12	Unrefrigerated	P1	V1
F12V1P1R	F12	Refrigerated	P1	V1
F12V1P2C	F12	Unrefrigerated	P2	V1
F12V1P2R	F12	Refrigerated	P2	V1
F12V3P1C	F12	Unrefrigerated	P1	V3
F12V3P1R	F12	Refrigerated	P1	V3
F12V3P2C	F12	Unrefrigerated	P2	V3
F12V3P2R	F12	Refrigerated	P2	V3
F13V1P1A	F13	Unrefrigerated	P1	V1
F13V1P1C	F13	Unrefrigerated	P1	V1
F13V3P1C	F13	Unrefrigerated	P1	V3
F13V3P1M	F13	Others	P1	V3
F14V1P1C	F14	Unrefrigerated	P1	V1
F14V1P1R	F14	Refrigerated	P1	V1
F14V1P2M	F14	Others	P2	V1
F14V1P2R	F14	Refrigerated	P2	V1
F14V3P1C	F14	Unrefrigerated	P1	V3
F14V3P1R	F14	Refrigerated	P1	V3
F14V3P2M	F14	Others	P2	V3
F14V3P2R	F14	Refrigerated	P2	V3
F15V1P1C	F15	Unrefrigerated	P1	V1
F15V1P1R	F15	Refrigerated	P1	V1
F15V1P2C	F15	Unrefrigerated	P2	V1
F15V1P2R	F15	Refrigerated	P2	V1
F15V3P1C	F15	Unrefrigerated	P1	V3
F15V3P1R	F15	Refrigerated	P1	V3
F15V3P2C	F15	Unrefrigerated	P2	V3
F15V3P2R	F15	Refrigerated	P2	V3
F16V1P1C	F16	Unrefrigerated	P1	V1
F16V1P1R	F16	Refrigerated	P1	V1
F16V3P1C	F16	Unrefrigerated	P1	V3
F16V3P1R	F16	Refrigerated	P1	V3
F17V1P1A1	F17	Unrefrigerated	P1	V1
F17V1P1A2	F17	Unrefrigerated	P1	V1
F17V1P2A1	F17	Unrefrigerated	P2	V1
F17V1P2A2	F17	Unrefrigerated	P2	V1
F17V3P1A1	F17	Unrefrigerated	P1	V3
F17V3P1A2	F17	Unrefrigerated	P1	V3
F18V1P1A	F18	Unrefrigerated	P1	V1
F18V1P1C	F18	Unrefrigerated	P1	V1
F18V1P2A	F18	Unrefrigerated	P2	V1
F18V1P2C	F18	Unrefrigerated	P2	V1
F18V3P1A	F18	Unrefrigerated	P1	V3
F18V3P1R	F18	Refrigerated	P1	V3
F18V3P2A	F18	Unrefrigerated	P2	V3
F18V3P2C	F18	Unrefrigerated	P2	V3
F19V1P1A	F19	Unrefrigerated	P1	V1
F19V1P1C	F19	Unrefrigerated	P1	V1
F19V1P2A	F19	Unrefrigerated	P2	V1
F19V1P2C	F19	Unrefrigerated	P2	V1
F19V3P1A	F19	Unrefrigerated	P1	V3
F19V3P1C	F19	Unrefrigerated	P1	V3
F19V3P2A	F19	Unrefrigerated	P2	V3
F19V3P2M	F19	Others	P2	V3
F20V1P1A	F20	Unrefrigerated	P1	V1
F20V1P1R	F20	Refrigerated	P1	V1
F20V1P2A	F20	Unrefrigerated	P2	V1
F20V1P2R	F20	Refrigerated	P2	V1
F20V3P1A	F20	Unrefrigerated	P1	V3
F20V3P1R	F20	Refrigerated	P1	V3
F20V3P2A	F20	Unrefrigerated	P2	V3
F20V3P2R	F20	Refrigerated	P2	V3
F21V1P1C	F21	Unrefrigerated	P1	V1
F21V1P1R	F21	Refrigerated	P1	V1
F21V1P2R1	F21	Refrigerated	P2	V1
F21V1P2R2	F21	Refrigerated	P2	V1
F21V3P1C	F21	Unrefrigerated	P1	V3
F21V3P1R	F21	Refrigerated	P1	V3
F21V3P2C	F21	Unrefrigerated	P2	V3
F21V3P2R	F21	Refrigerated	P2	V3
F22V1P1C	F22	Unrefrigerated	P1	V1
F22V1P1R	F22	Refrigerated	P1	V1
F22V1P2A	F22	Unrefrigerated	P2	V1
F22V1P2R	F22	Refrigerated	P2	V1
F22V3P1C1	F22	Unrefrigerated	P1	V3
F22V3P1C2	F22	Unrefrigerated	P1	V3
F22V3P2A1	F22	Unrefrigerated	P2	V3
F22V3P2A2	F22	Unrefrigerated	P2	V3
F23V1P1C	F23	Unrefrigerated	P1	V1
F23V1P1R	F23	Refrigerated	P1	V1
F23V1P2A	F23	Unrefrigerated	P2	V1
F23V1P2C	F23	Unrefrigerated	P2	V1
F23V3P1M	F23	Others	P1	V3
F23V3P1R	F23	Refrigerated	P1	V3
F23V3P2A	F23	Unrefrigerated	P2	V3
F23V3P2R	F23	Refrigerated	P2	V3
F24V1P1C1	F24	Unrefrigerated	P1	V1
F24V1P1C2	F24	Unrefrigerated	P1	V1
F24V1P2C	F24	Unrefrigerated	P2	V1
F24V1P2M	F24	Others	P2	V1
F24V3P1A1	F24	Unrefrigerated	P1	V3
F24V3P1A2	F24	Unrefrigerated	P1	V3
F24V3P2C	F24	Unrefrigerated	P2	V3
F24V3P2M	F24	Others	P2	V3
F25V1P1C	F25	Unrefrigerated	P1	V1
F25V1P1R	F25	Refrigerated	P1	V1
F25V1P2C	F25	Unrefrigerated	P2	V1
F25V1P2R	F25	Refrigerated	P2	V1
F25V3P1C	F25	Unrefrigerated	P1	V3
F25V3P1R	F25	Refrigerated	P1	V3
F25V3P2C	F25	Unrefrigerated	P2	V3
F25V3P2R	F25	Refrigerated	P2	V3
F26V1P1C	F26	Unrefrigerated	P1	V1
F26V1P1R	F26	Refrigerated	P1	V1
F26V1P2M	F26	Others	P2	V1
F26V1P2R	F26	Refrigerated	P2	V1
F26V3P1M	F26	Others	P1	V3
F26V3P1R	F26	Refrigerated	P1	V3
F26V3P2M	F26	Others	P2	V3
F26V3P2R	F26	Refrigerated	P2	V3
F27V1P1C	F27	Unrefrigerated	P1	V1
F27V1P1R	F27	Refrigerated	P1	V1
F27V1P2C	F27	Unrefrigerated	P2	V1
F27V1P2R	F27	Refrigerated	P2	V1
F27V3P1C	F27	Unrefrigerated	P1	V3
F27V3P1R	F27	Refrigerated	P1	V3
F27V3P2C	F27	Unrefrigerated	P2	V3
F27V3P2R	F27	Refrigerated	P2	V3
F28V1P1C	F28	Unrefrigerated	P1	V1
F28V1P1R	F28	Refrigerated	P1	V1
F28V1P2A	F28	Unrefrigerated	P2	V1
F28V1P2C	F28	Unrefrigerated	P2	V1
F28V3P1C	F28	Unrefrigerated	P1	V3
F28V3P1R	F28	Refrigerated	P1	V3
F28V3P2A	F28	Unrefrigerated	P2	V3
F28V3P2C	F28	Unrefrigerated	P2	V3
F29V1P1C	F29	Unrefrigerated	P1	V1
F29V1P1R	F29	Refrigerated	P1	V1
F29V1P2M	F29	Others	P2	V1
F29V1P2R	F29	Refrigerated	P2	V1
F29V3P1M	F29	Others	P1	V3
F29V3P1R	F29	Refrigerated	P1	V3
F29V3P2M	F29	Others	P2	V3
F29V3P2R	F29	Refrigerated	P2	V3
F30V1P1C	F30	Unrefrigerated	P1	V1
F30V1P1M	F30	Others	P1	V1
F30V1P2C	F30	Unrefrigerated	P2	V1
F30V1P2R	F30	Refrigerated	P2	V1
F30V3P1C	F30	Unrefrigerated	P1	V3
F30V3P1R	F30	Refrigerated	P1	V3
F30V3P2C	F30	Unrefrigerated	P2	V3
F30V3P2R	F30	Refrigerated	P2	V3
F31V1P1C	F31	Unrefrigerated	P1	V1
F31V1P1R	F31	Refrigerated	P1	V1
F31V1P2C	F31	Unrefrigerated	P2	V1
F31V1P2R	F31	Refrigerated	P2	V1
F31V3P1C	F31	Unrefrigerated	P1	V3
F31V3P1R	F31	Refrigerated	P1	V3
F31V3P2A	F31	Unrefrigerated	P2	V3
F31V3P2C	F31	Unrefrigerated	P2	V3
F32V1P1A	F32	Unrefrigerated	P1	V1
F32V1P2A	F32	Unrefrigerated	P1	V3
F32V3P1A	F32	Unrefrigerated	P1	V3
F32V3P1C	F32	Unrefrigerated	P2	V1
F32V3P2A	F32	Unrefrigerated	P2	V3
F33V1P1C	F33	Unrefrigerated	P1	V1
F33V1P1R	F33	Refrigerated	P1	V1
F33V1P2C	F33	Unrefrigerated	P2	V1
F33V1P2R	F33	Refrigerated	P2	V1
F33V3P1C	F33	Unrefrigerated	P1	V3
F33V3P1R	F33	Refrigerated	P1	V3
F33V3P2C	F33	Unrefrigerated	P2	V3
F33V3P2R	F33	Refrigerated	P2	V3
F34V1P1R	F34	Refrigerated	P1	V1
F34V1P2R	F34	Refrigerated	P2	V1
F34V3P1R	F34	Refrigerated	P1	V3
F34V3P2R	F34	Refrigerated	P2	V3
F35V1P1C	F35	Unrefrigerated	P1	V1
F35V1P1R	F35	Refrigerated	P1	V1
F35V1P2C	F35	Unrefrigerated	P2	V1
F35V1P2R	F35	Refrigerated	P2	V1
F35V3P2C	F35	Unrefrigerated	P2	V3
F35V3P2R	F35	Refrigerated	P2	V3
F36V1P1C	F36	Unrefrigerated	P1	V1
F36V1P1R	F36	Refrigerated	P1	V1
F36V1P2C	F36	Unrefrigerated	P2	V1
F36V1P2R	F36	Refrigerated	P2	V1
F36V3P1C	F36	Unrefrigerated	P1	V3
F36V3P1R	F36	Refrigerated	P1	V3
F36V3P2C	F36	Unrefrigerated	P2	V3
F36V3P2R	F36	Refrigerated	P2	V3
F37V1P1M	F37	Others	P1	V1
F37V1P1R	F37	Refrigerated	P1	V1
F37V1P2M	F37	Others	P2	V1
F37V1P2R	F37	Refrigerated	P2	V1
F37V3P1M	F37	Others	P1	V3
F37V3P1R	F37	Refrigerated	P1	V3
F37V3P2M	F37	Others	P2	V3
F37V3P2R	F37	Refrigerated	P2	V3
F38V1P1C	F38	Unrefrigerated	P1	V1
F38V1P1R	F38	Refrigerated	P1	V1
F38V1P2C	F38	Unrefrigerated	P2	V1
F38V1P2R	F38	Refrigerated	P2	V1
F38V3P1C	F38	Unrefrigerated	P1	V3
F38V3P1R	F38	Refrigerated	P1	V3
F38V3P2C	F38	Unrefrigerated	P2	V3
F38V3P2R	F38	Refrigerated	P2	V3
F39V1P1C	F39	Unrefrigerated	P1	V1
F39V1P1R	F39	Refrigerated	P1	V1
F39V1P2C	F39	Unrefrigerated	P2	V1
F39V1P2R	F39	Refrigerated	P2	V1
F39V3P1A	F39	Unrefrigerated	P1	V3
F39V3P1R	F39	Refrigerated	P1	V3
F39V3P2C	F39	Unrefrigerated	P2	V3
F39V3P2R	F39	Refrigerated	P2	V3
F40V1P1C	F40	Unrefrigerated	P1	V1
F40V1P1R	F40	Refrigerated	P1	V1
F40V3P1C	F40	Unrefrigerated	P1	V3
F40V3P1R	F40	Refrigerated	P1	V3
F42V1P1C	F42	Unrefrigerated	P1	V1
F42V1P1R	F42	Refrigerated	P1	V1
F42V1P2C	F42	Unrefrigerated	P2	V1
F42V1P2R	F42	Refrigerated	P2	V1
F42V3P1C	F42	Unrefrigerated	P1	V3
F42V3P1R	F42	Refrigerated	P1	V3
F42V3P2C	F42	Unrefrigerated	P2	V3
F42V3P2R	F42	Refrigerated	P2	V3
F43V1P1A	F43	Unrefrigerated	P1	V1
F43V1P1C	F43	Unrefrigerated	P1	V1
F43V1P2C	F43	Unrefrigerated	P2	V1
F43V1P2M	F43	Others	P2	V1
F43V3P1A	F43	Unrefrigerated	P1	V3
F43V3P1C	F43	Unrefrigerated	P1	V3
F43V3P2A	F43	Unrefrigerated	P2	V3
F43V3P2C	F43	Unrefrigerated	P2	V3
F44V1P1A	F44	Unrefrigerated	P1	V1
F44V1P1A	F44	Unrefrigerated	P1	V3
F44V1P1C	F44	Unrefrigerated	P1	V1
F44V1P1C	F44	Unrefrigerated	P1	V3
F44V1P2A	F44	Unrefrigerated	P2	V1
F44V1P2C	F44	Unrefrigerated	P2	V1
F44V3P2C1	F44	Unrefrigerated	P2	V3
F44V3P2C2	F44	Unrefrigerated	P2	V3
F45V1P1C	F45	Unrefrigerated	P1	V1
F45V1P1R	F45	Refrigerated	P1	V1
F45V1P2C	F45	Unrefrigerated	P2	V1
F45V1P2R	F45	Refrigerated	P2	V1
F45V3P1C	F45	Unrefrigerated	P1	V3
F45V3P1R	F45	Refrigerated	P1	V3
F45V3P2C	F45	Unrefrigerated	P2	V3
F45V3P2R	F45	Refrigerated	P2	V3
F46V1P1C	F46	Unrefrigerated	P1	V1
F46V1P1M	F46	Others	P1	V1
F46V1P2C	F46	Unrefrigerated	P2	V1
F46V1P2M	F46	Others	P2	V1
F46V3P1A	F46	Unrefrigerated	P1	V3
F46V3P1C	F46	Others	P1	V3
F46V3P2C	F46	Unrefrigerated	P2	V3
F46V3P2M	F46	Others	P2	V3
F47V1P1M1	F47	Others	P1	V1
F47V1P1M2	F47	Others	P1	V1
F47V1P2M1	F47	Others	P2	V1
F47V1P2M2	F47	Others	P2	V1
F47V3P1M	F47	Others	P1	V3
F47V3P1R	F47	Refrigerated	P1	V3
F47V3P2M	F47	Others	P2	V3
F47V3P2R	F47	Refrigerated	P2	V3
F48V1P1C	F48	Unrefrigerated	P1	V1
F48V1P1R	F48	Refrigerated	P1	V1
F48V1P2C	F48	Unrefrigerated	P2	V1
F48V1P2R	F48	Refrigerated	P2	V1
F48V3P1C	F48	Unrefrigerated	P1	V3
F48V3P1R	F48	Refrigerated	P1	V3
F48V3P2C	F48	Unrefrigerated	P2	V3
F48V3P2R	F48	Refrigerated	P2	V3
F49V1P1C1	F49	Unrefrigerated	P1	V1
F49V1P1C2	F49	Unrefrigerated	P1	V1
F49V1P2C	F49	Unrefrigerated	P2	V1
F49V1P2R	F49	Refrigerated	P2	V1
F49V3P1C	F49	Unrefrigerated	P1	V3
F49V3P1R	F49	Refrigerated	P1	V3
F49V3P2C	F49	Unrefrigerated	P2	V3
F49V3P2R	F49	Refrigerated	P2	V3
F50V1P1C	F50	Unrefrigerated	P1	V1
F50V1P1R	F50	Refrigerated	P1	V1
F50V1P2C	F50	Unrefrigerated	P2	V1
F50V1P2R	F50	Refrigerated	P2	V1
F50V3P1C	F50	Unrefrigerated	P1	V3
F50V3P1R	F50	Refrigerated	P1	V3
F50V3P2C	F50	Unrefrigerated	P2	V3
F50V3P2R	F50	Refrigerated	P2	V3
