# Supplementary material for: Participatory and multi-disciplinary science dataset and surveys for the assessment of the microbiological and behavioural factors influencing fresh fruits and vegetables' waste at home
Source: Data Brief. 2026 Jan 7;65:112434. doi: 10.1016/j.dib.2025.112434 (PMC12856149; doi:10.1016/j.dib.2025.112434)
Supplement: Supplementary file 1 [file mmc1.zip › Part1_FFV_waste_sampling_campaigns/Table2_Waste_in_g_day_household.xlsx]

## Sheet: Waste gdayhousehold
Sample_ID	Waste (g/day/household)
F01V1P1C	136.677
F01V1P1R	136.677
F01V1P2C	41.8028
F01V1P2R	41.8028
F01V3P1C	136.677
F01V3P1R	136.677
F01V3P2C	41.8028
F01V3P2R	41.8028
F02V1P1C	33.4943
F02V1P1M	33.4943
F02V3P1C	33.4943
F02V3P1M	33.4943
F03V1P1A	44.3385
F03V1P1C	44.3385
F03V1P2M1	7.2029
F03V1P2M2	7.2029
F03V3P1C	44.3385
F03V3P1M	44.3385
F03V3P2M1	7.2029
F03V3P2M2	7.2029
F04V1P1C	9.25
F04V1P1M	9.25
F04V1P2C	4.91463
F04V1P2M	4.91463
F04V3P1C	9.25
F04V3P1M	9.25
F04V3P2C	4.91463
F04V3P2M	4.91463
F05V1P1C	53.6222
F05V1P1R	53.6222
F05V3P1C	53.6222
F05V3P1R	53.6222
F06V1P1C	10.0635
F06V1P1R	10.0635
F06V1P2C	14.1892
F06V1P2R	14.1892
F06V3P1C	10.0635
F06V3P1R	10.0635
F06V3P2C	14.1892
F06V3P2R	14.1892
F07V1P1A	102.844
F07V1P1R	102.844
F07V1P2C	42.3607
F07V1P2R	42.3607
F07V3P1C	102.844
F07V3P1R	102.844
F07V3P2C	42.3607
F07V3P2R	42.3607
F08V1P1C	9.25
F08V1P1R	9.25
F08V1P2C	15.9286
F08V1P2R	15.9286
F08V3P1C	9.25
F08V3P1R	9.25
F08V3P2A	15.9286
F08V3P2R	15.9286
F09V1P1C	95.1875
F09V1P1R	95.1875
F09V1P2C	104.5
F09V1P2R	104.5
F09V3P1A	95.1875
F09V3P1C	95.1875
F09V3P2C	104.5
F09V3P2R	104.5
F10V1P1M	8.30435
F10V1P1R	8.30435
F10V1P2C	25.92
F10V1P2M	25.92
F10V3P1M	8.30435
F10V3P1R	8.30435
F10V3P2A	25.92
F10V3P2C	25.92
F11V1P1C	25.0484
F11V1P1R	25.0484
F11V1P2C1	17.6438
F11V1P2C2	17.6438
F11V3P1C	25.0484
F11V3P1R	25.0484
F11V3P2C	17.6438
F11V3P2R	17.6438
F12V1P1C	39.5636
F12V1P1R	39.5636
F12V1P2C	44.5072
F12V1P2R	44.5072
F12V3P1C	39.5636
F12V3P1R	39.5636
F12V3P2C	44.5072
F12V3P2R	44.5072
F13V1P1A	49.5952
F13V1P1C	49.5952
F13V3P1C	49.5952
F13V3P1M	49.5952
F14V1P1C	30.2353
F14V1P1R	30.2353
F14V1P2M	9.76
F14V1P2R	9.76
F14V3P1C	30.2353
F14V3P1R	30.2353
F14V3P2M	9.76
F14V3P2R	9.76
F15V1P1C	6.84746
F15V1P1R	6.84746
F15V1P2C	2.90244
F15V1P2R	2.90244
F15V3P1C	6.84746
F15V3P1R	6.84746
F15V3P2C	2.90244
F15V3P2R	2.90244
F16V1P1C	28.1594
F16V1P1R	28.1594
F16V3P1C	28.1594
F16V3P1R	28.1594
F17V1P1A1	28.0465
F17V1P1A2	28.0465
F17V1P2A1
F17V1P2A2
F17V3P1A1	28.0465
F17V3P1A2	28.0465
F18V1P1A	20.7273
F18V1P1C	20.7273
F18V1P2A	6.6
F18V1P2C	6.6
F18V3P1A	20.7273
F18V3P1R	20.7273
F18V3P2A	6.6
F18V3P2C	6.6
F19V1P1A	18.1667
F19V1P1C	18.1667
F19V1P2A	3.06667
F19V1P2C	3.06667
F19V3P1A	18.1667
F19V3P1C	18.1667
F19V3P2A	3.06667
F19V3P2M	3.06667
F20V1P1A	18.1029
F20V1P1R	18.1029
F20V1P2A
F20V1P2R
F20V3P1A	18.1029
F20V3P1R	18.1029
F20V3P2A
F20V3P2R
F21V1P1C	26.1618
F21V1P1R	26.1618
F21V1P2R1	29.1333
F21V1P2R2	29.1333
F21V3P1C	26.1618
F21V3P1R	26.1618
F21V3P2C	29.1333
F21V3P2R	29.1333
F22V1P1C	16.4085
F22V1P1R	16.4085
F22V1P2A	5.26667
F22V1P2R	5.26667
F22V3P1C1	16.4085
F22V3P1C2	16.4085
F22V3P2A1	5.26667
F22V3P2A2	5.26667
F23V1P1C	41.0238
F23V1P1R	41.0238
F23V1P2A	11.6104
F23V1P2C	11.6104
F23V3P1M	41.0238
F23V3P1R	41.0238
F23V3P2A	11.6104
F23V3P2R	11.6104
F24V1P1C1	44.7763
F24V1P1C2	44.7763
F24V1P2C	6.50794
F24V1P2M	6.50794
F24V3P1A1	44.7763
F24V3P1A2	44.7763
F24V3P2C	6.50794
F24V3P2M	6.50794
F25V1P1C	16.1974
F25V1P1R	16.1974
F25V1P2C	3.625
F25V1P2R	3.625
F25V3P1C	16.1974
F25V3P1R	16.1974
F25V3P2C	3.625
F25V3P2R	3.625
F26V1P1C	29.1935
F26V1P1R	29.1935
F26V1P2M	11.0541
F26V1P2R	11.0541
F26V3P1M	29.1935
F26V3P1R	29.1935
F26V3P2M	11.0541
F26V3P2R	11.0541
F27V1P1C	0
F27V1P1R	0
F27V1P2C
F27V1P2R
F27V3P1C	0
F27V3P1R	0
F27V3P2C
F27V3P2R
F28V1P1C	96.2273
F28V1P1R	96.2273
F28V1P2A
F28V1P2C
F28V3P1C	96.2273
F28V3P1R	96.2273
F28V3P2A
F28V3P2C
F29V1P1C	38.2295
F29V1P1R	38.2295
F29V1P2M	28.6875
F29V1P2R	28.6875
F29V3P1M	38.2295
F29V3P1R	38.2295
F29V3P2M	28.6875
F29V3P2R	28.6875
F30V1P1C	116.893
F30V1P1M	116.893
F30V1P2C	22.8333
F30V1P2R	22.8333
F30V3P1C	116.893
F30V3P1R	116.893
F30V3P2C	22.8333
F30V3P2R	22.8333
F31V1P1C	48.9016
F31V1P1R	48.9016
F31V1P2C	30.5797
F31V1P2R	30.5797
F31V3P1C	48.9016
F31V3P1R	48.9016
F31V3P2A	30.5797
F31V3P2C	30.5797
F32V1P1A	11.9492
F32V1P2A	11.9492
F32V3P1A
F32V3P1C
F32V3P2A
F33V1P1C	7.17391
F33V1P1R	7.17391
F33V1P2C	15.1467
F33V1P2R	15.1467
F33V3P1C	7.17391
F33V3P1R	7.17391
F33V3P2C	15.1467
F33V3P2R	15.1467
F34V1P1R	11.9524
F34V1P2R	4.93333
F34V3P1R	11.9524
F34V3P2R	4.93333
F35V1P1C	26.6575
F35V1P1R	26.6575
F35V1P2C	14.7568
F35V1P2R	14.7568
F35V3P2C	14.7568
F35V3P2R	14.7568
F36V1P1C	7.25
F36V1P1R	7.25
F36V1P2C	10.9324
F36V1P2R	10.9324
F36V3P1C	7.25
F36V3P1R	7.25
F36V3P2C	10.9324
F36V3P2R	10.9324
F37V1P1M	33.7273
F37V1P1R	33.7273
F37V1P2M	14.473
F37V1P2R	14.473
F37V3P1M	33.7273
F37V3P1R	33.7273
F37V3P2M	14.473
F37V3P2R	14.473
F38V1P1C	53.775
F38V1P1R	53.775
F38V1P2C	108.378
F38V1P2R	108.378
F38V3P1C	53.775
F38V3P1R	53.775
F38V3P2C	108.378
F38V3P2R	108.378
F39V1P1C	46.3538
F39V1P1R	46.3538
F39V1P2C	6.23333
F39V1P2R	6.23333
F39V3P1A	46.3538
F39V3P1R	46.3538
F39V3P2C	6.23333
F39V3P2R	6.23333
F40V1P1C	43.7759
F40V1P1R	43.7759
F40V3P1C	43.7759
F40V3P1R	43.7759
F42V1P1C	39.7381
F42V1P1R	39.7381
F42V1P2C	25.1
F42V1P2R	25.1
F42V3P1C	39.7381
F42V3P1R	39.7381
F42V3P2C	25.1
F42V3P2R	25.1
F43V1P1A	63.2373
F43V1P1C	63.2373
F43V1P2C	27.5432
F43V1P2M	27.5432
F43V3P1A	63.2373
F43V3P1C	63.2373
F43V3P2A	27.5432
F43V3P2C	27.5432
F44V1P1A	40.7097
F44V1P1A	40.7097
F44V1P1C	40.7097
F44V1P1C	40.7097
F44V1P2A	60.0943
F44V1P2C	60.0943
F44V3P2C1	60.0943
F44V3P2C2	60.0943
F45V1P1C	11.5323
F45V1P1R	11.5323
F45V1P2C	18.6324
F45V1P2R	18.6324
F45V3P1C	11.5323
F45V3P1R	11.5323
F45V3P2C	18.6324
F45V3P2R	18.6324
F46V1P1C	23.7869
F46V1P1M	23.7869
F46V1P2C
F46V1P2M
F46V3P1A	23.7869
F46V3P1C	23.7869
F46V3P2C
F46V3P2M
F47V1P1M1	64.0441
F47V1P1M2	64.0441
F47V1P2M1	23.2933
F47V1P2M2	23.2933
F47V3P1M	64.0441
F47V3P1R	64.0441
F47V3P2M	23.2933
F47V3P2R	23.2933
F48V1P1C	22.7321
F48V1P1R	22.7321
F48V1P2C	25.5732
F48V1P2R	25.5732
F48V3P1C	22.7321
F48V3P1R	22.7321
F48V3P2C	25.5732
F48V3P2R	25.5732
F49V1P1C1	28.7674
F49V1P1C2	28.7674
F49V1P2C	27.5
F49V1P2R	27.5
F49V3P1C	28.7674
F49V3P1R	28.7674
F49V3P2C	27.5
F49V3P2R	27.5
F50V1P1C	2.35593
F50V1P1R	2.35593
F50V1P2C	33.2432
F50V1P2R	33.2432
F50V3P1C	2.35593
F50V3P1R	2.35593
F50V3P2C	33.2432
F50V3P2R	33.2432
