# Supplementary material for: Participatory and multi-disciplinary science dataset and surveys for the assessment of the microbiological and behavioural factors influencing fresh fruits and vegetables' waste at home
Source: Data Brief. 2026 Jan 7;65:112434. doi: 10.1016/j.dib.2025.112434 (PMC12856149; doi:10.1016/j.dib.2025.112434)
Supplement: Supplementary file 1 [file mmc1.zip › Part1_FFV_waste_sampling_campaigns/Table6_Clean_scores.xlsx]

## Sheet: Clean score
Sample_ID	Clean_Score	Cleanliness
F01V1P1C	1	Clean
F01V1P1R	2	Clean
F01V1P2C	1	Clean
F01V1P2R	4	Medium
F01V3P1C	1	Clean
F01V3P1R	2	Medium
F01V3P2C	1	Clean
F01V3P2R	4	Medium
F02V1P1C	1	Clean
F02V1P1M	9	Dirty
F02V3P1C	1	Clean
F02V3P1M	9	Dirty
F03V1P1A	1	Clean
F03V1P1C	4	Medium
F03V1P2M1	3	Clean
F03V1P2M2	1	Clean
F03V3P1C	1	Clean
F03V3P1M	4	Medium
F03V3P2M1	3	Dirty
F03V3P2M2	1	Clean
F04V1P1C	1	Clean
F04V1P1M	4	Medium
F04V1P2C	1	Clean
F04V1P2M	2	Medium
F04V3P1C	1	Clean
F04V3P1M	4	Medium
F04V3P2C	1	Clean
F04V3P2M	6	Dirty
F05V1P1C	1	Clean
F05V1P1R	6	Medium
F05V3P1C	1	Clean
F05V3P1R	6	Dirty
F06V1P1C	9	Dirty
F06V1P1R	4	Medium
F06V1P2C	6	Medium
F06V1P2R	9	Dirty
F06V3P1C	9	Dirty
F06V3P1R	4	Medium
F06V3P2C	6	Dirty
F06V3P2R	9	Dirty
F07V1P1A	6	Dirty
F07V1P1R	2	Clean
F07V1P2C	2	Medium
F07V1P2R	3	Dirty
F07V3P1C	6	Medium
F07V3P1R	2	Medium
F07V3P2C	3	Clean
F07V3P2R	2	Clean
F08V1P1C	4	Medium
F08V1P1R	6	Dirty
F08V1P2C	2	Clean
F08V1P2R	9	Dirty
F08V3P1C	4	Medium
F08V3P1R	6	Medium
F08V3P2A	2	Medium
F08V3P2R	9	Dirty
F09V1P1C	3	Clean
F09V1P1R	1	Clean
F09V1P2C	9	Dirty
F09V1P2R	9	Dirty
F09V3P1A	1	Clean
F09V3P1C	3	Dirty
F09V3P2C	9	Dirty
F09V3P2R	9	Dirty
F10V1P1M	6	Medium
F10V1P1R	6	Medium
F10V1P2C	9	Dirty
F10V1P2M	2	Medium
F10V3P1M	6	Dirty
F10V3P1R	6	Dirty
F10V3P2A	9	Dirty
F10V3P2C	2	Clean
F11V1P1C	2	Clean
F11V1P1R	2	Medium
F11V1P2C1	4	Medium
F11V1P2C2	6	Medium
F11V3P1C	2	Medium
F11V3P1R	2	Clean
F11V3P2C	4	Medium
F11V3P2R	6	Dirty
F12V1P1C	1	Clean
F12V1P1R	9	Dirty
F12V1P2C	4	Medium
F12V1P2R	6	Dirty
F12V3P1C	1	Clean
F12V3P1R	9	Dirty
F12V3P2C	4	Medium
F12V3P2R	6	Medium
F13V1P1A	3	Clean
F13V1P1C	1	Clean
F13V3P1C		Dirty
F13V3P1M	1	Clean
F14V1P1C	1	Clean
F14V1P1R	2	Clean
F14V1P2M	9	Dirty
F14V1P2R	9	Dirty
F14V3P1C	1	Clean
F14V3P1R	2	Medium
F14V3P2M	9	Dirty
F14V3P2R	9	Dirty
F15V1P1C	1	Clean
F15V1P1R	4	Medium
F15V1P2C	4	Medium
F15V1P2R	4	Medium
F15V3P1C	1	Clean
F15V3P1R	4	Medium
F15V3P2C	4	Medium
F15V3P2R	4	Medium
F16V1P1C	1	Clean
F16V1P1R	3	Clean
F16V3P1C	1	Clean
F16V3P1R	3	Dirty
F17V1P1A1	6	Medium
F17V1P1A2	6	Medium
F17V1P2A1		Dirty
F17V1P2A2		Dirty
F17V3P1A1	6	Dirty
F17V3P1A2	6	Dirty
F18V1P1A	6	Medium
F18V1P1C	2	Medium
F18V1P2A	9	Dirty
F18V1P2C	4	Medium
F18V3P1A	6	Dirty
F18V3P1R	2	Clean
F18V3P2A	4	Medium
F18V3P2C	9	Dirty
F19V1P1A	3	Dirty
F19V1P1C	1	Clean
F19V1P2A	6	Dirty
F19V1P2C	4	Medium
F19V3P1A	1	Clean
F19V3P1C	3	Clean
F19V3P2A	4	Medium
F19V3P2M	6	Medium
F20V1P1A	1	Clean
F20V1P1R	1	Clean
F20V1P2A	4	Medium
F20V1P2R	2	Medium
F20V3P1A	1	Clean
F20V3P1R	1	Clean
F20V3P2A	4	Medium
F20V3P2R	2	Clean
F21V1P1C	9	Dirty
F21V1P1R	9	Dirty
F21V1P2R1	9	Dirty
F21V1P2R2	2	Clean
F21V3P1C	9	Dirty
F21V3P1R	9	Dirty
F21V3P2C	2	Medium
F21V3P2R	9	Dirty
F22V1P1C	1	Clean
F22V1P1R	1	Clean
F22V1P2A	1	Clean
F22V1P2R	2	Medium
F22V3P1C1	1	Clean
F22V3P1C2	1	Clean
F22V3P2A1	1	Clean
F22V3P2A2	2	Clean
F23V1P1C	2	Clean
F23V1P1R	2	Medium
F23V1P2A	4	Medium
F23V1P2C	4	Medium
F23V3P1M	2	Clean
F23V3P1R	2	Medium
F23V3P2A	4	Medium
F23V3P2R	4	Medium
F24V1P1C1	1	Clean
F24V1P1C2	1	Clean
F24V1P2C	4	Medium
F24V1P2M	6	Medium
F24V3P1A1	1	Clean
F24V3P1A2	1	Clean
F24V3P2C	4	Medium
F24V3P2M	6	Dirty
F25V1P1C	9	Dirty
F25V1P1R	6	Medium
F25V1P2C	9	Dirty
F25V1P2R	9	Dirty
F25V3P1C	9	Dirty
F25V3P1R	6	Dirty
F25V3P2C	9	Dirty
F25V3P2R	9	Dirty
F26V1P1C	1	Clean
F26V1P1R	2	Medium
F26V1P2M	4	Medium
F26V1P2R	1	Clean
F26V3P1M	1	Clean
F26V3P1R	2	Clean
F26V3P2M	4	Medium
F26V3P2R	1	Clean
F27V1P1C	1	Clean
F27V1P1R	2	Clean
F27V1P2C	2	Medium
F27V1P2R	2	Clean
F27V3P1C	1	Clean
F27V3P1R	2	Medium
F27V3P2C	2	Clean
F27V3P2R	2	Medium
F28V1P1C	1	Clean
F28V1P1R	4	Medium
F28V1P2A	1	Clean
F28V1P2C	1	Clean
F28V3P1C	1	Clean
F28V3P1R	4	Medium
F28V3P2A	1	Clean
F28V3P2C	1	Clean
F29V1P1C	4	Medium
F29V1P1R	9	Dirty
F29V1P2M	2	Clean
F29V1P2R	2	Clean
F29V3P1M	4	Medium
F29V3P1R	9	Dirty
F29V3P2M	2	Medium
F29V3P2R	2	Medium
F30V1P1C	1	Clean
F30V1P1M	9	Dirty
F30V1P2C	2	Clean
F30V1P2R	9	Dirty
F30V3P1C	1	Clean
F30V3P1R	9	Dirty
F30V3P2C	2	Medium
F30V3P2R	9	Dirty
F31V1P1C	1	Clean
F31V1P1R	6	Medium
F31V1P2C	4	Medium
F31V1P2R	6	Dirty
F31V3P1C	1	Clean
F31V3P1R	6	Dirty
F31V3P2A	6	Medium
F31V3P2C	4	Medium
F32V1P1A	1	Clean
F32V1P2A	1	Clean
F32V3P1A
F32V3P1C	1	Clean
F32V3P2A	1	Clean
F33V1P1C	2	Medium
F33V1P1R	2	Clean
F33V1P2C	2	Clean
F33V1P2R	2	Clean
F33V3P1C	2	Clean
F33V3P1R	2	Medium
F33V3P2C	2	Medium
F33V3P2R	2	Medium
F34V1P1R	9	Dirty
F34V1P2R	9	Dirty
F34V3P1R	9	Dirty
F34V3P2R	9	Dirty
F35V1P1C	1	Clean
F35V1P1R	1	Clean
F35V1P2C	1	Clean
F35V1P2R	6	Dirty
F35V3P2C	1	Clean
F35V3P2R	6	Medium
F36V1P1C	4	Medium
F36V1P1R	4	Medium
F36V1P2C	2	Medium
F36V1P2R	2	Medium
F36V3P1C	4	Medium
F36V3P1R	4	Medium
F36V3P2C	2	Clean
F36V3P2R	2	Clean
F37V1P1M	1	Clean
F37V1P1R	6	Dirty
F37V1P2M	1	Clean
F37V1P2R	1	Clean
F37V3P1M	1	Clean
F37V3P1R	6	Medium
F37V3P2M	1	Clean
F37V3P2R	1	Clean
F38V1P1C	2	Clean
F38V1P1R	4	Medium
F38V1P2C	6	Medium
F38V1P2R	3	Clean
F38V3P1C	2	Medium
F38V3P1R	4	Medium
F38V3P2C	6	Dirty
F38V3P2R	3	Dirty
F39V1P1C	4	Medium
F39V1P1R	9	Dirty
F39V1P2C	1	Clean
F39V1P2R	2	Medium
F39V3P1A	4	Medium
F39V3P1R	9	Dirty
F39V3P2C	1	Clean
F39V3P2R	2	Clean
F40V1P1C	3	Clean
F40V1P1R	9	Dirty
F40V3P1C	3	Dirty
F40V3P1R	9	Dirty
F42V1P1C	6	Dirty
F42V1P1R	9	Dirty
F42V1P2C	6	Dirty
F42V1P2R	9	Dirty
F42V3P1C	6	Medium
F42V3P1R	9	Dirty
F42V3P2C	6	Medium
F42V3P2R	9	Dirty
F43V1P1A	1	Clean
F43V1P1C	2	Medium
F43V1P2C	3	Dirty
F43V1P2M	4	Medium
F43V3P1A	1	Clean
F43V3P1C	2	Clean
F43V3P2A	4	Medium
F43V3P2C	3	Clean
F44V1P1A	4	Medium
F44V1P1A	4	Medium
F44V1P1C	4	Medium
F44V1P1C	4	Medium
F44V1P2A	2	Clean
F44V1P2C	4	Medium
F44V3P2C1	2	Medium
F44V3P2C2	4	Medium
F45V1P1C	4	Medium
F45V1P1R	1	Clean
F45V1P2C	2	Medium
F45V1P2R	1	Clean
F45V3P1C	4	Medium
F45V3P1R	1	Clean
F45V3P2C		Clean
F45V3P2R		Medium
F46V1P1C	1	Clean
F46V1P1M	4	Medium
F46V1P2C	4	Medium
F46V1P2M	4	Medium
F46V3P1A	1	Clean
F46V3P1C	4	Medium
F46V3P2C	4	Medium
F46V3P2M	4	Medium
F47V1P1M1	6	Medium
F47V1P1M2	4	Medium
F47V1P2M1	6	Dirty
F47V1P2M2	6	Dirty
F47V3P1M	6
F47V3P1R	6	Dirty
F47V3P2M	6	Medium
F47V3P2R	6	Medium
F48V1P1C	4	Medium
F48V1P1R	6	Medium
F48V1P2C	1	Clean
F48V1P2R	4	Medium
F48V3P1C	4	Medium
F48V3P1R	6	Dirty
F48V3P2C	1	Clean
F48V3P2R	4	Medium
F49V1P1C1	1	Clean
F49V1P1C2	9	Dirty
F49V1P2C	1	Clean
F49V1P2R	9	Dirty
F49V3P1C	1	Clean
F49V3P1R	9	Dirty
F49V3P2C	1	Clean
F49V3P2R	9	Dirty
F50V1P1C	1	Clean
F50V1P1R	2	Clean
F50V1P2C	4	Medium
F50V1P2R	9	Dirty
F50V3P1C	1	Clean
F50V3P1R	2	Medium
F50V3P2C	4	Medium
F50V3P2R	9	Dirty

## Sheet: Clean score matrix
		Cleanliness 2nd visit
		Clean (=1)	Intermediate (=2)	Dirty (=3)
Cleanliness 1st visit	Clean (=1)	1	2	3
	Intermediate (=2)	2	4	6
	Dirty (=3)	3	6	9
