# Supplementary material for: Participatory and multi-disciplinary science dataset and surveys for the assessment of the microbiological and behavioural factors influencing fresh fruits and vegetables' waste at home
Source: Data Brief. 2026 Jan 7;65:112434. doi: 10.1016/j.dib.2025.112434 (PMC12856149; doi:10.1016/j.dib.2025.112434)
Supplement: Supplementary file 1 [file mmc1.zip › Part1_FFV_waste_sampling_campaigns/Table7_Microbial_counts.xlsx]

## Sheet: Microbial counts
Sample_ID	Airborne_Fungal_Spores	PCA_M	VRBG_M	MRS_M	CFC_M	M2LEV_M	BHI_M	PCA_P	VRBG_P	MRS_P	CFC_P
F01V1P1C		2.44049	0	0	0	2.38021	0
F01V1P1R		1.6615	0	0	0	1.6615	0	1.6615	1.17416	0	0
F01V1P2C		4.1232	0	0	0	1	0
F01V1P2R		5.18032	2.6009	1	5.04506	1	0	5.13524	4.79888	1	5.07725
F01V3P1C	1.73239	2.44049	5.09061	0	0	1.95745	0
F01V3P1R		4.27107	4.43457	2.5076	3.26356	1.95745	0	4.89726	3.69173	2.5076	4.88536
F01V3P2C	1.72428	0	0	0	0	1.17609	0
F01V3P2R		4.88911	1.98945	1	4.89946	3.65795	0	5.09435	0	3.67541	5.21272
F02V1P1C	2.14613	0	0	0	0	0	0
F02V1P1M		3.48211	1.0103	0	2.50804	1.36148	0
F02V3P1C		2.32906	0	0	0	2.35231	0
F02V3P1M		5.22669	3.71243	0	5.68124	2.25848	1.95745
F03V1P1A		4.21555	0	0	0	3.35231	0
F03V1P1C		5.40824	3.45697	1.73984	5.15351	3.09249	0
F03V1P2M1		1	0	1	0	2.80978	1
F03V1P2M2		1	0	0	0	1	0
F03V3P1C	1.74819	1.95745	1.63548	0	0	1.6615	0
F03V3P1M		2.56585	1.61686	0	0	4.82042	1.95745
F03V3P2M1	1.23449	4.51233	2.5037	3.40643	4.18184	2.37045	1
F03V3P2M2		3.53386	2.42943	1	3.08873	1	0
F04V1P1C		0	0	0	0	0	0
F04V1P1M		5.26356	2.3236	5.32469	3.30564	5.30564	1.6615
F04V1P2C		1	0	1	0	1	0
F04V1P2M		3.60206	2.50224	1	3.44798	3.29637	1
F04V3P1C	3.12573	2.73984	1.76443	0	0	2.6163	0
F04V3P1M		5.15351	2.03875	4.17416	4.30449	5.50732	2.28451
F04V3P2C	1.32222	1.17609	0	0	0	0	0
F04V3P2M		6.20412	2.67541	5.32249	3.08873	5.11081	2.71377
F05V1P1C		0	1.47519	0	0	4.70381	1.6615
F05V1P1R		3.15351	1.91169	2.91733	2.50732	2.91733	1.6615	2.12494	2.15836	0	1.95745
F05V3P1C	3.12573	2.26482	0	0	0	1.6615	0
F05V3P1R		7.55178	6.461	2.73984	7.56459	3.32469	0	7.45616	5.727	2.10721	7.37828
F06V1P1C		4.84094	2.76839	4.80618	1.80618	4.89135	2.13862
F06V1P1R		4.31695	2.14364	3.21836	2.83759	4.18488	1.95745	4.09249	3.55178	3.34295	2.73984
F06V1P2C		5.08493	0.98945	4.62408	0	5.20412	1
F06V1P2R		6.83421	2.40824	6.84757	3.48893	6.57703	1	6.5671	2.95489	6.57395	3.36148
F06V3P1C	1.68124	3.37828	1.07335	3.26482	0	2.14364	0
F06V3P1R		5.28571	4.57519	5.16791	4.08302	5.38976	2.56522	5.05944	3.55307	5.23215	4.18336
F06V3P2C	1.9345	5.1959	1.17609	4.91328	1.17609	5.16137	3.2833
F06V3P2R		5.27014	2.4455	5.30449	2.95999	5.31695	1	5.07237	3.02803	5.08683	2.94184
F07V1P1A		4.77622	1.90309	0	0	4.27107	2.26356
F07V1P1R		4.86054	0	0	0	1.95745	0	1.95745	0	0	0
F07V1P2C		1	1	0	0	1	0
F07V1P2R		1	1	0	0	1	1	1	0	1	0
F07V3P1C	2.12385	4.98468	0.572097	0	4.80618	3.19387	0
F07V3P1R		6.68317	2.13693	3.35231	7.1894	3.4618	0	7.68508	4.2113	3.44049	6.99182
F07V3P2C		2.10721	0	1	0	2.06942	2.15836	1	0	1	0
F07V3P2R	1.54468	1.17609	1.17609	0	0	1.17609	1.17609
F08V1P1C		3.44798	0.931119	0	0	3.56015	1.95745
F08V1P1R		4.18336	1.52009	2.89135	0	3.61349	0	3.18184	1.45127	0	0
F08V1P2C		5.73772	0	5.66752	1	6.94184	2.1879
F08V1P2R		3.23079	2.26102	0	0	1	0	2.65128	2.27845	0	0
F08V3P1C	2.8657	4.43754	1.04715	0	0	3.29637	1.6615
F08V3P1R		3.10902	1.49267	0	2.44049	3.00346	1.6615	1.95745	1.44633	0	0
F08V3P2A	1.36173	2.69079	1	1	0	2.38976	2.44049
F08V3P2R		4.69314	2.57764	0	4.04922	4.35025	2.67394	4.38976	4.13183	2.59623	4.03235
F09V1P1C		3.58674	0	4.19976	0	4.12145	0
F09V1P1R		2.50804	0.957448	1.6615	0	1.6615	0	1.95745	0	1.6615	0
F09V1P2C		6.05025	1	6.19976	1	5.69595	2.79518
F09V1P2R		4.19976	1.70791	1	3.37045	3.10902	1	4.08302	2.41005	1	3.20701
F09V3P1A		5.03663	0.768391	4.82042	0	4.80618	0
F09V3P1C	1.89763	7.6615	1.73132	7.55951	5.43286	6.2952	0
F09V3P2C	1.34242	7.12057	0	5.71684	3.44716	7.20683	1.17609
F09V3P2R		3.65024	0	2.54654	2.30678	3.7839	2.30219	3.82737	2.03019	3.74819	1
F10V1P1M		6.35743	5.727	0	4.41985	4.56522	0
F10V1P1R		3.54324	0	3.09249	0	3.19387	0	3.15351	0	3.10902	0
F10V1P2C		5.45859	1	1	1	3.07725	2.69595
F10V1P2M		1	1	2.70381	0	2.89135	1
F10V3P1M	2.54158	6.96253	5.727	0	7.15513	6.99182	0
F10V3P1R		2.36148	0	0	0	3.61686	0	0	0.756383	0	0
F10V3P2A	2.35218	4.44509	2.11261	3.54058	1	2.40824	2.20701
F10V3P2C		3.73239	1.17609	1.17609	1.17609	3.44716	0
F11V1P1C		4.49267	2.46972	0	3.47519	4.83759	0
F11V1P1R		5.07139	5.21976	0	5.06145	3.07725	0	4.55501	4.1197	2.96253	5.1486
F11V1P2C1		2.2833	0	1	0	2.59623	1
F11V1P2C2		2.59623	0	1	0	1	1
F11V3P1C	1.91381	4.93919	1.11081	0	2.50732	4.55307	0
F11V3P1R		0	0	0	0	1.95745	0	0	0.141972	0	0
F11V3P2C	0.477121	0	0	1.17609	1.17609	3.62325	1.17609
F11V3P2R		2.64081	1	0	1	1	1	2.14197	1.86688	0	1
F12V1P1C		2.70394	0.339783	0	0	3.45454	0
F12V1P1R		4.12494	2.22888	0	4.80618	3.6615	0	4.94184	1.95489	2.26356	5.01925
F12V1P2C		4.07918	1	3.64764	0	4.32415	1
F12V1P2R		4.42597	1	2.443	3.5066	4.92012	1	4.44798	5.27231	1	3.20701
F12V3P1C	2.43933	4.15024	2.98468	2.36148	0	2.98468	0
F12V3P1R		4.23754	1.27107	0	4.14197	5.10902	0	4.09249	2.62518	0	4.26482
F12V3P2C	1.41393	5.01284	2.96848	4.5832	0	5.00432	3.85003
F12V3P2R		3.98227	1.76839	2.55951	2.17416	3.15188	2.25848	3.1726	2.59564	2.86688	2.45939
F13V1P1A		0	0	0	0	0	1.6615
F13V1P1C		1.6615	0	0	0	0	1.6615
F13V3P1C		7.48742	5.727	0	3.43286	2.12494	0
F13V3P1M	3.12573	3.73984	0.389757	2.26482	0	2.83759	0
F14V1P1C		3.15351	2.13862	0	0	2.80618	0
F14V1P1R		2.50732	0	0	1.6615	1.6615	0	2.26356	0	0	0
F14V1P2M		5.36148	2.67148	1	1.96253	1	2.66049
F14V1P2R		6.53182	1.70927	1	5.77388	5.33766	0	5.5284	3.07139	0	5.76443
F14V3P1C	2.29447	2.56522	0	0	0	1.95745	0
F14V3P1R		4.94184	1.28691	2.79518	0	5.20557	0	5.29285	2.52288	3.07335	0
F14V3P2M	1.95941	5.15351	2.3734	1	2.7839	4.2833	2.43115
F14V3P2R		3.49932	1	1	1	4.00575	0	4.05944	4.28451	3.66752	1
F15V1P1C		2.44049	0	0	0	3.44049	0
F15V1P1R		5.76042	2.14695	3.44049	5.34609	4.95231	1.6615	5.56205	4.52634	4.2952	4.33766
F15V1P2C		3.98227	1.37144	1	2.50515	1	1
F15V1P2R		3.93382	2.56898	1	3.84757	2.23215	0	3.89432	4.60724	0	3.94448
F15V3P1C	2.55633	2.32906	0	0	0	2.05128	0
F15V3P1R		1.6615	0	0	0	1.6615	0	0	1.49117	0	0
F15V3P2C	1.43136	6.06164	3.55023	5.14613	3.60206	4.40312	1.17609
F15V3P2R		4.17416	2.53182	2.54654	3.84757	2.35025	1	3.75638	3.81336	2.14197	3.69548
F16V1P1C		4.21555	0	0	0	3.52565	0
F16V1P1R		4.17571	2.55951	0	0	1.96253	1.6615	4.27231	3.91169	0	0
F16V3P1C	2.64246	5.55437	2.51869	6.09249	4.23079	4.90884	0
F16V3P1R		6.5325	4.28571	0	3.2952	1.6615	0	6.33445	3.99182	0	0
F17V1P1A1		6.41184	2.33068	6.43286	3.51375	5.727	1.95745
F17V1P1A2		3.23079	0.158362	1.6615	2.26482	3.07725	1.6615
F17V1P2A1		4.31133	1.52703	1	2.96253	5.06145	1
F17V1P2A2		6.36248	4.10721	5.84757	4.82042	3.00575	0
F17V3P1A1	3.12573	5.49638	0	3.24155	4.30449	5.30564	0
F17V3P1A2		4.03019	1.94184	0	2.70381	3.77622	0
F18V1P1A		3.2335	2.08493	0	2.80978	3.86372	2.3734
F18V1P1C		2.10721	0	0	0	0	0
F18V1P2A		5.26356	2.91169	0	4.08683	5.21272	0
F18V1P2C		3.26482	2.68699	2.68604	0	2.82737	1
F18V3P1A	3.12573	7.51375	5.727	0	6.65744	3.24155	1.6615
F18V3P1R		4.97251	1.3991	0	2.83759	0	2.2952	0	2.15188	0	2.44049
F18V3P2A		5.23805	2.97543	4.45179	4.8893	4.46835	1.17609
F18V3P2C	0.845984	0	1.82771	0	2.85733	2.7839	2.71332
F19V1P1A		6.16157	4.01925	0	6.2335	5.38501	1.6615
F19V1P1C		4.84757	4.60724	0	4.33445	3.42597	0
F19V1P2A		3.86688	0	1	0	3.84757	0
F19V1P2C		4.04715	1.73984	1	3.21272	4.14197	1
F19V3P1A		2.56522	0	0	0	2.80618	0
F19V3P1C	1.92428	4.82042	2.10358	2.91733	3.60206	3.13862	1.6615
F19V3P2A	3.12573	4.7356	2.36649	0	2.90598	3.34713	2.73984
F19V3P2M		5.66511	1.17609	5.4456	0	5.62325	1.17609
F20V1P1A		2.70381	2.96253	2.36148	0	3.37828	0
F20V1P1R		3.40278	0	0	0	1.6615	0	2.80618	1.73984	0	2.10721
F20V1P2A		3.04297	0.787697	1	0	2.83759	1
F20V1P2R		4.87313	0	0	4.39445	1	0	4.31695	3.35025	1	4.43286
F20V3P1A	2.81943	7.6615	4.14197	0	7.80618	3.09249	2.40824
F20V3P1R		7.41184	4.51517	0	7.65642	2.77622	0	7.20412	5.727	0	7.67736
F20V3P2A	1.41497	2.20412	0	1	0	2.06942	1
F20V3P2R		2.60781	0	1	1	1	1	1	1	0	1
F21V1P1C		5.6615	1.02803	0	0	4.95745	1.6615
F21V1P1R		4.21555	0.89726	0	0	2.44049	0	4.0148	1.51939	0	2.36148
F21V1P2R1		4.84427	2.1197	4.47519	2.76839	5.57978	2.57703	4.6163	2.90018	4.5563	2.7356
F21V1P2R2		2.76042	0	1	0	3.04297	1
F21V3P1C		3.04297	4.15188	0	2.80618	2.6163	0
F21V3P1R		4.23754	1.64608	0	3.19387	3.04297	4.26356	4.33445	2.01925	1.83759	3.24155
F21V3P2C	2.18184	4.03342	2.76343	1.17609	0	3.716	3.3927
F21V3P2R		6.06744	2.3991	5.27723	4.76143	3.73132	2.98227	5.61798	4.45291	5.24944	4.67025
F22V1P1C		3.31471	2.36549	3.37633	3.12494	5.15351	0
F22V1P1R		2.36148	0	0	0	1.95745	0	0	0	0	0
F22V1P2A		0	0	0	0	0	1.18184
F22V1P2R		1	0	1	0	3.4949	0	0	0	0	0
F22V3P1C1	1.74819	3.18032	0.572097	0	0	4.15836	0
F22V3P1C2		0	0	0	0	1.95745	0	0	0	0	0
F22V3P2A1	1.14613	1	1	0	0	2.50515	1
F22V3P2A2		0	0	0	0	0	0
F23V1P1C		2.50732	0	0	0	0	0
F23V1P1R		4.98468	0	0	0	2.6163	0	3.36047	1.30678	0	0
F23V1P2A		3.39538	0	0	0	1	2.36946
F23V1P2C		4.16791	1	1	1	2.86372	1
F23V3P1M		2.80618	0	0	0	0	0
F23V3P1R		2.61518	0	0	0	0	1.6615	0	0	0	0
F23V3P2A	2.72595	2.72088	1	0	1	2.45939	2.36549
F23V3P2R		2.59623	0.957448	0	2.443	1	1	2.58433	3.54191	0	2.64081
F24V1P1C1		4.45209	1.19089	0	0	2.50732	0
F24V1P1C2		2.80978	1.0103	0	0	2.44049	0
F24V1P2C		5.47905	0	0	0	5.36148	1
F24V1P2M		3.41808	0	1	0	1	1
F24V3P1A1	2.39632	3.47519	0	0	1.6615	0	0
F24V3P1A2		4.08302	2.00346	0	0	2.23215	0
F24V3P2C	1.87561	5.1959	0	0	0	5.20683	0
F24V3P2M		0	2.18032	1	5.87929	0	2.36946
F25V1P1C		3.4618	2.1197	0	3.21836	3.12494	1.6615
F25V1P1R		7.18639	5.727	3.14197	7.42943	4.91169	0	4.26607	5.05333	0	4.38596
F25V1P2C		7.13524	0	0	0	0	5.21555
F25V1P2R		7.07725	1.31133	5.00575	6.06446	5.26482	1	6.53182	4.91452	3.36148	5.64028
F25V3P1C	1.89295	2.6163	0.174157	0	0	2.23215	0
F25V3P1R		5.53046	5.4602	2.36148	7.64081	4.89135	2.20121	6.61405	5.727	0	6.54654
F25V3P2C	0.954243	4.26245	0	4.58995	0	4.68395	0
F25V3P2R		6.03235	1.13524	4.68245	5.40186	5.30449	1.90598	5.61293	0	4.8739	4.9536
F26V1P1C		2.61349	0	0	0	1.95745	0
F26V1P1R		4.17571	1.67785	0	3.26482	3.27477	0	2.98468	2.60437	0	3.15351
F26V1P2M		2.83421	0	0	1.96253	3.37828	2.31806
F26V1P2R		4.97251	1.57395	4.37925	2.56522	1	0	3.36148	1.54588	0	1
F26V3P1M		3.31471	5.07918	0	2.50732	2.61686	0
F26V3P1R		4.87313	5.10902	2.61518	3.30564	2.91733	0	5.42248	5.0148	2.36148	3.41005
F26V3P2M	2.45637	3.24944	1.44633	1	1	0	2.79888
F26V3P2R		2.54654	0	1	0	1	1	1	0	0	0
F27V1P1C		2.98227	0	1.84094	0	2.86372	0
F27V1P1R		2.91733	0	0	0	2.12494	3.05944	2.26356	0.798881	0	0
F27V1P2C		2.89135	0	1	0	3.12494	1
F27V1P2R		4.19976	2.72263	0	4.13183	1	1	3.28088	2.93112	1	3.09435
F27V3P1C	2.69984	4.00346	0	0.996512	0	2.74152	0
F27V3P1R		3.15416	0	0	0	4.21555	1.6615	4.08302	0	3.28571	0
F27V3P2C	1.53148	5.50515	1.17609	5.53782	1.17609	6.13033	1.17609
F27V3P2R		1	1	0	1	0	0	0	0	0	0
F28V1P1C		3.15836	0.772322	0	0	1.95745	0
F28V1P1R		4.53182	1.69641	0	5.08302	3.76042	1.6615	4.51939	4.12494	3.16791	4.51939
F28V1P2A		1	0	1	0	2.14197	0
F28V1P2C		2.71822	1.26733	1	0	2.25848	0
F28V3P1C	3.12573	4.87313	3.77622	0	5.09991	1.80618	2.44049
F28V3P1R		2.44049	0	0	0	1.60206	0	0	0	0	0
F28V3P2A	0.845984	4.66901	2.76839	0	1	1.93112	2.5721
F28V3P2C		6.05404	1.17609	5.87361	3.73239	5.4417	4.31175
F29V1P1C		4.15836	2.55566	0	0	2.93919	0
F29V1P1R		4.10175	1.70927	1.6615	0	4.2833	0	2.10721	0.90309	0	0
F29V1P2M		1	0	1	0	2.86372	0
F29V1P2R		1	0	1	0	0	0	0	0	0	0
F29V3P1M		2.13862	5.03019	0	2.50732	2.25975	1.96253
F29V3P1R		5.33338	4.36148	5.16791	5.20987	4.77622	0	5.44633	4.47207	0	5.38596
F29V3P2M	1.43136	2.7356	1	1	1	2.45939	1
F29V3P2R		1	0	0	0	0	0	0	0	0	0
F30V1P1C		3.34295	3.80978	2.77232	0	2.55437	0
F30V1P1M		7.00116	4.26229	0	5.4949	4.43286	3.10902
F30V1P2C		1	1	0	0	1	0
F30V1P2R		5.48325	3.64921	5.39724	5.33606	5.24617	1	5.38262	4.4626	5.36649	5.36047
F30V3P1C	3.12573	7.62131	3.99884	2.66251	1.95745	3.13862	0
F30V3P1R		6.24419	5.727	3.36148	7.66652	1.95745	1.6615	2.71153	5.37144	0	6.38214
F30V3P2C	1.25527	1.17609	1.17609	0	0	1.17609	1.17609
F30V3P2R		3.62737	1.79146	3.48439	1	3.6163	1	3.61179	2.06942	3.49192	1
F31V1P1C		3.07725	2.344	0	0	3.24551	0
F31V1P1R		5.04297	2.74403	0	4.3102	3.04297	2.727	3.84757	3.80978	2.10721	4.1486
F31V1P2C		5.6009	0	5.41005	0	5.43627	0
F31V1P2R		5.31246	3.276	5.21555	4.53521	5.14197	1.74819	3.89432	3.83759	0	3.67541
F31V3P1C	2.16137	3.28571	1.33872	0	0	3.12494	0
F31V3P1R		4.95231	4.0148	0	4.95231	2.56522	2.77622	4.41363	3.46894	0	5.03663
F31V3P2A	1.77852	3.33978	1	1	0	2.7839	1
F31V3P2C		4.77232	4.03342	4.27184	4.01703	4.4456	1.17609
F32V1P1A		4.83421	0	0	0	4.44049	1.6615
F32V1P2A	1.78533	2.36148	0	0	0	1.6615	0
F32V3P1A
F32V3P1C		5.39352	0	1	4.52772	5.56015	1.97497
F32V3P2A	1.17691	1	0	0	0	1	0
F33V1P1C		3.23079	0.764425	0	0	2.17416	0
F33V1P1R		3.02366	0.640813	0	2.86372	2.42597	0	2.89135	1.15836	0	2.36148
F33V1P2C		2.32906	1	0	0	1	0
F33V1P2R		3.49192	3.15024	1	2.92566	2.2833	0	3.461	3.25975	0	2.7877
F33V3P1C	2.82816	0	0	0	0	2.80618	0
F33V3P1R		2.83759	0.553074	0	2.26356	3.36148	0	0	0	0	0
F33V3P2C	1.41497	4.61384	0	1.17609	0	4.94841	0
F33V3P2R		0	0	0	0	0	0	0	0	0	0
F34V1P1R		4.29871	0	0	0	2.77622	0	4.34609	0	0	0
F34V1P2R		0	0	0	0	1	0	0	0	0	0
F34V3P1R		3.07725	0	0	0	2.50732	1.6615	2.66251	1.38976	1.6615	0
F34V3P2R	1.4624	1	0	0	0	0	0	0	1	0	0
F35V1P1C		3.00346	0.613489	0	0	3.00346	0
F35V1P1R		3.52565	2.51375	2.32906	3.36148	4.89135	0	7.09249	3.39352	0	7.6695
F35V1P2C		1	0	0	0	1	0
F35V1P2R		2.70927	1	1	1	1	1	2.35025	1.71822	0	1
F35V3P2C	1.38211	1.17609	0	0	0	0	1.17609
F35V3P2R		4.52634	2.10721	2.7523	3.90309	3.1284	2.36047	4.36047	4.06744	3.32249	3.91452
F36V1P1C		3.16791	2.08302	4.88536	2.36148	5.16791	0
F36V1P1R		7.27107	4.41095	4.98227	7.61909	5.12494	0	7.24287	5.727	5.33338	7.52496
F36V1P2C		1	0	0	0	1	0
F36V1P2R		4.17571	0	4.28571	0	0	0	0	0	0	0
F36V3P1C	3.12573	4.22254	2.16791	0	3.21836	3.13693	0
F36V3P1R		4.3734	2.44467	2.74152	4.25848	3.26356	0	4.36248	3.17571	0	4.88536
F36V3P2C	1.25527	4.2833	0	4.94349	0	5.35889	1.17609
F36V3P2R		0	0	0	0	0	1	0	0	0	0
F37V1P1M		4.57334	1.54654	3.36946	3.04297	3.41005	0
F37V1P1R		5.1486	2.26733	0	5.03663	2.83759	2.6163	4.0148	1.443	0	4.98227
F37V1P2M		3.26482	1	2.98468	0	2.98468	1.73132
F37V1P2R		1	1	0	0	1	0	0	0	0	0
F37V3P1M	1.67298	2.6163	0	0	0	2.77622	0
F37V3P1R		1.83759	0	0	0	2.36148	2.56522	2.00575	0.572097	0	0
F37V3P2M	2.313	3.21272	0	0	2.76839	2.2833	1
F37V3P2R		2.30678	1.87929	0	0	1	2.17879	1	1.90309	0	1
F38V1P1C		5.24155	0.158362	0	0	2.80618	0
F38V1P1R		4.91733	0	0	6.35743	2.36148	0	5.08683	6.60206	5.08683	6.36248
F38V1P2C		2.58433	1	1	0	2.76839	0
F38V1P2R		4.80889	2.67296	1	2.91733	4.2887	1	3.5921	3.27661	1	2.53318
F38V3P1C	3.12573	4.80618	4.35436	0	0	0	1.6615
F38V3P1R		2.00575	0.533179	0	2.36148	0	1.95745	0	0	0	0
F38V3P2C	1.4624	4.89154	0	4.33646	0	4.66932	3.36922
F38V3P2R		4.46933	2.64028	3.02803	4.17571	0	1	3.95999	3.7356	3.5721	3.96504
F39V1P1C		3.1894	1.69361	0	0	4.96253	1.6615
F39V1P1R		4.93919	1.98707	2.36148	3.39445	4.86372	0	3.4618	2.00116	0	3.43372
F39V1P2C		1	0	0	0	0	0
F39V1P2R		0	0	0	0	0	0	1	0	0	0
F39V3P1A	1.65321	4.40186	2.64869	0	2.61686	4.15836	0
F39V3P1R		3.19387	1.41985	0	0	2.10721	0	0	1.53991	0	2.87001
F39V3P2C	1.11394	1.17609	1.17609	0	0	1.17609	0
F39V3P2R		1	1	0	0	0	1	0	0	0	0
F40V1P1C		3.03875	1.81336	0	3.04297	3.28571	0
F40V1P1R		6.92012	3.59032	3.37828	5.33338	5.54324	2.42597	6.08302	3.61236	5.05944	4.99182
F40V3P1C		3.344	5.14364	3.26482	0	2.14364	0
F40V3P1R		4.96253	2.35946	4.29166	3.20701	5.39352	2.56522	5.23754	2.30449	0	4.24419
F42V1P1C		3.16791	0	0	1.96253	2.8386	0
F42V1P1R		3.19387	1.40824	0	2.36148	1.96504	0	2.44049	2.03449	0	2.13862
F42V1P2C		3.57826	2.3831	3.23485	1	3.60552	1
F42V1P2R		2.76839	1	1	0	2.58433	0	2.83421	1.97251	2.63009	1
F42V3P1C	2.41455	3.51939	0	0	0	2.77622	0
F42V3P1R		3.2952	1.34084	0	2.66251	3.34295	2.14197	3.12494	1.65283	2.25848	2.61686
F42V3P2C	2.12385	4.49136	3.34044	1.17609	1.17609	3.66276	1.17609
F42V3P2R		4.27967	2.95745	2.82737	3.69548	2.91452	1	3.68652	4.30906	2.70013	3.47674
F43V1P1A		4.21555	0	0	0	3.2952	1.6615
F43V1P1C		4.5076	0	0	0	2.86688	0
F43V1P2C		3.67979	1	3.27477	1	4.96253	1
F43V1P2M		0	0	0	0	0	0
F43V3P1A	2.76492	3.38691	0.752305	0	0	1.6615	1.95745
F43V3P1C		4.29871	0	0	0	4.90884	0
F43V3P2A	1.93952	4.69665	2.80978	1	1	4.68124	1
F43V3P2C		1.17609	0	0	0	1.17609	0
F44V1P1A		3.22393	0	0	0	1.95745	0
F44V1P1A		3.42597	4.15188	0	2.91733	5.45939	0
F44V1P1C		3.07725	0.553074	0	0	1.95745	0
F44V1P1C	1.71633	7.31695	0	7.87622	0	2.77622	0
F44V1P2A		5.23072	0	3.54324	1	3.56522	1.9284
F44V1P2C		2.89432	0	2.80978	0	1	0
F44V3P2C1	1.43136	3.80618	0	3.61278	0	4.0569	1.17609
F44V3P2C2		3.5563	0	0	0	3.716	0
F45V1P1C		4.80618	2.28571	0	0	4.27107	0
F45V1P1R		2.73984	0	0	0	2.50732	0	0	0.85085	0	0
F45V1P2C		3.26482	1.11439	0	1	1	0
F45V1P2R		0	0	0	0	0	0	0	0	0	0
F45V3P1C	1.84598	3.68124	0	0	0	4.83421	2.40824
F45V3P1R		1.95745	1.89432	0	2.13862	3.02366	0	0	0	0	0
F45V3P2C	1.53148	4.17898	0	0	0	1.17609	0
F45V3P2R		3.06942	1	0	1	0	0	1	1.37828	0	1
F46V1P1C		3.41808	2.67688	3.57085	0	4.27107	0
F46V1P1M		7.07725	5.727	2.70013	5.40278	2.36148	0
F46V1P2C		2.37045	1	1	0	2.40824	0
F46V1P2M		2.10721	0	1	0	1.93112	0
F46V3P1A	2.22272	1.6615	0	0	0	1.95745	0
F46V3P1C		5.52496	3.30219	0	4.60609	2.40824	0
F46V3P2C	1.41393	3.83251	1.17609	1.17609	1.17609	0	0
F46V3P2M		2.06942	0	0	0	0	0
F47V1P1M1		3.64028	0.91733	2.91733	2.66251	4.61742	0
F47V1P1M2		2.91733	0	2.93919	0	3.00346	0
F47V1P2M1		3.15351	0	1	1	5.04297	1
F47V1P2M2		4.99182	1	1	2.98468	1	1
F47V3P1M	2.11727	7.45939	1.10721	0	2.83759	2.93919	0
F47V3P1R		6.29166	1.85733	0	6.3734	3.05944	1.95745	5.90309	2.05128	0	6.44133
F47V3P2M	1.23449	4.06744	1.89726	3.74819	1	4.38976	0
F47V3P2R		1	0	1	0	2.54654	0	2.50515	0	1	0
F48V1P1C		4.98227	2.49932	4.00346	2.70381	4.07725	0
F48V1P1R		6.86054	3.49043	4.06145	7.09249	4.36449	2.20557	7.42943	4.89432	4.00346	6.89726
F48V1P2C		0	0	0	0	0	0
F48V1P2R		5.34031	1.83421	3.00575	4.90884	2.87313	0	5.2875	3.64081	4.14197	4.95231
F48V3P1C	1.98677	5.50224	4.80978	3.48211	4.40914	5.17571	2.36148
F48V3P1R		4.68937	3.75638	2.26482	5.03663	3.43372	2.89135	6.23079	3.04922	2.96253	5.32028
F48V3P2C	1.41497	1.17609	0	0	1.17609	1.17609	1.17609
F48V3P2R		2.97251	1	1	2.2833	2.8541	1	2.95745	2.28209	0	2.2833
F49V1P1C1		2.56585	0	0	0	1.6615	0
F49V1P1C2		6.13524	3.21414	4.33445	6.13524	5.23754	0	6.09991	5.14197	5.13183	5.77622
F49V1P2C		1	0	0	0	1	0
F49V1P2R		4.66401	2.06546	1	4.50515	4.08398	0	4.72043	4.61405	3.62408	4.50696
F49V3P1C	2.15836	2.56522	0	0	0	2.10721	0
F49V3P1R		7.40824	4.22171	5.1284	5.41095	5.20557	0	7.58191	5.727	7.49932	5.4949
F49V3P2C	1.93952	1.17609	0	1.17609	0	1.17609	1.17609
F49V3P2R		5.43712	2.32249	2.54654	5.38405	2.47519	0	5.45373	0	4.48477	5.30449
F50V1P1C		2.44049	0	0	0	2.36148	0
F50V1P1R		3.09249	0	1.96253	0	3.00346	2.68365	3.46815	0.879287	2.77622	0
F50V1P2C		4.41808	1	4.31133	1	4.67419	1
F50V1P2R		7.16791	3.07139	4.04922	6.23079	5.37828	1.88837	5.99651	4.89432	5.02803	5.23888
F50V3P1C		0	0	0	0	1.6615	0
F50V3P1R		5.26356	4.03875	2.88536	5.32469	5.35844	2.0461	5.2952	4.47051	4.99182	5.34295
F50V3P2C	1.49136	1.17609	0	0	1.17609	1.17609	1.17609
F50V3P2R		4.45535	3.22254	0	4.42379	1	1	4.38021	4.80618	1	4.52461
