# Supplementary material for: Participatory and multi-disciplinary science dataset and surveys for the assessment of the microbiological and behavioural factors influencing fresh fruits and vegetables' waste at home
Source: Data Brief. 2026 Jan 7;65:112434. doi: 10.1016/j.dib.2025.112434 (PMC12856149; doi:10.1016/j.dib.2025.112434)
Supplement: Supplementary file 1 [file mmc1.zip › Part1_FFV_waste_sampling_campaigns/Table5_Refrigerator_descriptors.xlsx]

## Sheet: DataTest
Sample_ID	Temp_mean	Temp_med	Temp_min	Temp_max	Hum_mean	Hum_med	Hum_min	Hu_max
F01V1P1R	2.24335	2.15	0.1	8	66.4799	66.5	32.3	101.8
F01V1P2R	0.2	0.2	-0.9	3.6	83.5328	84.15	47.5	100.8
F01V3P1R	2.24335	2.15	0.1	8	66.4799	66.5	32.3	101.8
F01V3P2R	0.2	0.2	-0.9	3.6	83.5328	84.15	47.5	100.8
F05V1P1R	6.32155	6.1	4.6	9.4	76.2837	78.2	44.5	93.5
F05V3P1R	6.32155	6.1	4.6	9.4	76.2837	78.2	44.5	93.5
F06V1P1R	10.1981	10.2	6.8	20.4	83.3839	85.4	42.6	101.9
F06V1P2R	9.5	9.5	6.4	11.5	84.6826	86.7	63	94.1
F06V3P1R	10.1981	10.2	6.8	20.4	83.3839	85.4	42.6	101.9
F06V3P2R	9.5	9.5	6.4	11.5	84.6826	86.7	63	94.1
F07V1P1R	11.3942	11.6	5.9	17.9	52.4706	46.8	22.3	102.2
F07V1P2R
F07V3P1R	11.3942	11.6	5.9	17.9	52.4706	46.8	22.3	102.2
F08V1P1R	9.81516	9.7	8	19.3	63.923	65	34.3	88
F08V1P2R	8.8	8.8	6.9	11	78.221	81.4	38.1	97.3
F08V3P1R	9.81516	9.7	8	19.3	63.923	65	34.3	88
F08V3P2R	8.8	8.8	6.9	11	78.221	81.4	38.1	97.3
F09V1P1R	1.5	1.8	-3.7	6.2	89.4486	92.1	62.2	102.6
F09V1P2R	3.5	3.5	-3.4	9	90.0516	92	67.9	101
F09V3P2R	3.5	3.5	-3.4	9	90.0516	92	67.9	101
F10V1P1R	6.84911	6.8	4.3	14.9	72.2964	74.6	40.8	91.6
F10V3P1R	6.84911	6.8	4.3	14.9	72.2964	74.6	40.8	91.6
F11V1P1R	3.9211	3.7	-3.4	9.2	87.1862	87.85	50.5	103.1
F11V3P1R	3.9211	3.7	-3.4	9.2	87.1862	87.85	50.5	103.1
F11V3P2R
F12V1P1R	10.5058	10.6	4.5	15.6	76.4576	78.3	28.2	104.4
F12V1P2R	11.7	11.7	8.8	12.8	79.9395	80.5	49.7	115.1
F12V3P1R	10.5058	10.6	4.5	15.6	76.4576	78.3	28.2	104.4
F12V3P2R	11.7	11.7	8.8	12.8	79.9395	80.5	49.7	115.1
F14V1P1R	5.28431	5	2.7	10.4	89.0264	92.9	49.7	104.1
F14V1P2R	2.9	2.9	1	5.8	87.0358	91.4	47.8	101.6
F14V3P1R	5.28431	5	2.7	10.4	89.0264	92.9	49.7	104.1
F14V3P2R	2.9	2.9	1	5.8	87.0358	91.4	47.8	101.6
F15V1P1R	10.0078	9.7	4.6	16.5	89.6635	88.7	59.2	106.8
F15V1P2R	9.7	9.7	8.7	10.9	87.5369	87.1	73.6	107.1
F15V3P1R	10.0078	9.7	4.6	16.5	89.6635	88.7	59.2	106.8
F15V3P2R	9.7	9.7	8.7	10.9	87.5369	87.1	73.6	107.1
F16V1P1R	12.7454	12.6	10.7	17.2	68.0742	67.1	51.4	102.2
F16V3P1R	12.7454	12.6	10.7	17.2	68.0742	67.1	51.4	102.2
F18V3P1R	8.51737	8.4	6.1	14.6	67.5539	67	36	94.4
F20V1P1R	6.53236	6.4	1.7	18	66.096	66.7	21.1	101.1
F20V1P2R	4.8	4.8	-0.5	9.3	56.3889	54.75	27.8	91.9
F20V3P1R	6.53236	6.4	1.7	18	66.096	66.7	21.1	101.1
F20V3P2R	4.8	4.8	-0.5	9.3	56.3889	54.75	27.8	91.9
F21V1P1R	9.76693	9.7	6.2	20.1	83.1284	87	27.6	103.6
F21V1P2R1	7.7	7.7	5.3	10.3	85.8008	86.1	45.2	100.2
F21V1P2R2
F21V3P1R	9.76693	9.7	6.2	20.1	83.1284	87	27.6	103.6
F21V3P2R	7.7	7.7	5.3	10.3	85.8008	86.1	45.2	100.2
F22V1P1R	7.47711	7.6	4.2	11.7	82.7697	85.15	50.1	101.5
F22V1P2R	7.4	7.4	4.8	13.2	81.2438	82.4	58.6	99.4
F23V1P1R	9.13585	9.3	2.9	14.3	68.6169	69.3	17.6	103.8
F23V3P1R	9.13585	9.3	2.9	14.3	68.6169	69.3	17.6	103.8
F23V3P2R
F25V1P1R	7.24057	7.2	4.8	10.3	98.9235	101.1	51.9	107.4
F25V1P2R	5.9	5.9	4.4	7.7	95.0864	95.8	83.4	101.9
F25V3P1R	7.24057	7.2	4.8	10.3	98.9235	101.1	51.9	107.4
F25V3P2R	5.9	5.9	4.4	7.7	95.0864	95.8	83.4	101.9
F26V1P1R
F26V1P2R	12.1	12.1	9.7	13.8	65.2161	64.3	47.4	99.2
F26V3P1R
F26V3P2R	12.1	12.1	9.7	13.8	65.2161	64.3	47.4	99.2
F27V1P1R	4.19375	4.1	3.1	7.8	47.1539	44.2	15.1	94
F27V1P2R	4.5	4.5	3.4	8.4	40.0518	36.9	24.9	98.9
F27V3P1R	4.19375	4.1	3.1	7.8	47.1539	44.2	15.1	94
F27V3P2R	4.5	4.5	3.4	8.4	40.0518	36.9	24.9	98.9
F28V1P1R	6.48068	6.7	3.4	9.4	70.2222	69.8	24.4	100
F28V3P1R	6.48068	6.7	3.4	9.4	70.2222	69.8	24.4	100
F29V1P1R	10.9239	10.8	8.2	16.6	78.7799	78.5	40	103.5
F29V1P2R
F29V3P1R	10.9239	10.8	8.2	16.6	78.7799	78.5	40	103.5
F29V3P2R
F30V1P2R	10.1	10.1	8.7	12.9	64.7081	64.5	40.3	90.1
F30V3P1R	10.0991	10	8.5	18.1	74.1553	73.7	41.8	99.2
F30V3P2R	10.1	10.1	8.7	12.9	64.7081	64.5	40.3	90.1
F31V1P1R	7.99454	8	5.2	13.8	67.451	70.5	27.2	100.8
F31V1P2R	8.3	8.3	3.5	20.4	73.172	74.5	45.4	101.3
F31V3P1R	7.99454	8	5.2	13.8	67.451	70.5	27.2	100.8
F33V1P1R	8.91974	8.6	6.6	13.5	71.6834	72.1	50.6	95.4
F33V1P2R	5.8	5.8	4.2	9.4	94.9344	95.1	75.3	103.8
F33V3P1R	8.91974	8.6	6.6	13.5	71.6834	72.1	50.6	95.4
F33V3P2R	5.8	5.8	4.2	9.4	94.9344	95.1	75.3	103.8
F34V1P1R	9.11448	8.8	6.5	16.1	45.5438	39.3	26.5	96.4
F34V1P2R	8.4	8.4	4.5	19.2	58.8196	55.3	39.1	85.5
F34V3P1R	9.11448	8.8	6.5	16.1	45.5438	39.3	26.5	96.4
F34V3P2R	8.4	8.4	4.5	19.2	58.8196	55.3	39.1	85.5
F35V1P1R	7.40428	7.5	2.1	13.9	82.7414	86.2	21.1	101.2
F35V1P2R	7.8	7.8	4	10.5	68.9815	70.4	37.2	100.6
F35V3P2R	7.8	7.8	4	10.5	68.9815	70.4	37.2	100.6
F36V1P1R	10.1788	10	8	19	68.5419	68.8	40.5	95.3
F36V1P2R	10.2	10.2	8.2	12.3	72.075	72.5	44.9	93.7
F36V3P1R	10.1788	10	8	19	68.5419	68.8	40.5	95.3
F36V3P2R	10.2	10.2	8.2	12.3	72.075	72.5	44.9	93.7
F37V1P1R	13.616	13.6	10	17.7	82.1109	82.3	55.5	100.4
F37V1P2R	13.6	13.6	10.9	17.3	72.4317	72.2	54.3	84.5
F37V3P1R	13.616	13.6	10	17.7	82.1109	82.3	55.5	100.4
F37V3P2R	13.6	13.6	10.9	17.3	72.4317	72.2	54.3	84.5
F38V1P1R
F38V1P2R	10.7	10.7	9.3	12.7	79.1151	80	57.4	94.7
F38V3P1R
F38V3P2R	10.7	10.7	9.3	12.7	79.1151	80	57.4	94.7
F39V1P1R	7.82833	7.8	5.5	10.1	21.3709	16.4	7.3	65.6
F39V1P2R	5.6	5.6	3.1	8.2	36.0974	35	19.9	80.5
F39V3P1R	7.82833	7.8	5.5	10.1	21.3709	16.4	7.3	65.6
F39V3P2R	5.6	5.6	3.1	8.2	36.0974	35	19.9	80.5
F40V1P1R	7.72085	7.8	4.2	9.8	94.7296	96.3	67.5	102.9
F40V3P1R	7.72085	7.8	4.2	9.8	94.7296	96.3	67.5	102.9
F42V1P1R	5.11601	5	3.3	8.5	81.2472	85.3	32.1	100.8
F42V1P2R	5.1	5.1	4	6.9	88.6817	93.1	50.8	102.4
F42V3P1R	5.11601	5	3.3	8.5	81.2472	85.3	32.1	100.8
F42V3P2R	5.1	5.1	4	6.9	88.6817	93.1	50.8	102.4
F45V1P1R	8.8358	9	4.6	12.2	59.0466	59.6	30	84.7
F45V1P2R
F45V3P1R	8.8358	9	4.6	12.2	59.0466	59.6	30	84.7
F45V3P2R
F47V3P1R
F47V3P2R
F48V1P1R	5.8744	5.7	4.8	9.5	74.7729	76.1	37.2	99.6
F48V1P2R	5.4	5.4	4.7	11.8	69.4064	71.5	40.1	95
F48V3P1R	5.8744	5.7	4.8	9.5	74.7729	76.1	37.2	99.6
F48V3P2R	5.4	5.4	4.7	11.8	69.4064	71.5	40.1	95
F49V1P2R	4.6	4.6	3.8	8.2	100.646	100.7	56.7	120.1
F49V3P1R	5.93566	6	2.9	17	91.6649	96.3	53.9	103.7
F49V3P2R	4.6	4.6	3.8	8.2	100.646	100.7	56.7	120.1
F50V1P1R	4.03994	3.8	2.2	13.7	94.9182	98.6	48.2	107.4
F50V1P2R	3.8	3.8	1.4	9.2	99.0016	101.4	56.1	106
F50V3P1R	4.03994	3.8	2.2	13.7	94.9182	98.6	48.2	107.4
F50V3P2R	3.8	3.8	1.4	9.2	99.0016	101.4	56.1	106
