# Supplementary material for: Participatory and multi-disciplinary science dataset and surveys for the assessment of the microbiological and behavioural factors influencing fresh fruits and vegetables' waste at home
Source: Data Brief. 2026 Jan 7;65:112434. doi: 10.1016/j.dib.2025.112434 (PMC12856149; doi:10.1016/j.dib.2025.112434)
Supplement: Supplementary file 1 [file mmc1.zip › Part2_Quantitative_study_consumer_FFV_antiwaste_practices/Table09_Survey1/Table9c_Survey1_Sociodemographics_descriptors.xlsx]

## Sheet: Survey 1 descriptors
Variable	Category	Count	Percentage
Gender	Other	2	0.2 %
	Female	556	53.1 %
	Male	490	46.8 %
Age	18–24 years	69	6.6 %
	25–34 years	161	15.4 %
	35–44 years	200	19.1 %
	45–55 years	202	19.3 %
	55–64 years	176	16.8 %
	65 years or older	240	22.9 %
Geographical location	North-East	211	20.1 %
	North-West	209	19.9 %
	Paris Region	221	21.1 %
	South-East	233	22.2 %
	South-West	174	16.6 %
Socio-professional category	Agricultural worker	3	0.3 %
	Craftspeople, retailers and business owners	47	5.0 %
	Executives, higher intellectual professions or Liberal professions	218	23.0 %
	Employees or Labourers	429	45.3 %
	Technicians, supervisors and other intermediate professions	251	26.5 %
