# Supplementary material for: Participatory and multi-disciplinary science dataset and surveys for the assessment of the microbiological and behavioural factors influencing fresh fruits and vegetables' waste at home
Source: Data Brief. 2026 Jan 7;65:112434. doi: 10.1016/j.dib.2025.112434 (PMC12856149; doi:10.1016/j.dib.2025.112434)
Supplement: Supplementary file 1 [file mmc1.zip › README.txt]

This README file was generated on the 2025-10-31 by Camille MARCHAL.

Last update : 2025-10-31

# GENERAL INFORMATION

## Dataset Title : Participatory and multi-disciplinary science dataset and surveys for the assessment of the microbiological and behavioural factors influencing fresh fruits and vegetables' waste at home.
 
## DOI: https://doi.org/10.57745/WRDJ3N
 
## Contact address : camille.marchal@univ-brest.fr
 

# METHODOLOGICAL INFORMATION

This dataset is associated with a data paper planned to be published in the journal "Data in Brief".
It will provide an exhaustive description of the sources and methods used to collect and generate the data.


# DATA AND FILES OVERVIEW

The files associated with this data-in-brief article are divided among three main areas of study :

 - Tables 1 through 8 as well as Doc. 1a & 1b and Doc. 2 encompass the data obtained through the FFV waste sampling campaigns among the 49 selected households from Brittany, France.

 - Tables 9a, 9b, 10a and 10b correspond to online questionnaires and answers of samples of 1,048 (table 9) and 815 people (table 10), drawn from consumer panels representative of the French population (in terms of age, gender, socioprofessional category, location and education level) using the quotas method to items concerning consumer FFV anti-waste practices at home. Tables 9c and 10c details the socio-demographics descriptors for each consumer panel. The anti-waste practices items were selected through an exploratory qualitative study as well as a review of both the academic literature and institutional reports. Survey 1 aimed to quantify these practices to select the most frequently used as well as the most recommended by ADEME [3] and ANSES [4]. After their selection, Survey 2 aimed to cluster consumers according to their anti-waste practices. Auxiliary variables were also included, namely individual and global concern to food waste, environmental concern, access to a composter or vegetable garden, number of pets, and finally socio-demographic characteristics : gender, age, education level, professional status, socioprofessional category, geographical location, family structure, household size and number of children.

 - Finally, Table 11 concerns the study of FFV spoilage dynamics in controlled conditions.

## File naming convention : [File_type][File_number]_[File_name]

## File tree structure :

Part 1 : Fresh fruit and vegetable waste sampling campaigns [Part1_FFV_waste_sampling_campaigns]
 - Table1_Nomenclature.tab
 - Table2_Waste_in_g_day_household.tab
	[Table3_Household_Sociodemographic_descriptors]
	- Table3a_Households_Sociodemographic_descriptors.tab
	- Table3b_Households_Sociodemographic_descriptors_subsample.tab
	[Interviews]
	- Doc1a_Interview_Guide_1.docx
	- Doc1b_Interview_Guide_2.docx
	- Doc2_Households_anonymised_interview_transcripts.docx
	[Table4_Household_Survey]
	- Table4a_Household_survey_questions.docx
	- Table4b_Household_Survey_answers.tab
 - Table5_Refrigerator_descriptors.tab
 - Table6_Clean_scores.tab
 - Table7_Microbial_counts.tab
	[Table8_ASV_tables]
	- Table8a_ASV_ITS_filtered.biom
	- Table8b_ASV_16S_filtered.biom
	
Part 2 : Quantitative study on consumer anti-waste practices towards FFV [Part2_Quantitative_study_consumer_FFV_antiwaste_practices]
	[Table09_Survey1]
	- Table9a_Survey1_Questionnaire.docx
	- Table9b_Survey1_answers.tab
	- Table9c_Survey1_Sociodemographics_descriptors.tab
	[Table10_Survey2]
	- Table10a_Survey2 _Questionnaire.docx
	- Table10b_Survey2_answers.tab
	- Table10c_Survey2_Sociodemographics_descriptors.tab
	
Part 3 : Spoilage dynamic assays at the laboratory scale [Part3_Spoilage_dynamic_assays]
 - Table11_Spoilage_dynamic_assays.tab
