# Supplementary material for: Participatory and multi-disciplinary science dataset and surveys for the assessment of the microbiological and behavioural factors influencing fresh fruits and vegetables' waste at home
Source: Data Brief. 2026 Jan 7;65:112434. doi: 10.1016/j.dib.2025.112434 (PMC12856149; doi:10.1016/j.dib.2025.112434)
Supplement: Supplementary file 1 [file mmc1.zip › Part2_Quantitative_study_consumer_FFV_antiwaste_practices/Table09_Survey1/Table9b_Survey1_answers.xlsx]

## Sheet: Survey 1 answers
N°Obs	1. fragile_fridge	2. fragile_kitchen	3. fragile_cellar	4. conserv_fridge	5. conserv_cuisine	6. conserv_cellar	7. pre_clean	8. pre_dry	9. packaging_fragile1	10. packaging_fragile2	11. packaging_conserv1	12. packaging_conserv2	13. kitchenpaper	14. heat_shelter	15. light_shelter	16. fragile_visible	17. ripe_above	18. not_touching	19. isolate_ripe	20. sep_legume	21. sep_fruits	22. Unref_dirty	23. Unref_often	24. Unref_freq	25. Ref_dirty	26. Ref_often	27. Ref_freq	28. Cleaning_product	29. Cleaning_product_other	30. Let_sit	31. Desinfection	32. Desinfecting_product	33. Desinfecting_product_other	34. Drying	35. satisf_storage	36. satisf_cleaning	37. Intent_1	38. Intent_2	39. Intent_3	40. Storage_skills1	41. Storage_skills2	42. Storage_skills3	43. Storage_skills4	44. Cleaning_skills1	45. Cleaning_skills2	46. Cleaning_skills3	47. Quiz1	48. Quiz2	49. Quiz3
1	5	3	0	5	2	0	5	5	2	4	2	2	1	5	5	5	5	3	5	4	4	2	5	About once a week	2	5	About once a week	Water only;Baking soda;Vinegar		No	No			Yes	3	3	5	5	3	5	4	5	5	5	5	5	1	1	0
2	5	4	1	4	4	1	1	1	4	1	4	1	1	5	3	4	5	1	3	3	3	4	3	About once or twice a month	4	3	About once or twice a year	Baking soda;Multi-purpose cleaner (products or wipes)		No	No			Yes	4	4	2	3	4	3	3	4	3	4	3	3	1	0	0
3	3	3	4	1	1	5	5	4	1	5	1	5	4	5	4	4	5	4	5	4	5	4	4	About once a week	4	4	About once or twice a month	Dishsoap;Vinegar		No	Yes	Vinegar		Yes	4	4	4	4	4	4	2	4	3	3	4	4	1	1	1
4	1	5	1	1	5	1	1	1	1	1	1	1	1	1	1	1	1	1	1	1	1	1	1		1	1									5	5	2	2	2	3	3	4	3	2	2	2	0	0	1
6	3	4	3	5	2	2	4	2	3	3	2	3	2	4	2	4	4	2	3	2	3	4	5	About once a week	4	5	About once a week	Water only		No	Yes	Cleaning disinfectant (product or wipe)		Yes	4	3	3	3	4	4	4	3	3	3	3	3	1	0	0
7	4	2	0	3	2	4	1	1	4	4	4	3	2	3	4	2	3	3	3	2	2	2	5	About once a week	2	4	About once a week	Dishsoap;Vinegar		No	No			Yes	3	4	4	3	4	4	2	4	3	4	3	4	0	1	1
8	4	3	3	4	3	3	2	2	4	3	4	3	1	3	3	2	3	3	4	2	3	4	2		2	4	About once or twice a month	Dishsoap;Multi-purpose cleaner (products or wipes)		Yes	No			Yes	4	4	5	5	5	2	2	2	3	1	2	2	1	0	0
9	4	4	1	4	4	3	1	0	1	2	1	1	3	3	3	4	4	2	3	3	3	1	1		4	2									4	2	3	3	4	3	3	4	3	1	1	1	0	0	0
10	4	4	0	3	5	0	5	5	5	4	4	4	3	5	5	5	5	5	5	5	5	3	4	About once or twice a month	4	4	About once or twice a month	Multi-purpose cleaner (products or wipes)		Yes	No			Yes	4	4	4	4	4	4	4	4	4	4	4	4	1	1	0
11	4	2	1	2	4	1	1	1	4	1	4	1	1	2	1	1	3	1	1	1	1	3	0		5	2									3	3	4	4	4	1	1	4	1	2	2	2	0	0	0
13	5	2	2	5	2	2	1	1	4	1	5	1	1	5	4	4	4	1	1	1	1	4	2		4	2									4	4	4	5	5	1	1	1	1	2	2	2	0	1	0
14	3	4	2	1	1	2	1	1	4	2	4	3	1	4	4	4	4	1	3	3	3	4	4	About once a week	4	4	About once or twice a month	Water only;Dishsoap		No	No			Yes	3	3	2	4	4	3	3	4	4	2	4	2	0	1	1
15	5	2	1	2	5	5	1	1	5	1	5	1	1	5	5	5	5	3	4	3	5	1	5	About once a week	1	4	About once or twice a month	Multi-purpose cleaner (products or wipes)		No	No			Yes	4	4	4	4	4	5	3	5	5	4	3	4	1	1	0
16	3	4	1	4	3	1	1	1	2	3	2	3	1	3	1	4	5	5	0	1	5	4	3	About once or twice a year	4	4	About once or twice a month	Multi-purpose cleaner (products or wipes)		No	No			Yes	3	3	3	4	2	3	1	3	3	3	3	3	1	0	0
17	3	4	2	1	4	3	1	2	3	2	2	4	1	4	4	5	5	3	3	4	4	4	2		2	4	About once or twice a month	Dishsoap		No	No			Yes	5	5	4	4	4	4	2	4	5	4	4	4	0	0	1
18	0	5	2	5	5	5	5	4	5	3	5	2	1	4	2	4	5	4	2	2	2	1	5	About once a week	1	4	About once a week	Water only;Dishsoap;Baking soda;Lemon juice;Vinegar		No	No			Yes	3	3	3	3	1	4	2	4	4	4	4	4	0	1	1
19	4	3	4	3	4	4	3	3	5	4	4	4	3	5	3	5	5	3	4	4	5	1	5	About once a week	1	5	About once or twice a month	Water only;Dishsoap;Baking soda;Lemon juice;Vinegar		No	No			Yes	4	4	4	5	5	5	3	4	5	3	4	4	1	1	1
20	2	4	1	1	1	1	1	1	1	3	1	2	4	1	1	4	2	1	2	3	2	5	5	About once a week	2	4	About once or twice a month	Dishsoap		No	No			Yes	5	5	5	5	5	1	1	5	3	1	1	1	1	0	0
21	5	1	0	2	5	0	1	4	1	3	1	3	1	5	1	5	5	5	5	5	5	1	5	About once a week	1	5	About once a week	Water only;Lemon juice		Yes	Yes	Vinegar		Yes	5	5	1	1	1	5	3	5	4	5	5	5	1	0	0
23	4	2	1	2	1	4	1	1	5	1	5	1	3	4	2	3	1	1	1	1	1	4	1		4	2									2	3	4	5	4	2	2	2	1	1	1	1	1	1	0
24	5	1	1	3	4	2	1	1	4	1	1	1	2	5	5	5	5	5	5	5	5	1	5	About once a week	1	5	About once or twice a month	Baking soda		Yes	No			Yes	4	4	4	5	5	4	1	4	2	5	5	5	0	1	0
25	5	3	1	4	2	1	1	1	3	1	4	1	1	4	3	4	1	2	4	5	3	4	1		4	2									4	2	4	4	4	3	2	3	3	2	4	2	1	1	1
26	5	2	1	5	3	1	1	2	4	1	1	1	1	2	2	2	2	3	2	3	2	4	2		4	2									4	4	3	3	3	3	3	4	3	2	2	2	1	0	0
28	1	4	0	0	4	0	3	3	0	0	0	0	0	5	5	4	4	2	3	3	3	4	5	About once or twice a month	4	4	About once or twice a month	Water only		No	No			Yes	4	3	4	4	4	3	4	4	4	4	5	3	1	0	0
30	1	5	1	1	5	1	1	1	1	1	1	1	1	5	3	5	5	3	5	1	4	4	2		4	1									4	4	2	4	3	4	4	4	4	4	4	4	1	1	1
31	4	2	3	1	4	1	5	5	1	1	1	1	1	5	2	5	5	2	3	3	3	1	5	About once a week	4	2									3	5	4	4	4	3	3	4	3	2	3	4	0	0	1
32	3	4	1	2	4	1	4	3	3	1	2	1	2	3	3	4	4	3	4	3	3	4	2		3	2									4	3	3	4	4	2	2	3	3	2	2	2	1	0	0
33	4	3	0	4	2	0	1	1	1	1	1	1	1	3	3	4	5	4	2	4	2	4	4	About once or twice a year	4	4	About once or twice a year	Dishsoap;Vinegar		No	No			Yes	4	4	4	3	5	4	2	4	4	4	4	4	1	1	1
34	4	3	3	4	4	2	4	4	2	4	2	2	1	2	4	5	5	4	4	3	3	3	5	About once a week	3	4	About once or twice a month	Water only;Dishsoap		No	No			Yes	4	2	3	5	4	3	2	3	4	2	2	2	1	1	1
35	5	1	1	5	1	1	3	1	4	3	4	4	1	4	3	3	4	2	4	4	2	0	4	About once or twice per quarter	4	4	About once or twice a year	Water only;Dishsoap		No	No			Yes	4	4	4	4	4	2	2	4	4	4	4	3	1	1	0
36	4	3	0	3	3	0	1	5	3	1	2	1	3	3	3	3	2	3	3	3	3	5	3	Don't know	4	3	About once or twice a month	Water only		No	No			Yes	4	4	3	4	4	3	3	3	3	2	3	3	1	1	1
37	3	4	4	1	4	1	4	4	4	1	1	1	1	4	1	4	3	4	3	1	2	3	5	About once a week	4	4	About once or twice a month	Water only		No	No			Yes	5	5	3	3	2	4	4	4	4	5	5	5	0	0	1
38	4	3	1	3	3	0	2	3	1	5	3	3	1	5	5	5	5	5	5	4	5	1	5	About once a week	1	4	About once a week	Baking soda		Yes	No			Yes	4	4	5	5	4	3	3	3	4	4	3	4	1	1	0
39	4	3	1	2	1	4	1	1	4	3	3	1	1	4	4	4	4	4	4	4	4	3	4	About once a week	3	4	About once or twice a month	Dishsoap		No	No			Yes	4	4	2	4	3	2	2	2	2	3	3	3	1	1	1
40	4	4	2	4	4	3	4	4	2	1	1	2	2	4	4	4	3	3	3	4	3	2	3	About once a week	3	3	About once a week	Lemon juice;Vinegar		Yes	No			Yes	4	4	4	4	4	4	3	4	3	4	4	4	1	0	1
41	4	2	3	4	3	3	2	1	2	4	4	4	3	4	4	3	5	3	4	4	3	4	3	About once or twice a month	4	4	About once or twice a month	Dishsoap		No	No			Yes	4	4	4	4	3	3	4	4	4	4	2	3	0	0	0
42	3	4	1	3	4	1	1	5	2	1	2	1	1	5	5	5	5	4	5	3	3	1	5	About once a week	1	5	About once a week	Vinegar		Yes	No			Yes	4	4	3	3	3	5	4	5	3	4	4	4	1	1	1
43	4	4	4	5	4	3	4	3	1	3	1	3	3	4	4	4	4	3	5	3	3	2	4	About once a week	2	4	About once a week	Water only		No	No			Yes	4	4	3	4	4	4	3	4	4	3	4	4	0	0	0
44	2	4	1	1	4	1	5	5	1	1	1	1	1	3	1	1	4	2	1	4	4	4	4	About once a week	4	2									5	5	5	5	1	4	4	4	4	4	5	4	1	1	1
45	5	1	1	1	3	4	1	1	2	4	1	4	3	5	5	5	5	3	5	5	2	5	2		4	3	About once or twice a month	Dishsoap		No	No			Yes	4	4	4	4	4	4	3	4	4	3	4	2	1	1	0
46	3	4	0	3	4	0	1	2	4	4	4	4	3	4	4	4	4	3	3	4	4	2	3	Don't know	3	4	Don't know	Dishsoap;Vinegar		Yes	No			Yes	3	3	4	3	5	3	3	3	3	4	4	4	0	1	0
47	4	1	2	2	2	4	1	1	4	2	4	2	1	3	3	2	4	2	1	1	1	3	2		4	2									3	2	5	4	4	2	2	3	2	3	4	2	1	1	1
48	5	3	1	2	4	2	3	2	1	1	1	2	3	5	3	5	5	2	4	4	4	1	5	About once or twice a month	2	4	About once or twice a month	Water only		Yes	No			Yes	4	4	2	2	2	3	3	4	3	5	4	5	0	1	1
49	5	2	2	2	1	4	1	1	1	1	1	1	3	5	5	4	5	3	4	4	5	4	3	Don't know	4	3	Don't know	Vinegar		No	No			Yes	4	3	3	3	3	3	2	2	3	2	2	2	1	1	1
50	3	4	1	4	3	1	2	3	4	1	4	1	1	4	4	5	5	5	5	5	5	2	4	About once a week	4	5	About once a week	Vinegar		No	No			Yes	5	5	2	2	2	4	3	5	5	4	4	4	1	0	0
51	5	1	1	5	1	1	1	1	5	5	5	5	1	5	5	5	5	1	1	1	1	5	4	About once a week	1	5	About once a week	Vinegar		No	No			Yes	5	5	1	4	4	5	5	5	5	5	5	5	0	1	0
52	4	2	4	3	4	5	1	1	3	1	3	1	1	4	4	4	4	3	1	2	3	4	3	About once or twice a month	4	3	About once or twice a year	Water only;Dishsoap		No	No			Yes	4	4	5	4	2	4	2	5	3	4	2	2	0	1	1
53	3	3	1	3	3	1	1	1	3	3	3	3	1	4	3	4	5	2	3	1	1	2	4	About once or twice a month	1	4	About once or twice a month	Dishsoap;Vinegar		Yes	Yes	Vinegar		Yes	3	3	3	3	4	3	3	4	3	3	4	3	1	1	1
54	5	1	1	2	4	1	1	1	1	4	1	4	3	5	1	4	1	3	5	2	3	4	4	About once a week	3	4	About once a week	Dishsoap		No	No			Yes	4	4	3	4	4	3	3	3	3	3	3	3	1	1	0
55	4	2	1	2	4	1	1	1	1	1	1	1	1	4	4	4	5	1	4	4	4	4	2		4	2									4	4	1	2	2	2	2	4	4	1	4	4	0	1	1
56	1	3	4	1	3	4	1	1	1	2	1	2	1	4	3	3	5	2	3	2	3	4	4	About once a week	4	4	About once a week	Water only;Vinegar		No	No			Yes	5	5	1	4	3	4	3	3	4	4	3	3	1	1	1
57	3	3	3	3	3	3	1	1	4	1	4	1	2	4	3	2	2	2	1	1	1	3	2		3	2									3	3	4	4	4	3	3	4	3	3	3	2	1	1	1
58	4	3	5	2	3	4	1	1	1	3	1	3	2	4	4	5	5	4	5	4	2	1	5	About once a week	1	5	About once a week	Water only;Lemon juice;Vinegar		Yes	No			Yes	4	4	5	5	4	2	2	5	5	3	4	4	0	1	1
59	5	1	1	1	4	1	1	1	1	1	4	1	1	3	3	4	4	3	4	1	1	2	2		5	3	About once or twice a year	Dishsoap		No	No			Yes	4	4	2	4	2	3	2	5	3	1	1	1	0	1	0
60	2	3	5	5	4	3	5	5	4	2	2	3	2	5	5	4	5	3	4	4	3	5	4	About once or twice a month	1	5	About once or twice a month	Dishsoap		Yes	No			Yes	5	5	4	4	4	4	4	4	5	4	4	3	0	1	1
61	3	4	2	1	5	2	5	5	1	3	5	5	1	5	2	5	5	1	1	1	1	5	1		1	5	About once or twice a year	Dishsoap		No	No			Yes	3	3	5	5	5	2	2	2	3	2	3	2	1	0	0
62	4	3	2	2	4	4	1	1	1	1	1	1	1	5	2	3	1	2	1	1	1	2	4	About once a week	3	4	About once or twice a month	Dishsoap;Multi-purpose cleaner (products or wipes)		Yes	No			Yes	3	3	3	4	3	4	3	3	3	3	3	3	0	1	1
63	5	1	1	5	1	1	5	4	1	5	1	5	2	5	5	5	5	4	0	5	5	1	5	About once or twice a month	1	5	About once or twice a month	Multi-purpose cleaner (products or wipes)		Yes	Yes	Cleaning disinfectant (product or wipe)		Yes	5	5	1	3	3	2	2	4	2	4	2	4	1	0	0
64	4	2	2	3	4	2	1	1	5	1	5	1	1	5	4	4	5	5	3	5	5	2	4	About once or twice a year	4	3	About once or twice a year	Multi-purpose cleaner (products or wipes)		No	Yes	Cleaning disinfectant (product or wipe)		No	4	4	4	4	4	3	3	3	3	3	3	3	1	1	0
65	4	3	1	2	4	4	1	1	1	3	1	5	1	1	1	1	5	1	1	5	5	1	5	Don't know	3	2									4	4	5	5	4	2	1	4	1	1	3	4	1	0	0
66	4	5	1	1	5	1	1	1	2	5	1	4	1	5	4	4	4	1	5	1	1	4	4	About once or twice a month	4	4	About once or twice a month	Dishsoap;Vinegar		No	Yes	Vinegar		Yes	4	4	3	3	3	2	2	2	2	3	4	3	1	0	0
67	3	3	4	3	4	3	3	3	3	2	3	4	4	2	2	1	2	3	3	3	3	3	3	About once or twice a month	4	3	About once or twice a month	Dishsoap		No	No			Yes	3	3	4	4	3	4	3	2	3	4	3	3	1	1	0
68	3	4	1	2	4	1	5	5	1	4	1	4	3	4	3	5	4	1	4	2	2	1	5	About once a week	1	4	About once or twice a month	Multi-purpose cleaner (products or wipes);Vinegar		Yes	Yes	Cleaning disinfectant (product or wipe)		Yes	4	4	3	3	3	4	4	5	4	4	4	4	1	1	1
69	4	3	1	2	5	1	2	3	2	1	2	3	3	5	4	5	5	3	5	4	3	1	4	About once or twice a month	2	4	About once a week	Vinegar		Yes	No			Yes	4	4	3	4	4	3	3	4	3	4	3	3	1	1	0
70	5	2	1	1	3	5	4	5	4	0	2	1	1	4	4	3	1	1	0	3	1	4	3	About once a week	4	3	About once or twice a year	Water only;Vinegar		Yes	Yes	Lemon juice		Yes	4	5	4	5	4	3	3	5	4	3	3	3	1	1	0
71	4	2	1	3	3	2	4	4	2	2	2	3	2	3	3	3	5	3	4	3	3	3	4	About once or twice a month	5	3	About once or twice a month	Multi-purpose cleaner (products or wipes)		No	No			Yes	5	5	4	4	4	3	3	4	3	3	3	2	1	1	0
72	4	4	1	3	4	4	3	1	4	1	4	4	3	3	2	4	4	3	2	4	2	4	2		4	2									3	2	4	4	4	3	2	4	3	3	4	3	0	0	0
73	5	1	1	3	4	1	1	1	4	3	1	4	3	5	3	5	5	5	4	5	5	4	2		4	2									5	4	2	4	4	4	2	4	4	2	2	2	0	1	0
74	5	1	1	2	0	4	1	1	5	1	4	1	1	5	5	4	5	3	1	2	3	0	0		1	5	About once or twice a year	Multi-purpose cleaner (products or wipes)		Yes	No			Yes	5	5	2	2	2	5	5	5	5	5	3	3	1	1	0
75	4	3	0	4	3	0	2	2	4	4	4	4	1	5	1	4	4	1	1	1	2	4	2		2	4	About once or twice a month	Water only;Multi-purpose cleaner (products or wipes)		No	No			No	4	4	4	4	4	2	2	4	4	2	2	2	0	1	0
79	4	4	3	3	4	4	4	3	3	3	3	3	3	3	4	4	4	3	3	4	3	4	4	About once a week	4	4	About once a week	Dishsoap;Baking soda;Lemon juice;Vinegar		Yes	Yes	Vinegar		Yes	4	4	4	4	4	4	4	4	4	4	4	4	0	1	1
80	5	2	1	4	3	3	2	2	4	4	4	5	1	3	2	2	3	2	3	4	1	2	4	About once or twice a month	3	4	About once or twice a month	Water only;Dishsoap		No	No			Yes	3	4	4	4	4	4	2	3	3	4	3	4	1	0	0
81	4	3	3	3	3	2	1	3	2	4	2	4	4	5	4	5	5	4	5	4	5	1	5	About once a week	3	5	About once or twice a month	Dishsoap;Vinegar		No	No			Yes	4	4	3	3	3	4	4	4	4	4	4	4	1	1	1
82	2	3	4	1	3	4	1	1	2	4	2	4	1	5	2	4	2	1	1	1	2	4	2		1	4	About once or twice a month	Water only;Dishsoap		No	No			Yes	4	4	3	4	3	2	2	2	2	2	2	2	1	0	0
83	5	2	1	2	4	4	1	3	1	4	1	2	5	3	3	4	4	2	4	4	4	4	3	About once or twice a month	3	4	About once or twice a month	Multi-purpose cleaner (products or wipes);Vinegar		Yes	No			Yes	4	4	4	5	5	3	4	3	3	4	3	4	1	1	0
84	4	3	3	4	3	3	5	4	1	5	3	4	1	5	4	5	5	2	4	3	5	4	1		4	3	About once or twice a year	Vinegar		No	No			Yes	2	3	3	4	4	2	2	5	2	5	2	2	0	1	0
85	3	3	3	4	3	3	1	1	4	3	4	4	3	3	2	3	3	3	4	3	5	4	3	About once or twice a month	5	4	About once or twice a month	Multi-purpose cleaner (products or wipes)		Yes	No			Yes	4	4	4	4	4	4	5	5	4	4	3	4	1	1	0
86	4	4	1	3	3	1	3	2	5	1	5	1	1	2	3	4	5	1	3	2	2	4	2		4	1									4	4	3	3	3	2	2	3	2	1	2	2	1	1	0
87	3	4	3	2	5	3	1	1	2	4	1	4	3	5	3	4	5	4	5	4	5	4	4	About once a week	4	3	About once or twice a month	Water only;Vinegar		No	No			Yes	4	4	4	4	4	4	4	3	4	4	4	2	1	1	1
88	4	2	1	2	2	4	1	1	2	2	1	2	1	2	1	4	4	4	1	4	4	4	2		4	2									4	4	3	3	3	4	2	3	4	2	3	3	0	1	1
89	3	4	0	2	3	0	1	1	2	4	2	4	3	5	4	5	5	3	4	3	3	2	4	About once a week	2	4	About once or twice a month	Baking soda;Vinegar		Yes	No			Yes	4	4	4	4	3	4	3	4	4	4	4	4	1	1	0
90	1	5	0	3	5	0	1	0	4	4	4	3	2	4	1	4	4	2	5	3	5	2	5	About once a week	2	4	About once or twice a month	Dishsoap;Lemon juice;Vinegar		Yes	No			Yes	4	4	4	4	4	2	2	4	2	2	2	2	1	1	1
91	4	3	2	4	3	2	2	3	3	2	4	3	2	4	3	3	4	4	3	3	4	4	4	About once a week	3	4	About once a week	Water only		No	No			Yes	3	4	4	4	4	3	3	4	2	2	3	3	0	0	0
92	2	4	1	4	4	0	2	2	1	4	3	3	4	5	5	4	5	4	4	3	4	1	5	About once a week	1	5	About once a week	Water only;Dishsoap		Yes	Yes	Lemon juice		Yes	5	5	5	5	5	4	4	3	4	4	4	4	1	1	1
93	2	4	3	2	4	3	2	4	1	5	1	5	1	5	1	5	5	2	5	4	4	1	5	About once a week	1	5	About once or twice a month	Vinegar		Yes	No			Yes	5	5	3	3	3	4	4	4	4	4	4	4	1	1	0
94	4	2	1	5	1	1	5	1	1	4	1	4	1	5	5	5	5	3	1	4	4	3	4	About once or twice a month	4	4	About once or twice a year	Water only		No	No			Yes	5	5	3	5	4	2	2	4	3	5	5	5	0	1	1
95	3	2	3	4	4	5	5	5	1	4	1	5	2	5	4	5	5	5	5	5	5	1	5	About once a week	1	5	About once a week	Water only;Multi-purpose cleaner (products or wipes);Lemon juice		No	No			Yes	5	5	5	5	5	5	5	5	5	5	5	5	0	1	1
96	3	4	4	3	3	4	1	1	3	4	4	4	4	5	5	5	5	5	5	5	5	2	4	About once a week	2	4	About once a week	Baking soda;Vinegar		Yes	Yes	Vinegar		Yes	4	4	4	4	2	4	4	4	4	4	4	4	1	1	1
97	1	3	4	1	3	4	1	1	1	1	1	1	1	4	4	5	4	4	5	5	5	4	2		2	3	About once or twice a year	Water only		No	No			Yes	3	2	4	3	3	2	2	2	2	2	3	2	1	1	0
98	4	4	1	4	4	0	1	1	3	3	4	3	0	3	3	5	5	5	5	5	5	0	0		1	5	About once a week	Multi-purpose cleaner (products or wipes)		No	No			Yes	5	5	3	3	3	5	4	5	4	5	5	1	1	0	1
99	5	4	1	4	4	1	1	1	1	3	1	3	1	4	4	2	5	2	3	4	5	4	2		2	4	About once or twice a month	Vinegar		Yes	No			Yes	4	4	4	4	2	4	4	4	4	4	4	4	0	1	1
100	4	3	1	3	4	1	1	1	4	2	3	4	3	1	3	5	3	2	1	5	5	4	2		1	4	About once or twice a month	Vinegar		No	No			Yes	2	4	5	4	2	4	1	4	3	4	2	1	1	1	0
101	3	4	4	1	1	5	5	2	1	4	2	4	4	5	3	4	5	4	5	5	5	1	5	About once a week	1	5	About once a week	Lemon juice;Vinegar		No	Yes	Other	water rinsing	Yes	3	3	3	4	3	4	4	4	4	3	3	3	1	1	1
102	4	3	2	2	2	4	1	1	2	2	1	1	2	5	4	4	5	1	3	5	5	4	2		2	4	About once or twice a month	Water only;Dishsoap		No	No			Yes	5	4	2	4	2	4	2	5	5	5	5	5	1	0	0
103	3	4	1	3	4	1	2	2	2	2	2	2	2	5	2	5	4	2	5	2	2	4	3	About once or twice a month	0	4	About once or twice a month	Multi-purpose cleaner (products or wipes)		No	No			No	4	4	4	4	4	3	3	3	3	3	3	3	0	1	1
104	5	1	1	2	5	2	4	4	4	2	4	2	1	2	2	5	5	4	4	5	4	4	4	About once or twice a month	3	4	About once or twice a year	Multi-purpose cleaner (products or wipes)		No	No			Yes	4	3	3	2	3	3	2	3	3	2	2	2	1	1	1
105	2	3	1	1	4	3	1	1	5	4	5	2	0	3	2	3	2	2	4	4	2	4	3	About once a week	4	4	About once a week	Vinegar		Yes	Yes	Cleaning disinfectant (product or wipe)		Yes	3	3	4	3	2	3	3	3	2	3	4	3	0	1	0
106	3	4	4	4	2	0	4	4	2	4	4	4	4	1	4	4	4	4	4	4	4	4	4	About once a week	4	4	About once a week	Baking soda		Yes	Yes	Lemon juice;Vinegar		Yes	4	4	4	4	4	4	4	4	4	4	4	4	0	0	0
107	2	3	3	2	4	4	1	1	1	3	1	4	1	5	3	5	5	4	5	2	4	5	4	About once or twice a month	1	5	About once or twice a month	Vinegar		Yes	No			Yes	3	4	4	4	3	3	2	4	3	4	4	4	1	1	1
108	4	3	1	3	3	1	5	3	2	4	4	4	3	4	4	5	5	3	4	4	5	2	2		1	5	About once or twice a month	Vinegar		Yes	No			Yes	3	3	4	4	4	3	3	4	4	3	3	3	1	0	1
110	3	3	3	3	3	3	1	1	1	3	1	3	1	3	3	4	4	3	3	4	4	3	4	About once a week	3	4	About once or twice a month	Water only;Vinegar		No	No			Yes	4	4	3	3	3	4	4	4	4	4	4	4	0	0	1
113	4	2	0	3	4	0	1	1	5	1	4	2	1	4	2	4	3	1	3	2	1	4	1		4	2									4	4	3	3	3	3	1	3	3	1	1	1	0	0	1
114	0	2	1	4	3	1	3	1	4	0	4	4	1	5	1	0	1	5	1	4	3	5	2		5	1									4	4	3	4	4	4	2	5	3	5	4	2	1	0	0
115	5	5	5	5	5	5	5	2	0	5	0	4	0	5	5	5	5	0	3	1	2	4	4	About once or twice a month	4	4	About once or twice a month	Water only;Bleach		No	No			No	5	5	5	5	5	4	2	4	2	5	5	2	1	0	0
116	1	4	1	1	2	1	1	1	1	1	1	1	1	2	1	4	5	1	1	1	1	1	4	About once a week	1	5	About once a week	Baking soda		Yes	No			Yes	4	4	3	2	2	5	5	5	5	5	5	5	1	1	1
117	5	5	0	0	5	0	2	2	5	2	5	4	1	5	1	5	5	1	5	5	5	4	2		5	2									4	2	5	5	4	2	2	4	2	1	1	1	0	0	0
118	5	1	1	1	3	3	5	5	1	1	1	1	5	5	4	4	4	4	5	4	4	1	5	About once a week	2	4	About once or twice a month	Lemon juice;Vinegar		Yes	Yes	Lemon juice;Vinegar		Yes	4	5	3	3	3	5	5	5	5	5	5	5	1	0	1
119	5	1	1	3	4	1	1	1	4	2	3	1	1	3	5	3	3	3	3	5	3	4	4	About once or twice a month	2	4	About once a week	Water only;Dishsoap		No	No			No	4	4	2	2	2	4	2	4	3	3	3	3	1	0	1
120	3	4	4	2	4	4	1	1	1	2	1	2	1	4	2	4	3	4	4	3	4	3	4	About once or twice a month	2	4	About once a week	Water only;Dishsoap;Vinegar		No	No			No	4	4	3	3	3	3	3	4	3	4	4	3	0	0	0
121	4	4	0	4	0	0	0	0	4	4	4	4	0	5	5	5	5	0	5	0	0	5	1		5	1									5	5	2	4	2	4	4	4	4	3	3	3	0	1	1
122	2	3	0	2	4	0	1	1	2	3	1	3	1	1	3	4	5	3	4	3	3	1	5	About once a week	1	4	About once a week	Dishsoap;Vinegar		No	Yes	Vinegar		Yes	4	4	4	3	3	3	3	3	3	4	4	4	0	1	0
123	2	4	4	2	4	4	1	2	3	2	3	4	1	4	4	5	3	4	4	4	5	2	4	About once a week	2	4	About once a week	Water only		No	No			Yes	4	4	3	4	4	4	3	4	4	2	2	2	1	1	0
124	4	2	1	2	4	1	1	1	4	2	4	2	1	2	2	5	5	1	1	5	5	1	5	About once a week	1	5	About once or twice a month	Bleach		Yes	No			Yes	4	4	2	4	3	3	3	5	4	4	4	4	0	1	1
125	3	4	1	1	3	4	1	1	3	1	3	1	1	5	5	1	4	1	1	5	5	0	0		3	2									4	4	2	4	1	2	1	5	3	4	5	4	1	1	0
128	4	3	1	3	3	1	1	1	3	3	3	1	3	3	2	3	4	2	2	2	1	4	3	About once or twice a month	4	2									4	4	3	3	3	4	3	3	4	4	2	3	0	0	1
130	4	2	2	3	2	1	1	1	5	4	4	3	2	4	5	4	5	4	3	4	3	3	4	About once a week	3	4	About once or twice a month	Water only		No	No			No	4	4	4	5	3	3	3	4	3	3	4	3	0	0	1
131	3	4	0	3	5	0	3	5	1	4	1	4	3	1	3	5	5	2	5	4	3	2	5	About once a week	1	4	About once or twice a month	Dishsoap;Multi-purpose cleaner (products or wipes)		Yes	Yes	Cleaning disinfectant (product or wipe)		Yes	3	3	3	3	3	3	3	3	3	3	3	3	1	1	1
132	1	5	1	1	5	1	0	3	1	0	1	0	0	3	0	3	5	4	2	0	5	1	5	About once a week	0	5	About once or twice a month	Multi-purpose cleaner (products or wipes)		Yes	No			Yes	4	4	1	1	1	4	4	4	4	5	5	5	1	1	0
133	4	2	1	1	4	3	1	2	2	3	2	4	2	4	3	5	5	2	2	2	3	2	5	About once or twice a month	1	5	About once or twice a month	Dishsoap		No	No			Yes	5	5	4	4	4	4	2	4	4	4	4	4	0	0	1
134	5	2	2	5	2	2	1	1	4	2	4	2	1	4	4	4	3	3	3	4	4	4	3	About once a week	1	4	About once a week	Vinegar		No	No			Yes	4	4	3	4	3	3	3	4	4	3	3	3	0	1	0
135	5	1	0	2	4	4	1	1	1	1	5	1	1	4	2	4	4	2	4	5	4	5	5	About once or twice a month	2	5	About once or twice a month	Vinegar		No	No			Yes	4	4	3	3	3	3	3	3	3	4	3	3	0	1	0
136	4	3	3	4	3	3	4	3	3	4	4	4	3	4	4	4	4	3	4	4	4	2	2		2	5	About once or twice a month	Baking soda;Lemon juice;Vinegar		Yes	Yes	Lemon juice;Vinegar;Household alcohol		Yes	4	4	4	4	4	4	4	4	4	4	4	4	1	0	0
138	5	2	1	4	1	1	1	1	2	4	1	3	1	5	5	4	5	2	4	4	4	3	5	About once a week	2	5	About once a week	Baking soda;Vinegar		Yes	No			Yes	5	5	3	3	3	4	4	4	4	5	5	5	0	1	1
139	2	4	1	2	4	1	2	2	4	4	4	4	1	4	3	5	4	1	0	1	4	5	3	About once or twice a year	5	3	About once or twice a year	Don't know		Yes	No			Yes	4	4	2	4	1	1	1	1	1	1	1	1	0	0	0
140	4	3	2	2	2	1	2	2	2	2	2	3	3	4	2	2	4	3	2	4	4	4	4	About once or twice a month	4	4	About once or twice a month	Multi-purpose cleaner (products or wipes);Vinegar		Yes	Yes	Bleach		Yes	4	4	4	4	2	5	5	4	5	5	5	5	1	1	1
141	4	3	1	4	3	1	1	1	2	4	2	4	3	3	3	5	5	4	3	5	5	3	4	About once a week	3	4	About once or twice a month	Water only;Dishsoap		Yes	No			Yes	4	4	3	3	3	4	4	4	4	3	4	3	0	1	1
142	4	3	2	4	4	2	1	1	2	4	3	4	3	5	4	5	5	1	4	3	3	5	2		2	4	About once or twice a month	Baking soda;Lemon juice;Vinegar		Yes	No			Yes	5	5	2	3	3	4	4	4	4	4	3	3	1	1	1
143	4	4	0	3	3	0	1	1	2	2	2	2	0	4	2	4	4	2	1	1	2	1	5	About once a week	1	5	About once or twice a month	Water only;Baking soda;Vinegar		No	No			Yes	3	3	3	4	4	4	4	4	3	4	4	4	0	1	1
144	4	4	0	2	2	0	1	3	2	1	1	1	1	5	4	5	5	4	5	4	5	1	5	About once a week	1	5	About once or twice a month	Vinegar		No	No			Yes	3	3	4	4	4	3	3	3	3	3	4	3	0	1	1
145	5	2	2	3	4	1	1	0	2	4	2	4	4	5	5	5	5	4	4	4	5	2	5	About once a week	2	5	About once or twice a month	Bleach		Yes	No			Yes	4	4	3	4	3	5	5	5	5	4	4	4	1	0	1
146	2	2	4	4	2	4	1	5	3	4	4	4	2	4	2	4	4	4	4	3	3	2	3	About once a week	3	4	About once or twice a month	Vinegar		No	No			Yes	3	3	4	3	3	4	4	4	4	3	4	4	1	1	1
147	3	4	2	1	5	2	5	5	1	5	2	3	1	5	4	5	5	5	5	5	5	1	5	About once a week	1	5	About once or twice a month	Dishsoap;Baking soda;Lemon juice;Vinegar		Yes	Yes	Lemon juice;Cleaning disinfectant (product or wipe)		Yes	5	5	5	5	5	3	4	5	4	3	3	3	1	1	1
148	4	3	2	4	3	2	5	5	1	3	1	3	1	5	5	5	5	5	5	5	5	1	5	About once a week	1	5	About once or twice a month	Vinegar		Yes	No			Yes	3	4	4	4	4	3	3	3	4	3	4	4	1	1	0
149	2	3	2	2	1	4	1	1	1	4	3	3	1	5	2	4	1	5	5	5	5	1	5	About once a week	2	4	About once or twice a month	Vinegar		No	No			Yes	4	4	2	2	2	3	3	4	4	4	4	4	0	1	1
150	5	1	1	5	1	1	1	1	5	5	5	5	1	1	1	1	1	1	1	1	1	5	5	About once or twice a month	3	4	About once or twice a month	Dishsoap		No	No			No	4	4	3	3	3	3	3	3	3	3	3	3	0	1	0
151	3	4	1	2	4	1	5	5	2	1	1	1	4	4	4	4	5	4	4	4	4	3	5	About once a week	2	5	About once a week	Water only;Baking soda;Vinegar		Yes	No			No	4	4	3	4	3	4	4	4	4	4	4	4	1	1	1
152	3	4	2	4	3	3	1	0	2	3	2	3	1	3	2	5	4	1	4	4	4	5	1		5	1									3	5	3	3	1	2	1	4	2	4	4	3	0	0	1
153	3	3	3	2	2	4	2	5	3	2	1	4	4	4	4	3	4	4	1	4	4	1	4	About once or twice a month	1	5	About once or twice a month	Multi-purpose cleaner (products or wipes);Vinegar		Yes	No			Yes	3	4	3	3	3	3	3	4	4	3	4	3	1	1	0
154	2	1	3	4	4	1	1	1	3	4	2	1	1	4	2	3	2	2	3	4	2	1	5	About once or twice a month	1	4	About once or twice a month	Dishsoap		Yes	No			Yes	4	4	3	4	3	4	4	4	4	4	4	4	1	1	1
155	5	2	1	1	4	1	1	1	2	4	5	2	1	4	5	5	5	4	5	5	5	1	4	About once or twice a month	1	4	About once or twice a month	Vinegar		No	No			Yes	4	4	2	2	2	4	4	5	4	5	5	5	1	1	1
156	5	1	1	2	3	4	1	1	3	3	3	2	2	5	2	3	4	4	3	3	2	4	3	About once or twice a month	4	3	About once or twice a year	Water only;Dishsoap		No	No			Yes	4	3	3	4	3	3	3	4	4	3	3	3	0	1	0
157	4	4	1	4	4	1	1	1	4	1	4	1	1	2	2	4	4	1	3	1	1	4	1		3	3	About once or twice a month	Water only		No	No			Yes	4	4	4	4	4	2	2	4	2	2	2	2	1	0	0
158	4	3	2	1	3	3	4	2	2	4	3	4	1	4	2	5	4	2	3	2	2	4	3	About once or twice a month	4	2									3	3	4	4	4	3	3	3	3	3	2	3	0	0	0
159	4	3	1	3	3	1	1	1	2	3	1	3	1	4	3	4	2	4	1	5	2	1	4	About once a week	1	4	About once a week	Baking soda;Vinegar		Yes	No			Yes	4	4	4	5	5	3	4	4	3	3	3	3	0	1	0
160	3	3	1	1	4	1	1	1	1	3	1	1	2	5	4	5	5	4	4	4	3	1	5	About once a week	1	4	About once or twice a month	Water only;Baking soda;Vinegar		Yes	No			Yes	4	4	3	4	3	4	3	4	4	4	3	4	0	1	0
161	4	2	1	3	4	1	5	4	1	4	1	4	1	4	4	5	5	4	5	4	4	5	1		5	1									4	4	4	4	4	4	3	4	4	4	4	4	1	1	1
162	5	3	1	3	4	1	1	1	1	1	1	1	1	4	0	5	5	2	3	3	2	4	3	About once or twice a month	2	4	About once or twice a month	Water only;Vinegar		Yes	No			Yes	4	3	4	4	5	3	3	3	4	3	3	3	0	1	1
163	5	1	0	4	2	0	1	1	2	2	3	3	1	5	3	4	5	2	1	5	5	4	4	About once or twice a year	4	3	About once or twice a year	Water only		No	No			Yes	3	2	3	5	3	3	2	4	3	2	3	2	0	0	0
164	1	4	1	5	3	1	1	0	2	4	2	2	4	5	2	5	2	2	2	2	2	2	4	About once a week	4	2									4	4	5	5	5	1	1	1	1	2	2	2	0	1	1
165	3	3	4	4	3	4	5	1	1	5	1	5	1	4	5	5	5	4	5	4	5	4	4	About once a week	2	4	About once or twice a month	Baking soda;Vinegar		Yes	No			Yes	4	4	4	4	3	4	4	4	4	5	3	4	0	1	1
167	2	4	4	2	4	4	2	2	1	4	1	4	1	5	3	4	4	2	3	3	4	2	5	About once a week	2	4	About once or twice a month	Lemon juice;Vinegar		Yes	No			Yes	4	4	4	4	3	2	2	4	2	2	2	2	0	1	0
168	4	3	1	4	3	1	2	2	3	3	3	3	1	3	1	4	3	3	3	3	3	1	3	About once or twice a month	2	4	About once or twice a month	Dishsoap		No	No			Yes	3	3	4	4	4	2	2	4	2	2	2	2	0	0	0
170	3	4	3	5	3	3	1	1	2	3	3	3	1	5	4	5	5	4	5	5	5	1	5	About once a week	1	5	About once a week	Vinegar		Yes	Yes	Vinegar		Yes	5	5	3	4	4	4	4	4	4	5	5	5	1	1	1
171	3	3	3	3	3	3	5	3	1	3	1	3	1	5	2	4	5	4	2	3	4	2	4	About once or twice a month	2	4	About once or twice a month	Vinegar		Yes	No			Yes	4	4	2	4	2	3	2	2	2	2	2	2	1	0	0
172	5	4	4	4	2	4	4	3	2	3	4	4	3	4	4	4	3	4	4	5	4	4	3	About once or twice a month	4	3	About once or twice a month	Water only;Dishsoap		No	No			Yes	4	4	5	5	2	2	2	4	3	2	2	3	1	0	0
174	3	3	3	3	3	3	1	1	4	2	3	3	3	3	3	4	3	4	3	3	3	4	3	About once or twice a month	3	3	About once or twice a month	Water only;Dishsoap		No	No			Yes	4	4	3	4	4	3	2	3	3	2	3	3	1	1	1
175	3	4	2	2	2	4	1	1	1	2	4	3	2	5	2	4	5	4	4	4	4	2	4	About once a week	2	4	About once or twice a month	Dishsoap;Bleach		No	No			Yes	3	3	3	5	4	3	2	3	4	3	3	5	1	1	0
176	5	2	2	2	4	4	2	2	5	5	2	2	1	5	4	5	5	4	5	5	4	1	5	About once a week	2	5	About once a week	Water only		No	No			Yes	3	3	4	4	3	5	2	5	5	2	2	2	1	0	0
177	4	3	3	1	1	2	2	2	3	4	2	3	1	4	4	4	3	3	4	3	3	1	4	About once a week	2	4	About once or twice a month	Water only		No	No			Yes	3	3	4	4	3	3	3	4	4	2	3	3	1	0	1
178	3	4	1	3	4	1	1	1	1	1	1	1	1	5	4	5	1	1	1	3	1	5	4	About once or twice a month	5	5	About once or twice a month	Dishsoap;Multi-purpose cleaner (products or wipes);Vinegar		No	No			Yes	3	4	4	5	5	1	1	2	2	1	2	1	1	1	0
179	5	4	3	1	2	4	1	1	2	1	1	3	1	5	2	5	5	5	5	5	5	4	3	About once or twice per quarter	5	3	About once or twice a month	Water only		No	No			Yes	5	4	3	3	3	5	5	5	5	4	3	3	0	0	1
180	5	1	1	1	5	1	1	1	5	5	1	5	5	1	5	5	5	1	5	5	5	3	5	About once a week	1	5	About once or twice a month	Water only		No	No			No	5	5	3	4	4	2	2	2	2	2	4	4	0	1	0
181	2	5	1	5	1	1	1	1	5	1	5	1	1	5	4	5	5	1	4	1	5	5	5	About once a week	3	4	About once or twice a month	Baking soda		No	No			Yes	4	4	3	3	3	3	3	3	3	3	3	3	1	0	1
182	4	3	2	3	4	4	2	3	2	2	4	3	2	4	4	5	4	4	3	5	4	1	5	About once a week	1	5	About once a week	Vinegar		Yes	No			Yes	4	4	3	4	4	4	3	4	4	4	4	4	1	1	0
183	4	3	5	3	4	5	2	2	1	1	1	4	4	4	4	5	5	4	5	4	5	4	4	About once a week	3	4	About once or twice a month	Water only		No	No			Yes	4	4	3	3	2	2	4	4	5	4	3	3	1	1	1
184	3	2	2	4	4	2	1	4	1	3	1	4	3	4	3	5	5	5	4	4	4	1	5	About once a week	1	4	About once a week	Water only;Dishsoap		No	No			Yes	4	4	2	4	4	4	3	4	4	3	4	4	1	1	0
185	4	2	1	1	2	1	2	2	3	2	1	1	1	4	3	3	3	1	2	2	3	4	4	About once a week	4	4	About once or twice a month	Bleach		No	Yes	Bleach		Yes	4	4	4	4	4	3	2	2	3	3	3	3	1	1	0
186	3	2	2	1	2	5	3	5	1	5	1	5	2	5	4	5	5	4	5	5	5	3	5	About once or twice a month	3	4	About once or twice a month	Vinegar		No	No			Yes	4	4	3	4	4	5	4	5	5	4	4	3	0	1	0
187	1	5	1	5	3	1	1	1	1	5	1	5	1	5	5	5	5	5	0	5	4	2	5	About once or twice a month	2	5	About once a week	Lemon juice		No	No			Yes	5	5	4	4	2	4	2	4	4	2	4	4	1	1	1
188	1	5	4	1	5	3	5	5	1	5	1	5	1	5	5	5	4	5	3	4	5	1	5	About once a week	1	5	About once or twice a month	Lemon juice		Yes	Yes	Vinegar		Yes	5	5	1	4	1	5	5	4	5	3	5	5	1	1	1
189	5	4	2	1	2	5	5	5	3	4	3	4	2	5	3	4	5	4	3	4	5	4	5	About once a week	2	5	About once a week	Dishsoap		No	No			Yes	5	5	3	3	4	4	4	4	5	4	5	5	1	1	0
190	5	4	1	5	4	1	1	1	3	1	1	1	4	4	4	5	5	1	1	3	4	2	4	About once or twice a month	4	3	About once or twice a year	Dishsoap		No	No			Yes	5	5	1	1	1	4	3	4	4	4	3	4	0	0	1
191	5	5	5	5	5	5	1	1	1	4	1	1	1	5	5	5	5	1	5	5	1	4	5	About once a week	4	4	About once or twice a month	Vinegar		No	No			Yes	4	4	3	5	5	4	5	4	4	2	4	2	0	1	1
192	5	3	0	2	5	0	4	4	1	1	1	1	4	5	4	5	4	5	5	4	4	1	5	About once a week	1	5	About once a week	Baking soda;Vinegar		Yes	Yes	Lemon juice;Vinegar		No	3	2	5	5	4	5	5	5	4	5	5	5	1	1	1
193	4	3	0	4	5	0	1	2	4	4	3	3	3	4	4	5	5	3	4	4	5	1	5	About once a week	5	5	About once or twice a month	Multi-purpose cleaner (products or wipes)		No	Yes	Vinegar		Yes	3	3	3	4	3	3	3	4	4	4	3	3	1	1	0
194	3	5	4	3	4	3	5	4	2	4	2	4	3	5	4	4	5	4	4	4	4	3	5	About once a week	2	5	About once or twice a month	Multi-purpose cleaner (products or wipes);Lemon juice;Vinegar		Yes	Yes	Lemon juice;Vinegar;Cleaning disinfectant (product or wipe);Household alcohol		Yes	5	5	3	4	4	4	3	5	3	3	4	4	1	1	1
195	4	5	3	4	3	5	5	4	3	5	3	5	4	3	3	4	5	2	5	4	4	2	5	About once a week	0	5	About once a week	Baking soda;Vinegar		Yes	Yes	Bleach		Yes	5	4	4	3	4	5	4	4	5	4	5	4	1	1	1
196	5	4	1	1	1	1	1	1	4	3	3	3	1	5	5	4	4	2	2	1	1	4	3	About once or twice per quarter	3	4	About once or twice a month	Water only;Multi-purpose cleaner (products or wipes)		No	No			No	4	4	3	3	3	4	2	3	3	3	2	2	1	0	0
198	4	3	4	2	3	4	1	1	2	4	3	4	2	3	1	4	4	2	0	2	3	4	4	About once or twice a month	2	3	About once or twice a year	Dishsoap;Multi-purpose cleaner (products or wipes)		Yes	No			Yes	4	4	3	3	4	4	2	5	2	2	3	4	1	0	0
199	4	3	2	4	3	2	4	0	2	3	1	1	1	4	2	5	5	4	0	3	3	0	0		2	4	About once or twice a month	Water only		No	No			Yes	4	4	2	2	2	3	3	4	4	3	3	3	0	0	1
200	3	4	1	4	2	1	1	1	1	5	1	5	5	2	1	4	5	2	2	4	3	4	4	About once or twice a month	3	4	About once or twice a month	Dishsoap;Vinegar		Yes	No			Yes	5	5	3	3	3	3	3	3	3	4	3	3	0	0	0
201	3	4	2	3	4	2	1	1	1	2	1	2	3	4	4	3	4	4	4	4	4	4	3	About once or twice a month	4	2									4	3	3	4	4	2	1	2	1	1	1	2	1	1	1
202	4	2	4	3	4	1	5	4	1	4	1	1	1	4	3	4	4	2	4	5	2	3	4	About once a week	3	4	About once or twice a month	Lemon juice		Yes	No			Yes	3	4	3	4	4	4	3	4	4	3	3	4	0	1	1
203	4	3	1	3	3	1	2	2	3	1	3	1	3	5	3	4	3	2	2	2	2	3	4	About once or twice a month	3	4	About once or twice a month	Water only;Lemon juice		Yes	No			Yes	3	3	4	5	4	3	4	3	3	3	3	3	0	0	1
204	1	4	5	4	3	3	1	5	2	4	3	3	1	2	3	4	4	1	2	3	3	4	4	About once a week	2	4	About once a week	Baking soda		No	No			No	4	2	2	3	3	3	2	3	3	4	4	4	1	0	1
205	3	4	2	1	4	1	1	4	2	0	1	1	1	3	3	5	3	2	3	5	2	3	4	About once or twice a month	2	4	About once or twice a year	Water only;Lemon juice		No	No			Yes	3	3	2	2	2	3	3	4	4	3	3	3	1	1	1
206	3	4	4	4	4	3	2	1	5	1	5	1	1	3	3	5	5	3	5	4	5	5	5	About once a week	4	4	About once or twice a month	Dishsoap;Vinegar;Bleach		Yes	No			Yes	4	4	4	4	4	2	2	2	3	2	2	2	1	0	0
207	3	3	0	2	3	0	1	1	3	4	3	2	2	5	4	4	5	3	4	4	3	2	4	About once or twice a month	3	3	About once or twice a year	Water only;Dishsoap		No	No			Yes	3	3	2	4	4	2	2	2	3	1	1	1	1	1	0
208	3	4	4	2	4	1	4	4	1	1	1	1	1	4	2	4	4	2	4	4	4	5	5	About once a week	2	4	About once or twice a month	Water only;Dishsoap		Yes	Yes	Cleaning disinfectant (product or wipe)		Yes	5	5	1	3	4	4	3	4	4	3	3	3	1	1	0
209	3	4	1	3	4	1	1	1	1	4	1	4	3	4	1	5	5	4	5	5	5	1	5	About once a week	4	2									4	4	4	4	3	3	2	3	2	2	2	2	1	0	1
210	5	0	0	4	0	0	2	2	3	2	4	2	1	5	4	2	1	2	2	1	2	4	3	About once or twice a year	4	3	About once or twice a year	Multi-purpose cleaner (products or wipes);Vinegar		Yes	No			Yes	4	4	3	4	4	3	3	4	3	3	3	3	1	0	0
211	5	2	1	5	2	1	1	1	1	4	1	4	1	5	5	5	5	1	1	4	5	4	2		1	4	About once a week	Vinegar		No	No			Yes	4	4	3	3	3	4	4	4	4	4	4	4	1	0	0
212	4	3	3	4	2	2	2	1	4	3	3	2	2	5	4	2	4	4	4	4	4	4	4	About once a week	1	4	About once or twice a month	Water only;Dishsoap		No	Yes	Cleaning disinfectant (product or wipe);Household alcohol		Yes	4	4	3	4	3	4	4	5	4	3	4	3	0	1	0
213	4	3	1	0	0	4	2	1	2	3	1	3	3	3	3	3	0	2	5	3	3	2	4	About once or twice per quarter	2	4	Don't know	Vinegar;Bleach		No	No			Yes	4	5	1	3	3	5	3	5	4	4	3	3	0	1	0
216	5	2	1	5	2	1	1	1	2	2	2	2	4	5	3	4	4	4	2	4	3	4	3	About once or twice a month	4	3	About once or twice a month	Water only;Vinegar		No	No			Yes	3	3	3	3	3	4	2	4	4	2	2	2	1	1	0
217	4	3	3	4	3	3	2	2	4	2	4	2	1	4	4	4	4	2	2	3	3	1	4	About once or twice a month	3	4	About once or twice a month	Dishsoap		No	No			Yes	3	4	3	4	3	4	4	4	4	4	3	3	1	0	0
218	4	2	4	4	4	4	1	1	1	2	2	2	1	5	3	4	4	3	4	4	5	3	3	About once a week	4	4	About once a week	Vinegar		No	No			Yes	4	4	3	2	2	4	3	4	4	4	4	4	1	0	1
219	4	3	4	4	4	4	5	5	1	2	1	2	3	4	5	4	5	4	5	4	4	2	5	About once a week	4	4	About once or twice a month	Baking soda;Vinegar		Yes	Yes	Vinegar		Yes	4	4	2	4	4	4	4	4	4	4	4	4	1	1	1
220	4	3	1	1	1	5	1	0	4	4	3	3	1	5	5	4	4	3	4	4	5	2	5	About once a week	1	4	About once or twice a month	Water only		No	No			Yes	4	4	4	4	4	3	3	3	3	3	3	3	0	1	0
223	4	4	4	4	5	1	4	5	4	4	4	4	1	5	2	4	4	2	4	5	4	2	4	About once a week	2	4	About once or twice a month	Dishsoap		No	No			Yes	4	4	4	4	4	3	4	4	4	3	3	3	0	0	1
224	4	3	1	5	4	1	5	3	4	4	4	4	1	4	4	4	5	4	5	5	5	2	4	About once a week	2	4	About once or twice a month	Multi-purpose cleaner (products or wipes)		No	No			Yes	4	4	2	2	2	4	3	4	3	4	4	4	1	1	0
225	5	2	1	4	3	2	2	2	2	4	2	3	1	4	3	5	5	2	4	5	5	1	5	About once a week	3	4	About once or twice a month	Vinegar		No	No			No	4	4	4	4	5	4	4	5	4	3	3	3	1	1	0
227	4	3	1	3	4	1	1	1	1	1	1	1	1	4	3	3	3	3	4	3	3	5	1		4	2									3	3	3	3	4	3	3	4	3	1	1	1	0	0	1
228	5	3	0	4	0	4	1	0	4	4	5	4	1	4	3	4	4	2	4	3	3	3	4	About once a week	3	4	About once or twice a month	Water only;Dishsoap		No	No			Yes	3	3	3	3	3	3	3	3	3	3	3	3	0	1	0
229	5	4	1	5	4	0	4	4	1	1	1	1	3	4	3	5	5	2	5	4	2	3	5	About once or twice a month	3	5	About once or twice a month	Water only		Yes	Yes	Lemon juice		Yes	5	5	4	5	3	3	3	4	4	3	4	4	0	0	0
230	5	1	1	4	2	1	3	1	4	4	4	3	3	5	5	5	5	3	4	3	5	3	3	About once or twice a month	3	4	About once or twice a month	Bleach;Other	Vinegar	No	Yes	Bleach;Vinegar		Yes	2	2	3	3	5	3	1	1	2	2	2	2	1	1	0
231	3	4	3	4	2	2	1	2	3	3	3	3	1	5	1	5	5	2	4	5	5	1	5	About once a week	1	5	About once or twice a month	Dishsoap		No	No			Yes	4	4	4	4	4	4	3	4	3	3	4	4	0	1	1
232	5	1	4	4	2	4	2	2	4	2	4	2	1	4	5	4	5	2	1	5	5	2	4	About once a week	2	4	About once a week	Vinegar		No	No			Yes	4	4	4	4	4	3	3	4	3	4	4	4	0	1	0
233	5	1	1	2	2	4	1	0	1	4	1	4	1	5	5	4	5	4	0	4	5	1	5	About once a week	1	4	About once or twice a month	Water only		No	No			Yes	4	4	3	4	4	3	4	4	3	3	4	4	0	0	0
234	4	5	3	2	3	0	3	4	2	4	1	4	3	5	4	5	4	4	1	5	5	3	5	About once a week	4	4	About once or twice a month	Multi-purpose cleaner (products or wipes);Lemon juice;Bleach		Yes	Yes	Vinegar;Cleaning disinfectant (product or wipe)		Yes	4	3	4	4	5	4	4	4	4	4	4	4	1	1	0
235	4	2	1	3	3	0	3	3	4	2	3	0	1	2	2	4	3	2	3	2	2	4	4	About once a week	2	4	About once a week	Multi-purpose cleaner (products or wipes)		No	No			Yes	4	4	1	1	1	3	3	3	3	2	2	2	0	0	0
236	2	3	4	3	2	4	4	1	4	1	4	1	1	5	4	4	5	4	5	4	4	2	4	About once a week	2	4	About once or twice a month	Vinegar;Bleach		Yes	No			Yes	4	4	4	3	3	4	4	3	4	4	4	4	1	1	1
237	4	2	3	3	3	4	5	4	4	4	4	4	4	4	4	4	4	4	4	4	4	3	5	About once a week	4	4	About once a week	Water only;Vinegar		Yes	No			Yes	5	5	5	5	5	5	5	5	5	5	5	5	1	0	1
238	4	2	1	4	2	0	1	1	1	1	1	1	4	5	5	5	5	5	5	5	5	4	4	About once or twice a month	4	2									4	4	3	3	3	4	4	4	4	2	2	2	1	1	0
239	2	4	1	2	4	2	1	1	3	3	4	4	3	4	3	3	4	3	4	3	3	3	4	Don't know	3	3	Don't know	Dishsoap		No	No			Yes	3	4	4	2	4	4	3	4	4	4	4	4	1	1	1
240	4	3	1	4	4	1	1	1	5	4	4	4	2	5	5	5	5	5	4	5	5	1	5	About once a week	2	5	About once a week	Dishsoap;Lemon juice		Yes	No			Yes	4	4	5	5	5	4	4	4	4	4	4	4	1	1	0
241	4	3	1	1	3	4	1	1	3	4	2	4	1	5	5	4	5	4	2	4	5	4	4	About once a week	4	2									4	4	2	2	2	4	4	4	4	2	3	3	0	1	0
242	4	4	2	4	2	2	1	1	5	4	4	3	1	5	5	5	5	5	5	5	5	4	4	About once or twice a month	2	4	About once or twice a month	Water only;Vinegar		Yes	No			Yes	4	4	3	3	3	4	4	4	4	4	4	4	0	1	1
243	5	1	1	1	5	5	5	5	1	1	1	1	1	5	5	5	5	2	5	4	4	5	5	About once a week	3	5	About once or twice a month	Lemon juice;Vinegar		No	No			Yes	5	5	5	5	5	5	5	5	5	5	5	5	0	1	1
244	1	3	5	2	1	4	1	1	1	5	1	4	1	5	5	5	5	5	3	5	5	4	4	About once a week	2	4	About once or twice a month	Water only;Vinegar		Yes	No			Yes	4	4	4	4	4	4	4	4	4	3	3	3	1	1	0
245	5	1	1	3	4	1	4	3	4	1	2	3	1	5	2	4	4	2	4	1	4	2	4	About once or twice a month	1	4	About once or twice a month	Water only;Baking soda;Vinegar		No	No			Yes	3	3	4	4	4	4	4	4	4	3	3	3	1	1	1
246	5	1	1	5	1	1	1	1	5	2	2	2	1	5	4	4	4	4	2	4	4	5	2		5	2									4	4	3	3	3	4	3	4	4	4	3	2	0	1	1
247	2	4	1	1	5	1	5	2	1	5	1	5	3	4	1	4	4	2	1	4	3	1	4	About once a week	2	4	About once a week	Dishsoap		No	No			Yes	4	4	3	3	3	2	2	3	2	2	2	2	1	0	1
248	2	4	1	1	4	1	4	2	1	1	1	1	3	4	1	4	1	1	1	1	3	4	1		4	2									3	3	4	4	2	2	2	2	2	2	2	2	1	1	0
249	5	4	1	5	3	1	2	2	1	4	4	4	3	5	4	5	5	5	3	4	4	2	4	About once a week	2	4	About once or twice a month	Bleach		No	No			Yes	5	4	4	4	4	4	4	5	4	4	3	3	0	0	0
250	4	2	3	4	1	1	1	1	4	1	3	2	1	3	2	4	3	3	1	2	2	4	2		5	2									4	4	2	3	3	2	4	3	3	1	1	1	1	1	0
251	4	3	3	3	2	2	3	2	4	4	3	3	4	3	4	4	4	5	5	4	4	1	5	About once a week	1	5	About once or twice a month	Water only;Lemon juice;Vinegar		Yes	Yes	Lemon juice;Vinegar		Yes	3	3	4	4	4	4	4	4	4	4	4	5	1	1	0
253	2	4	4	4	4	4	3	1	3	2	2	2	1	5	1	5	5	5	5	5	5	2	4	About once a week	2	4	About once or twice a month	Vinegar		No	No			Yes	5	5	1	3	1	4	2	4	4	4	2	4	1	0	0
255	4	3	0	1	3	1	5	4	4	2	4	3	1	4	2	4	5	4	5	2	3	1	4	About once a week	1	4	About once or twice a month	Vinegar		Yes	No			Yes	3	3	5	4	4	3	2	4	3	3	4	4	1	0	0
256	3	4	3	3	4	3	2	2	1	3	1	4	1	5	4	5	5	4	5	3	5	2	4	About once or twice a month	2	4	About once or twice a month	Dishsoap;Multi-purpose cleaner (products or wipes)		Yes	No			Yes	4	4	3	4	3	4	3	4	4	4	4	4	1	0	1
257	3	4	2	4	3	2	1	1	4	3	3	3	1	3	3	3	3	3	4	2	3	4	3	About once or twice a month	3	4	About once or twice a month	Multi-purpose cleaner (products or wipes)		No	No			Yes	4	4	3	3	3	4	3	4	4	4	4	4	1	0	0
258	5	4	1	5	1	1	3	3	3	2	5	1	2	5	5	5	5	2	2	4	3	2	4	About once a week	3	4	About once or twice a month	Multi-purpose cleaner (products or wipes)		No	Yes	Cleaning disinfectant (product or wipe)		Yes	4	4	3	4	4	4	3	4	4	3	3	3	1	1	1
259	4	4	5	2	2	4	1	1	4	5	4	4	3	5	5	5	5	4	3	5	5	5	0		5	3	About once or twice a year	Multi-purpose cleaner (products or wipes)		No	No			Yes	4	4	3	4	4	4	2	5	4	3	4	4	1	1	1
260	3	5	5	4	4	4	4	4	4	4	4	4	2	5	5	5	5	5	5	5	5	3	5	About once a week	3	5	About once or twice a month	Multi-purpose cleaner (products or wipes)		Yes	Yes	Vinegar		Yes	5	5	4	4	4	5	5	5	5	5	5	5	1	1	1
261	4	3	3	4	3	3	1	1	2	2	2	2	2	4	2	4	4	2	2	4	3	4	3	About once or twice a month	2	4	About once or twice a month	Water only		No	No			No	3	3	4	4	4	2	2	3	3	2	3	2	0	1	1
263	3	2	4	4	1	4	1	1	2	3	1	3	2	5	5	4	3	5	5	5	5	2	5	About once a week	1	5	About once a week	Vinegar		Yes	No			Yes	3	5	3	5	3	4	3	4	4	3	2	2	0	1	0
264	5	1	1	1	5	1	1	1	3	3	2	2	2	5	5	5	5	2	5	5	5	5	1		5	1									5	5	3	3	2	4	2	4	5	2	4	2	0	1	0
265	4	2	2	4	2	1	1	3	4	3	2	2	1	4	4	4	5	3	2	4	4	1	4	About once a week	1	4	About once or twice a month	Water only;Multi-purpose cleaner (products or wipes)		Yes	No			Yes	4	4	3	4	3	4	3	4	4	4	3	4	1	1	1
266	4	4	4	4	4	4	4	4	3	3	3	2	3	3	3	3	2	2	3	2	3	3	3	About once or twice a year	3	3	About once or twice a month	Water only;Dishsoap;Vinegar		No	No			Yes	4	4	3	4	3	3	3	2	4	3	3	3	1	1	1
267	5	1	1	5	4	1	5	5	4	4	4	4	4	5	5	5	5	4	5	5	5	5	5	About once a week	1	5	About once or twice a month	Baking soda;Vinegar		Yes	Yes	Lemon juice;Vinegar		Yes	5	5	4	4	4	4	4	4	4	5	5	5	1	1	1
268	4	3	1	2	4	1	1	1	4	3	4	2	1	4	2	5	5	1	5	2	5	3	4	About once or twice a month	3	4	About once or twice a month	Vinegar		No	No			Yes	4	4	3	4	3	4	2	5	4	3	3	3	1	1	1
269	3	2	3	1	2	3	1	1	2	3	2	4	3	4	4	4	4	4	4	4	4	1	3	About once a week	2	5	About once a week	Liquide vaiselle		No	No			Yes	5	5	3	4	4	4	2	3	4	3	3	3	1	1	1
271	1	5	4	2	4	4	1	1	4	5	4	4	3	5	4	5	5	5	4	5	5	4	4	About once or twice a month	2	4	About once or twice a month	Water only		No	No			Yes	4	4	4	4	4	3	3	4	4	4	4	4	1	0	0
272	4	3	1	4	1	4	4	3	4	4	4	4	1	4	4	4	5	4	5	4	4	2	4	About once or twice a month	3	4	About once or twice a month	Water only		No	No			Yes	4	4	4	4	4	4	4	4	4	4	4	4	1	0	1
273	5	3	4	4	3	4	1	1	4	2	4	1	3	5	4	5	5	3	4	4	4	5	4	About once or twice a month	2	5	About once or twice a month	Vinegar;Bleach		No	No			Yes	4	4	4	4	4	4	4	4	4	5	5	5	1	1	1
274	3	3	1	3	3	1	1	1	4	4	4	4	1	3	3	4	4	2	4	2	3	4	3	About once or twice a month	4	4	About once a week	Eau uniquement;Vinegar		Yes	No			Yes	4	4	3	4	4	4	4	4	4	4	4	4	1	0	1
275	5	3	0	5	0	0	5	5	0	0	0	0	3	5	5	5	5	2	1	5	2	0	0		1	5	About once a week	Vinegar		Yes	No			Yes	4	4	4	4	4	3	3	4	3	3	3	3	1	0	0
276	2	4	4	2	4	5	5	1	4	4	5	5	3	4	5	4	4	4	5	5	5	5	5	About once or twice a month	5	5	About once a week	Baking soda;Multi-purpose cleaner (products or wipes);Vinegar;Bleach		Yes	Yes	Vinegar;Cleaning disinfectant (product or wipe);Household alcohol		Yes	4	5	5	5	5	4	4	4	4	4	4	3	1	1	1
277	3	4	1	2	4	1	1	1	3	1	4	1	2	5	4	5	5	3	5	4	4	4	4	About once a week	3	4	About once or twice a month	Other	White Vinegar	Yes	Yes	Cleaning disinfectant (product or wipe)		Yes	4	4	2	4	3	3	2	3	3	4	4	4	1	1	0
278	3	3	2	3	3	2	2	2	1	3	2	3	1	5	4	5	5	3	5	4	2	4	2		4	4	About once or twice a year	Water only;Bleach		Yes	No			Yes	3	3	3	3	3	3	3	4	4	3	2	2	1	0	0
279	4	2	4	1	1	5	1	1	1	4	3	4	1	5	4	4	4	2	3	4	4	3	3	Don't know	4	4	About once or twice a month	Water only;Dishsoap		No	No			Yes	3	3	4	4	4	3	2	4	3	3	3	2	1	1	0
280	4	2	3	4	2	1	1	1	4	3	4	3	1	4	1	4	1	1	3	1	1	3	3	About once or twice a month	2	4	About once a week	Dishsoap		No	No			No	3	3	3	3	3	2	2	3	2	3	4	3	1	1	0
281	5	5	1	1	3	2	5	5	5	3	3	3	4	3	4	4	3	3	4	3	4	4	5	About once a week	3	3	About once a week	Water only		No	No			Yes	3	3	4	4	3	3	4	4	3	4	4	4	0	0	0
282	5	3	4	5	3	3	1	1	3	3	3	4	2	5	5	5	5	4	3	4	5	4	5	About once a week	3	5	About once a week	Water only;Dishsoap		No	No			No	4	4	3	3	3	5	4	5	5	2	3	3	1	1	1
283	3	3	4	3	3	3	4	5	1	4	1	4	3	5	4	5	5	4	4	4	4	1	5	About once a week	1	5	About once or twice a month	Baking soda		Yes	No			Yes	4	4	3	3	3	4	4	5	5	4	4	4	0	1	1
284	4	2	0	3	3	0	1	1	4	3	1	3	3	2	2	2	2	2	2	3	4	3	3	About once or twice a month	2	3	About once or twice a month	Vinegar		Yes	No			Yes	3	3	3	4	3	3	3	4	4	3	4	3	1	1	1
285	4	3	1	1	5	1	1	1	1	4	2	4	2	4	2	4	4	2	3	2	3	2	4	About once a week	2	4	About once or twice a month	Dishsoap		No	No			Yes	4	4	2	3	1	3	2	4	2	3	4	2	1	1	0
286	5	4	0	1	4	0	3	4	1	5	1	4	3	5	4	4	5	3	4	5	1	0	5	About once a week	1	5	About once a week	Vinegar		Yes	Yes	Lemon juice;Vinegar		Yes	4	4	5	5	4	4	2	4	4	4	4	4	1	0	0
287	3	4	4	2	3	1	1	1	3	3	3	3	2	3	1	5	4	3	4	2	4	3	5	About once a week	2	4	About once a week	Water only;Baking soda		Yes	No			Yes	4	4	4	4	4	5	3	4	4	4	4	4	1	1	0
288	4	3	3	1	1	4	1	1	3	4	1	1	1	3	3	1	4	1	3	1	3	4	2		4	2									4	4	4	4	3	4	3	4	4	3	2	2	0	0	0
289	5	1	5	3	4	5	2	2	4	1	4	2	1	5	4	5	5	4	5	5	5	5	4	About once a week	3	4	About once or twice a month	Lemon juice;Vinegar		Yes	No			Yes	5	5	3	4	1	5	5	5	5	4	2	3	1	1	0
290	5	5	3	4	3	5	5	5	1	4	2	4	1	4	5	4	4	5	4	5	4	3	5	About once a week	3	2									4	4	4	5	4	4	4	4	5	4	5	4	1	1	0
291	3	4	0	4	4	0	2	2	1	4	1	4	1	5	3	4	5	4	5	4	5	2	4	About once or twice a month	2	4	About once or twice a month	Baking soda;Vinegar		No	No			Yes	3	3	4	4	3	2	2	4	2	2	2	2	1	1	0
292	4	3	1	1	4	4	1	3	3	4	2	2	4	5	5	5	2	1	5	5	5	1	5	About once a week	1	5	About once or twice a month	Water only;Vinegar		No	No			Yes	5	5	3	4	3	4	4	4	4	5	5	5	1	1	1
293	4	2	1	2	4	1	5	5	4	2	2	4	2	2	1	4	5	1	2	2	2	2	4	About once a week	2	4	About once or twice a month	Vinegar		Yes	No			No	4	4	2	3	3	3	2	4	3	4	3	4	0	0	1
294	2	5	2	1	4	3	1	1	4	2	3	3	4	4	2	5	5	4	5	4	5	4	3	About once a week	5	3	About once or twice a year	Dishsoap		Yes	No			Yes	2	2	5	5	4	3	3	4	4	3	3	3	1	1	0
296	3	4	1	3	4	2	1	1	2	2	2	3	3	4	2	4	4	3	4	3	4	4	3	About once or twice a month	2	4	About once or twice a month	Water only;Vinegar		No	No			Yes	4	4	3	4	4	3	4	4	4	4	4	4	1	0	1
297	5	1	4	2	2	4	1	1	1	1	1	3	1	5	3	5	5	2	3	4	4	1	5	About once a week	2	5	About once or twice a month	Dishsoap;Vinegar		No	Yes	Vinegar		Yes	4	4	4	5	4	4	4	4	4	4	4	4	1	1	0
298	4	4	0	3	3	0	1	0	1	4	1	4	1	3	1	5	5	2	5	4	3	2	5	About once or twice a month	2	4	About once or twice a month	Multi-purpose cleaner (products or wipes)		Yes	No			Yes	4	4	3	3	3	4	3	4	4	4	4	4	1	0	0
299	5	1	1	5	1	1	1	1	5	1	5	1	1	5	5	4	5	4	5	4	5	2	4	About once or twice a month	2	4	About once or twice a year	Water only		No	No			Yes	2	2	3	4	3	1	1	3	1	1	1	1	1	1	0
300	4	2	1	3	3	3	4	4	2	4	2	2	2	5	5	4	5	4	4	4	4	1	5	About once a week	1	5	About once or twice a month	Vinegar		Yes	No			Yes	4	3	4	5	4	3	3	4	4	2	2	2	1	0	0
301	4	3	2	5	4	2	2	2	4	2	2	2	2	5	5	5	5	2	5	3	3	5	5	About once a week	2	4	About once a week	Water only;Dishsoap;Vinegar		Yes	No			Yes	4	4	5	5	4	3	3	5	2	4	4	4	1	1	1
302	1	3	2	1	2	3	1	2	4	3	3	3	1	2	2	1	4	1	4	3	2	2	4	About once a week	3	3	About once or twice a year	Multi-purpose cleaner (products or wipes)		No	No			Yes	4	4	3	4	4	3	3	3	4	3	3	3	0	1	0
303	4	4	1	2	4	2	1	1	4	1	5	1	1	4	1	5	5	3	5	3	2	5	2		5	5	About once or twice a month	Water only		No	No			No	4	4	2	4	2	2	2	2	2	2	2	2	1	0	1
304	5	4	0	0	5	0	1	3	1	1	1	1	0	5	1	5	4	2	5	5	4	1	4	About once a week	2	4	About once or twice a month	Multi-purpose cleaner (products or wipes)		No	No			No	4	4	2	3	3	3	3	4	3	4	4	4	1	1	0
305	3	4	1	3	3	3	2	2	3	3	2	2	2	2	2	2	3	2	2	3	2	1	5	About once a week	1	4	About once or twice a month	Water only;Vinegar		Yes	Yes	Lemon juice		Yes	4	4	4	4	4	4	4	4	4	4	4	3	1	1	0
306	5	1	2	5	1	2	4	4	5	2	1	2	3	4	4	5	2	4	3	4	4	1	4	About once a week	2	4	About once or twice a month	Water only;Baking soda		No	No			No	5	5	4	4	4	4	4	5	4	3	4	4	1	0	1
307	4	4	3	4	3	3	4	4	3	4	3	4	4	5	5	5	5	5	5	5	5	3	5	About once a week	3	4	About once or twice a month	Baking soda;Multi-purpose cleaner (products or wipes);Lemon juice;Vinegar		Yes	No			Yes	4	4	3	3	3	4	4	4	4	4	5	4	1	1	1
308	4	2	4	2	2	4	1	1	3	3	3	3	1	5	4	5	5	3	3	3	3	3	2		4	3	About once or twice a year	Lemon juice		Yes	No			Yes	3	3	3	5	3	3	1	3	3	2	2	2	0	0	1
309	3	3	1	4	3	1	1	0	4	3	4	3	1	4	4	2	4	2	2	3	4	4	1		4	1									3	3	4	4	2	2	2	2	2	2	2	2	1	0	0
310	4	4	3	1	3	4	4	4	2	3	3	2	3	4	4	5	5	5	5	5	5	2	5	About once a week	1	5	About once a week	Baking soda;Multi-purpose cleaner (products or wipes)		No	No			Yes	4	4	2	3	3	3	3	4	5	3	5	5	0	1	1
311	3	4	1	2	4	1	2	2	2	1	1	1	1	3	4	4	4	2	4	2	4	1	5	About once or twice per quarter	2	1									4	3	2	1	4	3	2	5	3	2	2	2	0	0	0
312	3	4	1	1	4	1	1	2	4	1	4	1	1	3	3	4	3	1	3	4	1	4	3	About once or twice a month	3	2									4	4	2	3	3	3	2	3	3	3	3	3	0	1	1
313	5	2	1	4	3	4	1	1	4	1	4	1	1	5	2	5	4	2	5	5	3	5	3	About once a week	4	4	About once or twice a month	Dishsoap;Vinegar		No	No			Yes	4	3	4	5	2	4	4	4	5	3	2	2	1	1	0
314	3	3	0	3	3	0	2	2	4	1	4	1	1	3	2	3	1	2	1	5	5	0	0		2	4	About once or twice a month	Water only;Multi-purpose cleaner (products or wipes)		No	No			Yes	5	5	2	2	2	4	3	4	3	4	4	3	1	0	0
315	5	5	4	5	3	2	1	1	1	4	1	5	3	4	3	5	5	4	5	4	4	1	5	About once a week	1	5	About once a week	Water only		No	No			Yes	4	4	1	3	1	4	4	4	4	4	4	3	0	1	0
316	4	4	4	4	4	4	5	5	4	4	4	4	4	5	5	5	5	5	5	5	5	5	5	About once a week	5	5	About once a week	Vinegar		Yes	No			Yes	5	5	4	4	3	5	5	5	5	5	5	5	0	0	1
317	3	1	4	1	1	4	2	3	4	2	4	2	1	4	4	4	1	5	4	4	4	2	5	About once a week	5	5	About once or twice a month	Water only;Vinegar		No	No			Yes	4	4	3	3	3	3	3	4	3	3	3	3	0	0	0
318	4	2	2	2	4	2	1	1	2	2	3	2	4	5	3	4	4	2	4	4	4	3	4	About once a week	2	4	About once or twice a month	Vinegar		Yes	No			Yes	3	3	3	4	3	3	3	4	3	2	3	3	1	1	1
319	3	3	1	3	3	0	4	1	4	3	3	3	1	4	2	4	4	3	2	3	3	5	2		5	1									3	3	3	3	3	2	2	4	4	2	2	2	0	1	0
320	5	1	1	4	1	3	1	1	4	2	4	1	3	5	3	4	4	1	4	3	2	4	3	Don't know	4	2									2	2	3	3	3	4	2	5	4	4	2	2	1	1	1
321	5	2	1	1	4	5	1	1	1	4	2	4	5	5	5	5	5	4	5	4	4	5	5	About once a week	1	5	About once a week	Water only;Dishsoap		No	No			Yes	4	4	3	4	4	4	4	5	5	3	4	4	1	1	1
322	4	3	3	4	3	3	1	1	4	3	3	4	2	5	2	5	4	2	5	1	1	4	4	About once or twice a month	4	4	About once or twice a month	Water only		No	No			Yes	4	4	4	4	3	4	3	5	4	4	4	4	0	1	1
323	4	3	2	2	3	1	1	0	1	1	1	1	1	2	2	4	3	2	2	3	2	2	4	About once or twice a month	1	4	About once or twice a month	Multi-purpose cleaner (products or wipes);Vinegar		No	No			Yes	3	3	3	2	2	4	4	4	4	3	3	3	1	0	1
324	4	3	1	3	2	1	1	1	2	4	2	4	1	2	1	4	4	2	2	2	2	1	4	About once a week	2	4	About once or twice a month	Multi-purpose cleaner (products or wipes)		No	No			Yes	4	4	2	4	2	2	2	2	3	2	3	3	1	1	0
325	1	1	3	4	1	1	3	1	2	3	4	4	1	5	4	5	5	3	3	5	5	3	3	About once a week	4	2									4	2	3	3	3	4	4	4	4	4	4	4	1	0	1
326	2	3	4	1	4	4	3	2	1	2	2	3	4	4	2	5	4	2	2	5	4	2	5	About once a week	3	4	About once or twice a month	Dishsoap		No	No			Yes	5	5	2	3	3	4	2	4	5	2	2	4	1	0	1
327	3	3	4	3	4	3	2	3	4	4	4	4	1	5	5	4	4	5	4	5	5	4	3	About once or twice per quarter	3	3	Don't know	Dishsoap		Yes	No			Yes	3	3	4	4	4	3	3	3	3	3	3	3	1	1	1
328	5	2	3	1	2	3	5	5	1	2	1	3	1	5	5	5	5	4	4	4	4	1	5	About once a week	1	5	About once or twice a month	Baking soda;Vinegar		Yes	No			Yes	5	5	3	3	3	4	4	4	4	4	4	4	1	1	1
329	5	2	2	1	1	5	2	2	1	4	1	1	1	5	5	5	4	4	2	4	3	1	5	About once a week	1	4	About once or twice a month	Vinegar		No	No			Yes	4	4	2	4	2	4	2	4	4	2	2	2	1	1	0
330	4	3	1	4	3	0	1	1	1	4	1	4	4	4	4	5	5	4	4	4	4	4	2		4	2									4	4	3	3	3	3	2	4	3	2	1	1	0	0	1
331	2	3	1	1	4	1	1	1	2	1	1	2	1	5	3	4	5	4	4	3	5	4	5	About once a week	1	4	About once or twice a month	Dishsoap		No	No			Yes	3	4	2	4	3	3	3	3	4	3	3	4	0	1	1
332	5	2	0	4	3	0	1	1	3	1	4	1	3	5	5	5	5	2	3	1	2	4	2		4	1									5	5	4	5	5	4	4	3	2	4	4	4	1	0	0
333	3	3	3	3	3	3	2	2	2	2	2	2	2	4	4	4	4	4	4	4	4	1	5	About once a week	1	5	About once or twice a month	Vinegar		Yes	Yes	Bleach		Yes	4	4	2	2	2	4	4	4	4	4	4	4	1	1	1
334	5	1	1	5	1	1	1	1	5	5	5	1	1	5	5	5	5	1	1	5	5	0	0		2	4	About once a week	Dishsoap		No	No			No	4	4	1	1	1	4	4	4	4	3	3	3	1	0	0
335	4	3	2	5	3	1	1	1	4	1	4	1	3	4	4	2	1	1	2	2	3	3	2		4	2									3	3	3	3	3	3	2	4	3	3	4	3	1	1	0
336	3	3	3	4	3	1	2	2	1	2	1	1	1	4	3	4	4	3	4	4	4	1	5	About once a week	1	5	About once a week	Water only;Baking soda		No	Yes	Vinegar		Yes	5	5	1	1	1	5	5	5	5	5	5	5	0	1	1
337	3	4	1	3	4	1	1	1	2	4	5	4	1	4	3	4	4	1	4	2	2	2	4	About once a week	1	4	About once a week	Multi-purpose cleaner (products or wipes)		No	No			Yes	4	4	3	2	3	4	4	4	4	4	4	4	0	0	1
338	4	2	3	2	3	4	1	1	3	3	2	3	2	5	4	4	1	2	1	2	2	4	3	About once or twice a month	4	3	About once or twice a month	Water only;Vinegar		No	No			Yes	3	3	4	4	4	3	3	4	3	4	3	3	1	1	1
339	5	3	1	4	3	1	1	1	1	1	1	1	1	5	4	4	5	2	2	2	3	2	5	About once or twice a month	2	5	About once or twice a month	Dishsoap;Vinegar		No	No			Yes	4	4	4	4	4	2	2	4	2	2	2	2	0	1	0
340	5	2	0	2	4	0	5	3	1	1	1	1	3	4	1	3	5	2	2	1	1	1	5	About once a week	2	4	About once or twice a month	Baking soda;Vinegar;Bleach		No	No			Yes	4	4	3	3	3	4	4	4	4	4	4	4	1	0	0
341	5	4	4	5	5	5	1	1	1	5	5	4	1	5	5	4	5	3	4	5	5	1	4	About once a week	1	4	About once or twice a month	Dishsoap		No	No			No	4	4	4	4	4	3	3	4	4	4	3	3	0	1	1
342	2	4	1	1	5	3	1	1	2	1	1	1	1	4	1	5	5	1	1	4	5	4	2		2	4	About once or twice a month	Water only		No	No			Yes	3	3	2	2	2	4	2	3	4	3	3	3	0	1	1
343	4	1	3	2	4	3	1	1	4	1	4	3	1	5	4	4	5	3	3	4	3	5	3	About once or twice per quarter	4	3	About once or twice a month	Water only;Vinegar;Bleach		Yes	No			Yes	4	4	4	4	4	4	4	4	4	4	4	4	1	1	1
344	4	3	1	2	3	1	4	2	4	3	2	1	1	5	2	4	4	3	3	2	3	4	3	About once or twice a month	2	4	About once or twice a month	Vinegar		No	No			Yes	4	4	4	4	4	3	4	4	3	3	3	3	1	1	0
345	4	3	1	4	3	1	1	4	4	1	3	1	1	5	4	4	4	3	4	3	4	5	4	About once or twice a month	5	4	About once or twice a month	Vinegar		No	No			Yes	4	4	3	4	3	4	4	4	4	4	4	4	1	1	1
346	4	2	1	5	3	1	2	2	4	1	4	1	2	4	1	4	4	2	1	2	2	5	2		4	2									4	2	3	3	5	3	2	3	2	5	4	3	1	1	0
347	5	5	2	5	3	3	5	2	1	0	0	0	0	5	1	4	5	4	1	2	1	1	5	About once a week	2	3	About once a week	Water only		No	No			No	5	5	5	5	3	3	1	3	1	4	5	4	1	1	1
348	5	2	2	5	4	4	1	1	5	5	5	5	5	5	4	5	5	5	5	5	5	1	5	About once a week	1	5	About once a week	Water only		No	Yes	Bleach		Yes	5	5	5	5	5	5	4	4	5	5	5	5	1	1	0
349	3	4	1	4	3	1	1	1	4	2	4	2	3	4	3	5	5	4	4	4	4	3	3	About once or twice a month	3	3	About once or twice a month	Dishsoap		Yes	No			Yes	4	4	4	4	4	4	3	3	4	2	2	2	1	1	1
350	4	3	0	4	3	0	1	1	5	1	2	1	1	3	3	3	4	1	2	1	2	5	2		2	4	About once or twice a month	Dishsoap		Yes	No			Yes	4	4	2	4	4	2	3	4	2	2	2	2	1	1	1
353	4	4	1	5	1	0	1	1	1	1	1	1	1	5	1	5	5	1	1	5	5	5	1		5	3	About once or twice a year	Dishsoap;Vinegar		No	No			Yes	4	4	1	2	2	4	2	2	2	3	2	2	1	0	0
354	4	3	0	4	4	0	4	4	4	3	4	4	0	3	1	4	4	1	2	3	3	4	2		4	1									3	3	3	4	3	3	3	4	3	3	3	3	1	1	0
355	3	4	1	2	4	1	1	1	2	1	1	1	1	5	1	4	4	2	3	3	3	5	1		5	1									4	4	3	3	3	3	3	5	4	4	4	4	0	0	1
356	3	3	3	4	2	3	5	4	2	4	2	3	3	4	4	4	5	2	3	5	5	4	3	About once a week	2	4	About once a week	Vinegar		No	No			Yes	4	4	4	4	4	3	2	4	4	2	2	2	1	1	0
357	5	3	3	3	4	3	1	3	1	4	3	3	2	5	4	4	5	5	5	5	5	3	3	About once a week	2	4	About once a week	Vinegar		No	Yes	Vinegar		Yes	3	3	3	3	3	5	5	5	5	5	5	5	1	1	1
359	5	5	1	2	1	2	1	1	1	1	1	1	1	4	1	4	4	4	3	4	4	1	4	About once or twice a month	3	4	About once or twice a month	Dishsoap;Multi-purpose cleaner (products or wipes);Vinegar		No	No			Yes	4	4	1	1	1	2	1	3	3	3	3	3	1	1	1
361	4	2	4	2	2	4	4	3	3	2	3	2	1	4	3	3	4	1	3	1	2	4	3	About once or twice a month	4	3	About once or twice a month	Vinegar;Bleach		No	No			Yes	3	3	3	3	3	4	3	3	4	3	3	3	1	1	1
362	2	5	1	2	2	1	2	2	4	4	4	4	1	5	1	5	5	5	5	5	5	2	4	About once a week	2	4	About once or twice a month	Multi-purpose cleaner (products or wipes)		Yes	Yes	Vinegar		Yes	4	4	2	3	2	4	4	4	4	4	3	3	1	1	1
364	3	4	1	5	0	1	3	5	5	5	3	2	2	5	3	4	4	4	4	4	4	5	5	About once a week	5	4	About once a week	Dishsoap;Vinegar		Yes	Yes	Vinegar		Yes	5	5	3	3	5	4	4	5	5	5	4	5	1	1	1
366	4	1	4	4	1	1	4	4	3	4	3	4	1	5	5	5	5	4	5	5	5	1	5	About once a week	1	5	About once a week	Water only		Yes	No			Yes	5	5	3	3	3	5	5	5	5	5	5	5	0	1	0
368	4	2	1	2	5	1	1	1	5	1	4	1	1	5	1	4	3	1	2	3	1	3	4	About once or twice a month	3	4	About once or twice a month	Dishsoap		No	Yes	Cleaning disinfectant (product or wipe)		Yes	5	5	2	4	3	4	3	4	4	3	3	3	1	0	0
369	4	4	1	4	1	1	1	1	1	5	1	1	1	4	3	5	5	4	4	4	4	1	5	About once a week	1	5	About once a week	Vinegar		No	No			Yes	4	4	4	4	4	5	3	5	5	5	5	5	1	1	1
371	5	4	1	5	4	1	5	2	4	1	4	1	1	3	2	5	5	2	2	2	2	3	4	About once or twice a month	4	2									4	2	4	4	3	3	3	4	4	2	2	2	1	0	0
372	5	4	2	5	3	3	5	4	4	4	4	4	2	4	4	3	3	3	3	3	3	4	4	About once a week	4	2									4	4	3	3	3	3	3	4	4	3	3	3	0	0	0
373	3	3	1	3	3	1	1	1	3	2	3	3	0	3	3	4	4	3	3	3	4	4	2		2	3	About once or twice a month	Vinegar		No	No			Yes	3	3	3	3	4	2	2	2	2	4	2	3	1	0	1
374	5	1	1	4	4	4	1	1	4	4	2	4	1	5	5	5	5	5	5	5	5	3	3	About once or twice a month	2	3	About once or twice a month	Baking soda;Vinegar		No	No			Yes	5	5	3	3	3	4	4	4	4	5	3	3	1	0	1
375	5	2	3	3	4	4	3	3	4	4	4	4	2	5	4	5	5	5	5	5	5	1	5	About once a week	1	5	About once or twice a month	Dishsoap		No	Yes	Vinegar		Yes	4	3	5	5	5	3	3	4	3	4	4	4	1	1	0
376	4	2	1	4	4	0	1	5	1	5	1	5	2	5	4	5	5	5	5	5	5	2	5	About once a week	1	4	About once or twice a year	Multi-purpose cleaner (products or wipes)		No	No			Yes	4	4	4	4	4	4	3	4	5	4	4	4	0	1	1
377	3	3	3	4	2	4	5	1	3	3	4	2	1	3	3	4	4	3	3	3	3	4	3	About once a week	4	4	About once or twice a year	Vinegar		Yes	No			Yes	4	4	3	3	3	3	3	3	3	3	3	3	1	1	1
378	4	3	1	2	2	4	1	1	1	4	1	4	1	5	5	5	4	5	5	5	5	2	4	About once a week	1	5	About once a week	Vinegar		Yes	No			Yes	4	4	2	3	3	4	4	5	5	3	5	4	1	1	1
379	4	3	2	5	5	2	1	1	5	3	1	3	3	5	5	5	5	5	5	5	5	1	5	About once or twice a month	1	4	About once or twice a month	Water only;Vinegar		Yes	No			Yes	4	4	3	3	3	4	3	4	3	3	4	4	1	0	0
380	5	1	0	5	3	0	1	1	2	1	1	2	3	5	1	5	5	1	1	5	5	5	1		5	1									5	5	5	5	5	1	1	1	1	1	1	1	0	0	0
381	4	1	1	3	1	4	5	5	1	5	1	5	5	5	2	5	5	1	2	1	1	1	5	About once a week	1	5	About once or twice a month	Water only;Dishsoap		No	No			Yes	5	5	4	4	4	3	3	3	3	2	4	4	1	1	0
382	3	3	3	1	5	2	1	1	3	3	2	3	3	4	2	5	5	5	4	5	5	4	3	About once or twice a month	4	3	Don't know	Multi-purpose cleaner (products or wipes);Vinegar		No	No			Yes	4	4	4	4	3	3	4	3	4	4	3	3	1	1	0
383	4	3	1	4	3	1	1	1	1	4	1	4	3	4	3	5	5	5	5	5	5	1	5	About once a week	1	5	About once a week	Water only;Vinegar		Yes	Yes	Vinegar		Yes	4	4	3	4	2	4	4	4	4	4	4	4	1	1	0
384	4	3	1	4	3	1	3	5	1	1	1	1	1	4	3	5	5	2	3	2	2	5	5	About once a week	1	4	About once a week	Vinegar		Yes	No			Yes	3	4	4	5	5	2	1	4	2	2	2	2	1	0	0
386	4	5	5	4	4	4	1	2	3	4	2	2	2	5	4	4	4	4	5	5	5	4	4	Don't know	3	3	Don't know	Vinegar		No	No			Yes	4	4	5	3	4	3	2	3	4	2	2	2	1	1	0
387	2	2	5	1	2	4	1	1	2	4	5	5	1	5	5	4	5	4	5	5	5	2	5	About once a week	1	5	About once a week	Vinegar		No	No			Yes	4	4	3	3	2	4	2	4	4	4	5	4	0	1	0
388	3	3	2	3	2	4	1	1	2	4	2	4	1	3	4	4	4	2	3	3	4	4	4	About once or twice a month	4	3	About once or twice a month	Lemon juice		No	No			Yes	3	3	3	4	3	3	4	3	4	3	3	3	1	1	1
390	2	5	1	1	1	1	1	1	5	1	5	1	1	5	2	5	5	5	5	5	5	5	5	About once or twice a month	1	5	About once or twice a month	Dishsoap		Yes	Yes	Cleaning disinfectant (product or wipe)		Yes	3	3	5	5	5	3	3	3	3	3	3	3	1	1	0
391	4	3	2	3	4	4	2	1	4	4	3	4	1	3	2	5	4	2	2	3	3	3	4	About once or twice a month	4	3	About once or twice a month	Water only;Lemon juice		No	No			No	3	3	5	5	4	4	2	3	3	3	4	3	0	1	0
392	5	3	3	4	3	4	2	2	1	3	1	3	3	5	5	5	5	5	5	5	5	1	5	About once a week	1	5	About once a week	Vinegar		Yes	No			Yes	4	4	3	3	3	4	4	4	4	4	4	4	1	0	0
393	5	2	1	5	2	3	1	1	3	1	1	1	2	5	2	5	5	1	1	1	1	5	2		5	2									2	2	4	4	4	2	2	4	2	4	4	4	1	0	1
394	5	1	1	4	3	1	1	1	4	3	4	3	2	5	4	4	4	4	4	3	4	4	4	About once a week	4	4	About once a week	Vinegar		No	No			Yes	4	4	3	3	3	3	3	4	3	3	4	3	1	0	0
395	3	4	1	2	5	1	1	1	4	1	4	1	1	4	2	5	4	4	3	2	3	3	4	About once a week	2	4	About once or twice a month	Multi-purpose cleaner (products or wipes);Vinegar		Yes	No			Yes	2	2	4	4	5	2	4	4	2	3	3	3	1	1	1
396	3	4	2	2	4	2	5	3	2	2	4	2	1	2	2	4	4	2	4	3	4	2	4	About once a week	2	4	About once or twice a month	Water only		No	No			Yes	4	4	2	2	2	4	4	4	4	4	4	4	0	1	0
397	4	3	3	2	2	2	5	5	2	4	2	1	1	5	4	4	5	5	2	5	5	5	5	About once a week	5	5	About once or twice a month	Water only		No	No			Yes	3	4	4	5	5	4	5	5	5	5	5	5	0	1	1
398	4	3	1	3	3	1	1	1	4	4	4	3	1	2	2	4	4	2	4	4	3	4	3	About once or twice a month	3	3	About once or twice a month	Multi-purpose cleaner (products or wipes);Vinegar		Yes	No			Yes	4	4	3	3	4	4	4	3	4	4	4	3	1	1	0
399	5	1	1	2	4	1	1	1	5	2	4	2	5	5	4	5	5	2	5	4	4	4	3	About once or twice a month	2	4	About once or twice a month	Water only		No	Yes	Cleaning disinfectant (product or wipe)		Yes	4	4	4	4	4	4	3	4	4	3	4	3	1	1	1
400	5	4	4	4	3	4	2	2	4	1	1	1	1	4	2	4	1	1	1	1	1	5	3	About once or twice a month	2	5	About once or twice a month	Multi-purpose cleaner (products or wipes)		No	No			Yes	4	4	5	5	5	3	3	3	3	2	2	2	1	0	0
402	2	4	3	3	4	3	1	1	4	2	3	4	2	5	4	5	5	5	5	5	5	2	4	About once or twice a month	2	4	About once or twice a month	Vinegar		Yes	No			Yes	4	4	2	2	2	4	3	4	3	4	4	4	1	1	1
404	5	4	4	4	4	2	5	5	3	3	1	0	2	1	0	5	2	1	5	5	4	5	5	About once a week	5	5	About once a week	Dishsoap		Yes	Yes	Cleaning disinfectant (product or wipe)		Yes	5	5	4	4	4	2	3	2	3	5	5	5	1	0	1
405	5	4	0	1	5	5	5	5	1	5	3	5	5	5	5	5	5	5	5	5	5	5	5	About once a week	5	5	About once or twice a year	Vinegar		Yes	Yes	Vinegar		Yes	5	5	5	5	5	5	5	5	5	5	5	5	1	1	0
406	3	4	3	4	4	3	1	1	2	3	2	2	3	4	3	5	5	4	4	4	4	3	4	About once or twice a month	2	4	About once or twice a month	Bleach		No	No			Yes	3	3	3	3	3	4	4	4	4	4	4	4	1	1	0
407	4	3	1	4	4	1	1	1	2	3	2	2	2	5	3	4	5	2	5	2	2	4	1		4	2									3	3	4	4	4	2	2	2	2	3	2	3	1	1	0
408	4	4	2	4	4	1	1	1	4	4	0	0	1	5	2	5	5	3	0	4	2	4	3	Don't know	4	3	About once or twice a month	Dishsoap		No	No			Yes	3	4	5	5	4	3	3	5	3	3	3	3	0	0	0
409	5	1	1	5	1	1	2	1	3	1	2	2	4	5	4	4	3	1	4	3	4	4	4	About once or twice a month	3	3	About once or twice a month	Dishsoap;Multi-purpose cleaner (products or wipes)		No	No			No	3	3	4	5	5	1	1	3	1	1	1	1	0	0	0
410	5	4	4	1	4	4	3	3	1	4	1	4	3	4	4	4	4	4	4	4	4	1	5	About once a week	1	5	About once or twice a month	Dishsoap;Baking soda;Vinegar;Bleach		Yes	Yes	Bleach;Vinegar		No	4	4	4	4	3	2	4	4	4	2	2	2	1	1	0
411	4	5	2	4	5	3	1	1	5	3	4	5	3	3	3	5	3	5	4	4	4	0	3	About once or twice per quarter	4	5	About once or twice a month	Baking soda;Lemon juice;Vinegar		Yes	No			Yes	4	4	4	5	4	4	4	4	5	5	4	5	1	1	1
412	4	4	1	4	4	1	2	3	4	2	4	2	1	3	3	4	4	4	5	5	5	4	4	About once or twice a month	1	4	About once or twice a month	Water only		No	No			Yes	4	4	4	3	4	5	3	5	5	3	4	4	0	1	1
413	5	3	1	5	3	3	5	5	1	2	1	4	4	5	5	5	5	2	5	4	4	5	4	About once a week	2	4	About once or twice a month	Vinegar		Yes	No			Yes	5	5	3	4	3	4	4	4	4	4	4	4	0	0	0
414	4	2	5	3	4	4	1	5	1	4	4	3	1	4	3	4	5	1	3	1	1	4	2		5	4	About once or twice a month	Dishsoap		No	No			Yes	2	2	4	4	4	4	4	4	3	2	4	2	0	1	0
415	2	4	4	2	4	4	2	4	1	4	4	4	3	4	4	4	5	4	1	4	5	4	3	About once a week	4	3	About once or twice a month	Baking soda;Vinegar		Yes	No			Yes	3	4	2	2	2	4	2	4	4	4	4	4	0	1	1
416	4	4	1	4	4	4	4	4	4	4	4	4	4	4	4	4	4	4	4	4	4	4	4	About once or twice a year	4	4	About once or twice a year	Water only;Multi-purpose cleaner (products or wipes)		No	No			Yes	4	4	4	4	4	4	4	4	4	4	4	4	1	1	0
417	5	1	1	5	1	1	1	0	2	3	3	2	1	4	5	5	5	3	4	4	4	4	4	About once or twice per quarter	4	4	About once or twice a year	Multi-purpose cleaner (products or wipes)		Yes	No			Yes	5	4	3	5	5	2	2	3	3	4	4	3	1	0	0
418	5	5	5	1	5	5	5	5	5	5	1	5	2	5	2	5	5	4	5	4	5	1	5	About once a week	1	5	About once or twice a month	Baking soda;Vinegar		Yes	Yes	Vinegar;Household alcohol		Yes	4	4	3	4	2	3	5	4	4	4	4	3	1	1	1
419	5	1	1	4	4	1	2	0	2	3	3	4	1	5	4	5	5	5	5	4	2	1	4	About once or twice a month	4	2									4	4	3	4	4	1	1	5	1	1	1	1	0	0	0
420	5	1	1	3	3	0	1	1	3	3	3	3	1	4	4	5	4	2	3	5	3	4	3	About once or twice a month	4	4	About once or twice a year	Dishsoap;Vinegar		No	No			Yes	4	4	3	3	3	2	2	2	2	2	2	2	0	1	0
421	5	3	3	4	4	4	3	5	3	4	3	3	2	5	3	5	4	4	4	3	3	2	5	About once a week	2	4	About once a week	Water only;Vinegar		No	No			Yes	4	4	4	4	4	3	2	4	4	4	4	4	1	1	1
422	3	2	4	2	4	3	1	4	1	4	4	3	1	4	4	5	4	3	5	3	3	1	4	About once a week	2	4	About once or twice a month	Water only;Vinegar		Yes	No			Yes	3	3	4	4	4	3	2	2	3	3	4	3	1	0	0
423	4	3	2	1	4	4	1	2	3	4	4	3	1	2	2	4	4	2	4	3	2	2	4	About once or twice a month	4	3	About once or twice a month	Vinegar		No	No			Yes	4	3	4	4	4	2	3	4	3	3	2	2	1	1	1
424	4	2	0	3	3	0	1	1	1	1	1	1	1	5	4	4	5	1	1	2	2	0	0		4	5	About once a week	Dishsoap		No	No			Yes	4	4	3	3	2	4	4	5	4	4	5	4	0	1	0
425	4	2	1	1	4	1	1	1	1	1	1	1	1	4	2	5	5	1	3	5	5	3	4	About once a week	2	4	About once or twice a month	Dishsoap		No	No			Yes	4	4	2	4	4	3	3	4	3	3	3	3	1	1	1
426	3	4	1	2	4	1	1	1	1	5	1	5	1	4	3	2	5	2	4	2	3	3	2		4	2									4	4	5	5	3	3	3	3	3	4	4	4	1	1	0
427	4	4	1	4	4	1	1	1	2	1	2	1	1	4	1	4	5	1	2	1	2	4	4	About once or twice a month	2	4	About once or twice a month	Dishsoap;Multi-purpose cleaner (products or wipes)		No	No			Yes	3	3	2	4	4	2	2	4	2	2	2	2	0	0	1
428	2	4	3	2	2	2	3	2	3	1	3	2	3	2	2	2	2	2	2	2	2	3	3	About once a week	3	3	About once a week	Water only		No	No			Yes	3	3	3	3	3	3	3	3	3	2	3	3	1	1	0
429	5	2	2	5	3	3	2	3	4	2	4	3	3	4	4	3	5	3	3	3	4	2	4	About once or twice a month	1	4	About once or twice a month	Water only;Dishsoap;Baking soda;Lemon juice;Vinegar		No	No			Yes	4	4	4	5	4	4	3	5	4	4	3	3	1	1	1
430	4	4	1	2	5	1	1	3	1	3	1	3	3	5	2	5	4	5	5	4	4	3	4	About once or twice a month	4	4	About once or twice a month	Water only;Vinegar		Yes	No			Yes	3	3	4	4	3	2	2	4	4	3	3	3	1	0	0
431	3	5	0	5	3	0	1	1	1	5	1	5	1	5	1	5	5	1	5	1	4	5	1		3	3	About once or twice a year	Vinegar		No	No			Yes	4	3	4	4	3	3	3	3	3	4	3	3	1	0	1
432	4	3	4	4	4	4	4	4	2	2	3	3	1	3	1	4	5	1	3	3	3	1	4	About once a week	2	4	About once or twice a month	Dishsoap		No	No			Yes	4	4	3	3	3	3	3	3	3	4	4	4	1	0	0
433	4	2	0	4	2	0	1	1	1	5	1	5	1	2	2	5	3	2	2	5	5	1	5	About once a week	1	5	About once a week	Dishsoap		No	No			Yes	4	4	3	3	3	5	5	5	5	2	2	2	1	1	0
435	3	3	1	3	3	3	1	1	3	4	2	4	1	2	3	4	4	4	4	3	3	1	5	About once a week	1	5	About once a week	Water only		Yes	Yes	Vinegar		Yes	3	4	3	3	4	3	4	4	3	4	4	4	1	1	1
436	4	2	2	3	1	2	5	5	4	4	5	5	5	4	4	5	5	5	4	4	4	1	5	About once a week	2	4	About once or twice a month	Lemon juice;Vinegar		Yes	Yes	Lemon juice;Vinegar		Yes	4	4	3	3	3	4	2	4	3	4	4	4	0	1	1
437	1	5	1	1	5	1	1	1	2	2	1	2	1	3	1	2	4	2	2	2	2	3	4	About once or twice a month	3	4	About once or twice a month	Water only;Dishsoap;Multi-purpose cleaner (products or wipes)		No	No			Yes	4	4	4	4	4	2	2	2	2	2	2	4	1	1	0
438	5	3	3	5	1	1	1	1	4	1	1	1	1	5	5	4	5	2	4	4	4	4	2		3	4	About once a week	Water only		No	No			Yes	4	4	4	4	4	4	3	4	4	3	3	3	0	1	1
439	3	4	0	2	4	0	1	1	4	1	3	1	1	4	2	4	3	2	3	3	3	1	4	About once a week	2	4	About once or twice a month	Water only		No	Yes	Vinegar		Yes	4	4	4	4	4	2	2	2	2	2	4	2	1	1	0
440	3	5	2	4	4	2	1	1	5	5	5	5	3	4	4	5	5	4	4	4	4	1	5	About once a week	5	5	About once or twice a month	Vinegar		Yes	Yes	Household alcohol		Yes	5	4	4	4	4	4	4	4	4	4	4	4	1	1	0
441	4	4	2	2	4	4	4	4	3	4	1	4	4	5	4	5	5	3	5	4	5	1	5	About once or twice a month	2	4	About once or twice a month	Vinegar		No	No			Yes	4	4	3	2	3	4	4	4	4	4	3	3	1	1	1
442	4	4	3	3	3	3	0	0	0	0	0	0	0	3	3	3	3	3	3	3	3	1	5	About once a week	1	5	About once a week	Vinegar		Yes	No			Yes	3	3	3	3	3	3	3	3	3	5	5	5	1	1	1
443	4	1	1	4	2	1	1	1	4	1	4	1	1	5	4	5	5	1	5	5	5	0	0		4	2									5	4	1	1	1	3	3	4	4	5	3	3	1	1	0
444	3	3	4	2	4	3	1	1	2	1	2	1	1	5	3	5	5	4	5	4	4	4	2		2	2									4	4	3	3	3	4	3	3	4	3	4	2	0	1	0
445	4	4	2	4	2	2	2	2	3	2	2	2	1	3	4	4	5	2	3	3	3	5	4	About once a week	4	4	About once or twice a month	Water only;Dishsoap;Lemon juice		No	No			Yes	3	3	4	4	4	3	4	4	3	2	4	4	1	0	0
446	5	4	4	4	4	4	1	1	4	4	4	4	1	3	3	4	3	4	3	4	4	4	2		4	2									4	4	4	4	4	4	4	4	4	4	4	4	1	1	0
447	3	3	3	3	3	3	5	5	2	1	2	1	3	4	3	4	5	1	1	3	3	1	4	About once or twice a month	4	4	About once or twice a month	Dishsoap;Vinegar		No	No			Yes	4	4	4	4	4	2	2	4	2	2	2	2	1	0	0
448	4	3	2	2	4	3	3	3	1	4	2	5	2	4	4	4	4	5	5	5	5	2	4	About once a week	1	5	About once or twice a month	Vinegar		Yes	No			Yes	3	4	4	4	4	3	2	4	4	3	4	4	1	1	0
449	5	1	1	2	5	1	4	3	1	5	1	5	4	5	5	5	5	3	5	5	3	1	5	About once a week	2	4	About once or twice a month	Lemon juice;Vinegar		Yes	Yes	Lemon juice;Vinegar		Yes	4	4	5	5	5	3	3	3	3	2	2	2	1	1	1
450	3	3	1	4	3	1	2	2	1	3	2	2	2	4	3	3	3	1	2	2	2	1	4	About once a week	1	4	About once a week	Water only;Lemon juice;Vinegar		No	No			Yes	4	4	4	4	5	4	4	5	4	5	4	4	1	1	1
451	3	4	2	3	2	4	1	1	3	2	4	4	1	4	2	3	5	1	4	3	2	4	3	About once or twice per quarter	4	4	About once or twice a year	Dishsoap;Vinegar		No	No			Yes	3	4	3	4	4	2	2	2	3	2	2	2	1	1	1
452	5	1	1	5	1	1	1	1	1	1	1	5	1	5	3	4	5	1	4	5	4	5	3	About once or twice a month	5	3	About once or twice a month	Dishsoap		No	No			Yes	3	3	4	4	3	1	1	1	1	1	1	1	1	0	0
453	5	3	3	2	2	3	2	2	3	2	2	2	1	4	3	4	4	4	4	3	5	3	4	About once or twice a month	4	3	About once or twice a month	Vinegar		Yes	No			Yes	3	3	4	3	4	4	3	3	4	2	2	2	1	1	0
454	5	1	1	3	3	2	1	1	1	3	1	1	1	5	3	3	5	2	5	5	5	5	4	About once a week	4	3	Don't know	Dishsoap		Yes	No			Yes	5	5	3	3	4	4	2	4	2	5	5	5	1	1	1
455	2	5	1	1	5	1	2	2	2	2	2	2	1	5	2	5	5	4	2	5	3	1	5	About once or twice a month	1	4	About once or twice a month	Water only		No	No			Yes	3	3	3	5	5	5	4	5	3	3	3	3	0	0	0
456	4	2	1	4	3	1	5	5	1	4	1	4	1	5	5	5	5	4	3	5	5	4	4	About once or twice a month	4	4	About once or twice a month	Water only;Dishsoap;Multi-purpose cleaner (products or wipes);Lemon juice		No	No			Yes	4	4	4	5	5	2	2	4	3	2	2	2	1	1	0
457	4	3	2	4	3	5	1	1	2	2	2	1	5	4	1	5	5	1	5	5	3	1	5	About once a week	1	5	About once a week	Water only;Vinegar		No	No			Yes	4	4	3	4	3	3	4	4	3	3	5	5	1	1	1
458	5	0	0	5	0	0	1	1	0	5	0	5	0	5	0	5	5	0	0	5	5	4	4	About once or twice a month	0	4	About once or twice a month	Water only;Baking soda;Bleach		No	Yes	Bleach		Yes	5	5	3	3	4	5	5	5	5	5	5	5	1	1	1
459	4	1	4	2	1	4	1	1	1	1	1	1	4	5	5	5	5	1	5	2	3	2	4	About once a week	2	4	About once a week	Dishsoap		No	No			Yes	4	3	5	5	5	3	3	5	3	2	3	3	0	0	0
460	4	2	1	4	5	3	1	1	3	4	3	4	4	5	5	5	5	4	2	4	4	3	5	About once a week	4	3	About once or twice a month	Dishsoap		Yes	No			Yes	4	4	3	3	3	4	3	4	4	3	2	4	0	0	0
461	2	4	1	2	4	3	2	3	1	3	1	2	1	5	2	5	5	2	3	5	4	4	4	About once or twice a month	4	4	About once or twice a month	Water only;Dishsoap;Vinegar		No	No			Yes	4	4	4	4	3	2	2	4	4	2	2	2	0	1	1
462	3	3	3	3	3	3	2	2	1	2	1	3	1	5	1	2	5	3	3	2	4	5	5	About once a week	1	5	About once a week	Multi-purpose cleaner (products or wipes);Vinegar		No	No			Yes	3	3	3	3	3	2	1	3	3	2	2	2	1	0	0
463	4	3	1	3	4	1	5	5	1	3	1	3	1	3	3	3	4	1	1	2	1	4	4	About once or twice a month	4	3	About once or twice a month	Water only;Dishsoap		No	No			Yes	4	2	5	5	5	2	1	2	2	2	4	2	1	1	0
464	4	3	2	1	2	4	1	1	3	2	3	2	1	3	3	2	2	2	2	3	3	4	3	About once or twice a month	4	3	About once or twice a year	Dishsoap		Yes	No			Yes	3	3	3	3	3	3	3	3	3	4	3	3	1	1	1
465	5	3	2	1	1	1	3	5	2	3	2	4	4	1	1	5	4	5	5	4	5	4	4	About once or twice a month	2	4	About once or twice a month	Multi-purpose cleaner (products or wipes);Vinegar		Yes	Yes	Bleach;Household alcohol		Yes	3	4	5	4	5	4	2	4	4	5	5	5	1	1	0
466	4	3	2	4	2	3	3	3	3	3	3	3	0	3	3	3	3	0	3	3	1	4	1		4	1									4	4	4	4	4	3	3	3	3	2	2	2	1	0	0
467	1	5	1	0	1	1	4	4	4	1	1	1	4	4	1	5	5	1	5	3	1	3	4	About once a week	4	4	About once or twice a month	Vinegar		Yes	No			Yes	4	2	2	4	4	2	2	2	2	2	3	2	0	1	0
468	4	4	0	0	0	0	1	1	5	3	4	2	0	2	2	5	2	4	5	5	5	1	1		1	1									5	5	1	1	1	5	5	5	5	5	5	5	0	0	0
469	5	4	1	4	4	1	1	1	5	3	4	3	1	5	4	5	5	4	3	5	5	2	5	About once or twice a month	2	5	About once or twice a month	Water only;Dishsoap		No	No			Yes	4	4	4	4	4	3	2	5	2	4	4	4	1	0	0
470	5	2	2	1	4	3	1	1	1	5	1	4	3	5	4	4	5	4	5	5	4	1	5	About once a week	1	5	About once a week	Vinegar;Other	Paulette lemon alcohol	No	No			Yes	5	5	1	1	1	4	4	5	5	5	5	5	0	1	1
471	3	3	1	1	3	1	1	1	1	5	1	5	1	5	1	5	5	1	5	1	1	5	1		1	5	About once or twice a month	Vinegar;Bleach		Yes	No			Yes	5	5	1	5	5	5	5	5	5	5	5	5	1	1	0
472	4	3	4	2	1	5	1	1	1	4	1	5	2	5	5	4	5	2	4	4	4	4	4	About once a week	3	4	About once or twice a month	Vinegar		No	No			Yes	3	3	4	4	4	4	4	5	4	3	3	3	1	1	1
473	5	3	3	4	3	4	5	5	3	4	4	4	4	5	5	4	4	4	3	4	4	4	5	About once a week	5	5	About once a week	Water only;Dishsoap;Vinegar		No	Yes	Household alcohol		Yes	5	5	4	4	4	5	5	5	5	5	5	5	1	1	1
474	5	2	3	2	4	4	3	5	1	5	1	5	4	5	4	5	5	4	5	4	5	3	5	About once a week	2	5	About once a week	Dishsoap;Baking soda;Vinegar;Bleach		No	No			Yes	4	4	4	4	3	4	4	5	4	5	5	5	1	1	1
475	5	3	1	1	5	1	1	1	5	1	1	1	1	5	1	5	5	1	5	1	4	5	1		5	1									5	5	1	4	1	1	1	4	4	4	5	1	0	0	0
476	4	1	1	4	1	1	2	2	2	2	2	2	3	4	4	4	4	4	2	3	3	4	2		4	4	About once a week	Water only		No	No			Yes	2	2	4	4	5	3	3	4	2	3	3	3	0	1	0
477	4	2	1	3	4	1	1	1	2	3	3	3	1	5	3	5	5	3	5	5	5	0	0		2	4	About once or twice a month	Multi-purpose cleaner (products or wipes)		Yes	Yes	Cleaning disinfectant (product or wipe)		No	4	4	2	3	3	4	4	5	5	5	4	4	1	1	1
478	3	2	1	0	5	0	1	5	5	2	1	1	1	3	3	2	3	3	2	3	2	3	3	Don't know	4	3	About once or twice a year	Water only;Dishsoap;Multi-purpose cleaner (products or wipes)		Yes	Yes	Bleach		Yes	5	5	5	5	5	3	3	3	3	5	5	5	1	1	0
479	3	3	2	3	3	2	1	1	1	3	3	2	4	3	3	2	1	1	3	2	3	4	3	About once or twice a month	3	2									4	4	4	4	4	2	1	2	3	2	2	2	0	0	0
480	5	1	1	1	1	5	1	1	1	5	1	5	1	5	5	5	5	1	1	5	5	2	5	About once or twice a month	2	5	About once or twice a month	Water only;Lemon juice		No	No			Yes	5	5	4	4	4	2	2	4	4	4	4	4	0	1	0
481	3	4	1	3	4	1	5	5	1	2	3	2	3	5	4	4	4	2	4	4	4	5	5	About once a week	4	3	About once or twice a month	Dishsoap		No	No			Yes	3	3	5	4	3	3	3	4	5	4	2	2	1	1	1
482	4	3	1	3	3	1	1	3	4	3	4	2	5	4	3	5	5	2	5	2	4	1	5	About once a week	1	5	About once a week	Multi-purpose cleaner (products or wipes)		No	Yes	Cleaning disinfectant (product or wipe)		Yes	4	4	3	4	3	4	4	4	4	4	4	4	1	1	1
483	5	5	5	5	5	5	3	2	1	1	1	1	5	5	1	5	5	1	1	3	3	5	4	Don't know	5	3	Don't know	Water only;Baking soda;Multi-purpose cleaner (products or wipes)		No	No			Yes	4	5	4	3	4	4	2	1	4	4	5	3	0	0	0
484	5	1	1	1	4	1	5	5	5	1	5	1	5	5	1	5	5	1	1	5	5	1	5	About once or twice a month	4	3	Don't know	Water only		No	Yes	Vinegar		Yes	3	3	5	5	5	2	2	2	2	2	2	2	1	0	0
485	4	3	4	4	3	4	3	4	3	4	4	4	1	5	4	5	5	5	5	5	5	1	5	About once a week	1	5	About once a week	Baking soda;Lemon juice;Vinegar		Yes	No			Yes	4	4	4	5	5	3	3	3	3	4	4	4	1	1	1
486	1	4	3	1	3	4	4	3	1	5	1	5	1	4	4	5	4	4	3	5	4	4	3	About once or twice a month	3	2									4	4	3	3	3	3	2	3	3	4	4	3	1	1	0
487	4	2	1	1	5	1	4	4	5	1	1	2	2	4	4	5	5	1	5	2	3	3	4	About once a week	2	4	About once a week	Lemon juice;Vinegar		Yes	No			Yes	2	2	4	4	4	3	2	5	2	3	4	4	1	1	1
488	5	3	4	2	2	5	1	1	5	1	5	1	1	5	5	5	5	5	5	1	1	2	4	About once a week	3	4	About once or twice a month	Water only		No	Yes	Vinegar		Yes	4	4	3	4	4	5	2	5	4	4	4	4	1	1	1
489	3	4	0	2	4	0	1	1	1	1	1	1	4	2	1	4	5	1	2	2	1	4	2		4	2									4	4	4	4	4	4	2	4	3	4	2	2	0	1	1
490	4	3	2	4	4	2	2	2	1	5	1	5	2	5	4	4	5	4	3	4	4	2	4	About once a week	2	4	About once a week	Vinegar		Yes	Yes	Vinegar		Yes	4	4	4	3	3	3	3	4	3	2	2	2	1	1	0
491	4	3	1	2	4	1	1	4	1	1	1	1	1	4	4	3	5	2	2	2	1	0	4	About once or twice a month	1	3	About once or twice a month	Water only;Dishsoap		No	No			Yes	4	2	4	5	5	3	2	4	3	2	2	2	1	1	1
492	5	1	1	4	3	3	1	1	1	5	1	5	1	5	5	5	5	4	5	5	5	2	4	About once or twice a month	1	5	About once a week	Dishsoap;Vinegar		No	No			Yes	4	4	2	3	2	4	3	4	3	4	2	2	1	1	0
493	5	5	5	5	4	4	1	1	1	5	1	5	1	4	2	5	1	2	1	2	1	5	2		5	3	About once or twice a month	Water only;Multi-purpose cleaner (products or wipes);Lemon juice;Vinegar		No	Yes	Lemon juice;Vinegar		Yes	5	4	4	5	4	4	3	3	5	4	2	2	1	1	0
494	3	2	3	3	3	2	5	2	1	3	1	1	1	4	5	4	3	3	4	4	5	3	4	About once a week	3	4	About once or twice a month	Baking soda;Vinegar		Yes	No			Yes	4	4	4	4	4	4	3	4	4	4	3	3	1	0	0
495	5	2	1	3	4	4	1	0	5	1	5	1	1	5	3	5	5	1	2	4	3	3	4	About once or twice a month	3	3	Don't know	Vinegar		Yes	No			No	3	3	4	4	4	4	4	4	4	3	4	3	1	1	0
496	3	3	4	1	4	3	1	1	2	4	1	1	1	4	3	4	5	3	4	3	4	2	4	About once a week	4	4	About once or twice a month	Vinegar		No	No			Yes	4	4	4	4	4	2	4	2	4	4	4	4	1	1	1
497	4	3	4	2	3	4	1	3	4	5	4	4	5	5	5	5	5	4	5	4	4	5	5	About once a week	1	5	About once a week	Lemon juice;Vinegar		No	Yes	Lemon juice;Vinegar		Yes	3	4	3	3	3	4	3	4	5	3	4	4	1	1	0
498	5	5	3	2	3	1	3	3	2	2	2	3	2	2	2	3	4	3	2	3	4	2	5	About once a week	2	5	About once or twice a month	Vinegar;Bleach		Yes	Yes	Vinegar		Yes	5	5	3	4	3	5	4	5	3	4	4	3	1	1	1
499	0	5	0	3	5	0	0	0	3	0	0	0	0	5	3	5	5	0	5	5	0	5	5	About once a week	5	4	About once or twice a month	Multi-purpose cleaner (products or wipes)		No	No			Yes	3	3	3	4	5	3	2	4	3	3	3	3	1	0	1
500	2	4	1	1	4	1	1	1	2	4	3	4	2	3	1	4	5	2	3	4	4	3	2		2	4	About once or twice a year	Water only;Multi-purpose cleaner (products or wipes)		No	No			Yes	3	3	4	4	5	2	1	4	3	3	3	3	1	1	1
501	4	0	0	4	4	0	1	1	4	0	4	1	1	4	4	4	1	4	4	4	4	4	4	About once a week	4	3	About once or twice a month	Water only;Dishsoap		No	No			Yes	4	4	3	3	3	4	2	4	4	4	4	3	1	0	0
503	5	1	1	5	1	1	2	2	4	4	2	4	1	5	4	5	5	5	5	5	5	1	5	About once a week	1	5	About once a week	Water only;Dishsoap		Yes	No			Yes	5	5	5	5	5	5	1	5	4	1	1	1	1	1	1
505	4	3	1	3	3	3	1	1	3	3	3	3	1	3	4	4	4	3	4	4	3	5	2		5	2									4	3	3	4	4	2	2	2	4	2	3	2	0	1	0
506	5	3	2	2	4	3	5	1	1	4	3	2	1	4	1	5	3	4	5	2	2	1	5	About once a week	1	5	About once or twice a month	Water only;Baking soda;Vinegar		Yes	Yes	Vinegar		Yes	5	5	5	5	5	2	2	3	3	2	4	4	0	1	1
508	5	1	1	1	5	5	1	1	4	1	5	1	1	5	5	4	4	1	1	1	1	5	3	About once or twice a month	4	4	About once or twice a month	Multi-purpose cleaner (products or wipes)		No	No			Yes	4	4	4	4	4	3	2	4	2	3	3	3	1	1	0
509	1	5	1	1	5	1	1	1	1	4	1	1	1	1	1	5	5	1	5	5	5	1	5	About once a week	1	5	About once or twice a month	Dishsoap		No	No			Yes	5	5	5	5	5	5	2	5	5	2	2	2	1	1	1
510	3	4	3	2	4	3	1	1	1	4	3	4	1	5	3	5	5	1	4	4	2	2	4	About once or twice a month	2	4	About once or twice a month	Dishsoap;Vinegar		No	No			Yes	4	4	2	4	3	4	4	4	4	3	3	3	1	1	0
512	5	5	0	0	0	0	5	5	0	0	0	0	0	5	0	0	5	0	0	5	5	4	4	About once a week	4	4	About once a week	Dishsoap		No	No			Yes	5	5	5	4	4	4	4	4	5	4	5	4	0	0	1
513	3	3	1	3	3	1	2	2	4	2	1	1	1	1	1	1	1	1	1	1	1	4	2		4	2									2	2	5	5	5	2	2	2	2	2	2	2	1	1	0
515	5	2	1	5	2	1	2	1	1	5	1	5	4	4	4	5	5	3	1	4	5	4	4	About once or twice a month	5	3	About once or twice a year	Water only;Dishsoap;Multi-purpose cleaner (products or wipes)		No	No			Yes	4	2	4	4	5	4	2	3	3	4	4	4	0	0	0
516	4	5	1	4	3	1	4	4	2	2	2	3	2	5	4	4	5	5	4	3	5	1	5	About once a week	1	5	About once a week	Dishsoap;Vinegar		No	No			Yes	4	4	3	4	4	3	4	5	4	5	5	4	1	1	1
517	5	1	1	3	5	2	2	2	1	5	1	5	2	5	2	5	5	3	5	5	4	1	5	About once a week	1	5	About once a week	Multi-purpose cleaner (products or wipes)		No	Yes	Household alcohol		Yes	5	5	5	5	5	3	3	5	5	3	5	5	1	1	0
518	4	4	0	2	4	0	1	1	5	1	4	1	1	4	2	5	5	4	2	5	5	4	3	About once or twice a month	4	4	About once or twice a month	Vinegar		Yes	No			Yes	5	4	3	2	2	5	4	5	5	4	4	3	1	1	1
519	4	2	0	1	5	0	2	2	1	5	1	5	1	1	4	5	5	1	1	2	4	5	1		5	1									5	5	3	5	4	2	2	4	2	2	5	2	1	0	0
520	5	4	3	2	3	3	5	5	1	1	1	1	1	5	4	4	5	4	5	4	5	1	4	About once a week	3	4	About once or twice a month	Vinegar		No	Yes	Lemon juice		Yes	4	4	3	3	3	3	4	4	4	4	4	4	1	1	1
521	4	5	1	2	1	2	1	1	4	1	4	3	1	5	1	3	2	3	4	3	2	3	4	About once or twice a month	4	3	About once or twice a month	Water only		No	No			Yes	3	3	3	3	3	2	2	3	2	2	3	2	0	0	0
522	4	3	1	4	3	1	2	1	4	1	4	1	1	5	2	4	4	1	2	1	1	4	3	About once or twice a month	4	3	About once or twice a year	Multi-purpose cleaner (products or wipes);Vinegar		Yes	No			Yes	4	2	4	4	5	4	2	4	4	2	2	2	1	0	0
523	4	3	2	3	4	2	3	5	3	4	3	4	2	4	4	5	4	4	3	4	4	3	5	About once a week	3	5	About once or twice a month	Water only;Dishsoap		No	No			Yes	3	4	5	5	5	3	3	4	3	3	3	3	1	1	1
524	3	4	3	4	4	4	2	3	3	4	3	3	2	3	4	5	4	4	4	3	4	3	4	About once a week	4	4	About once a week	Dishsoap;Lemon juice;Vinegar;Bleach		Yes	No			Yes	4	4	4	3	4	4	4	4	4	4	4	4	1	1	0
525	3	2	2	4	2	1	4	3	2	3	3	3	3	3	3	3	3	2	2	3	4	4	2		4	2									4	2	3	3	4	2	2	2	3	3	3	4	0	1	0
526	4	3	2	1	4	4	1	1	2	1	2	2	2	4	3	5	1	2	4	4	4	3	3	About once or twice a month	2	4	About once or twice a month	Lemon juice		Yes	Yes	Household alcohol		Yes	4	4	4	4	4	3	3	4	5	4	4	3	1	1	0
528	2	5	4	3	3	3	4	4	4	4	4	4	3	4	4	4	3	3	4	4	4	5	5	About once or twice a month	4	3	About once or twice a year	Dishsoap		No	No			Yes	3	3	5	5	5	4	4	4	4	4	4	4	1	1	0
529	4	4	2	3	3	2	5	5	5	5	2	2	2	5	5	5	5	5	5	5	5	2	4	About once or twice a month	2	4	About once or twice a month	Water only;Vinegar		No	No			Yes	4	4	4	4	4	5	5	5	5	5	5	5	1	1	1
530	4	3	1	2	4	2	1	1	4	1	3	1	3	3	1	3	4	1	1	4	1	4	2		4	2									4	4	3	4	4	3	3	3	4	2	2	2	1	1	0
531	5	2	1	3	3	1	1	1	2	1	2	1	1	3	3	4	5	4	1	3	3	4	3	Don't know	5	3	Don't know	Water only		No	No			Yes	4	4	3	4	4	4	2	4	2	1	1	1	1	1	0
533	5	3	0	5	3	0	1	1	4	1	4	1	1	4	4	4	4	1	1	1	1	2	4	About once or twice a month	1	4	About once or twice a month	Dishsoap		No	No			Yes	4	4	4	4	2	4	4	4	4	2	2	2	1	0	0
534	5	3	1	5	5	1	5	5	3	2	3	4	1	5	5	5	5	3	3	5	5	1	5	About once or twice a month	1	4	About once or twice a year	Dishsoap		Yes	No			Yes	4	4	4	4	4	3	3	4	4	4	3	3	1	1	1
535	5	3	2	5	3	2	2	2	5	1	4	1	4	5	4	5	3	4	4	4	4	2	4	About once a week	2	4	About once or twice a month	Multi-purpose cleaner (products or wipes)		Yes	Yes	Vinegar		Yes	4	4	4	4	4	4	3	4	4	4	3	3	1	0	0
537	4	4	1	1	4	1	5	2	1	1	1	1	1	5	4	5	4	5	4	5	5	1	4	About once a week	1	4	About once a week	Water only		Yes	No			Yes	4	4	2	4	4	4	3	4	4	4	4	4	1	0	1
538	5	2	4	5	2	4	2	2	3	4	1	3	1	3	5	4	4	4	3	4	4	1	4	About once a week	3	4	About once or twice a month	Dishsoap;Don't know		No	No			Yes	4	3	5	3	4	3	3	4	3	4	3	3	0	1	0
539	5	1	1	3	1	4	5	5	2	1	3	2	1	5	1	0	4	2	5	2	1	2	5	About once a week	1	5	About once a week	Baking soda		Yes	Yes	Cleaning disinfectant (product or wipe)		Yes	4	4	2	4	2	2	3	5	2	5	3	3	1	1	0
540	4	5	1	5	5	0	5	5	4	1	5	5	1	5	5	5	5	5	5	1	5	5	5	About once a week	5	5	About once or twice a month	Dishsoap		Yes	Yes	Lemon juice		Yes	5	5	5	5	5	5	5	4	5	5	5	5	1	1	1
541	4	2	1	4	3	1	1	1	4	3	1	5	1	4	3	4	4	3	1	4	3	4	2		4	2									4	3	4	4	4	2	2	4	2	2	2	2	0	0	0
542	5	1	1	5	1	1	1	1	2	1	2	1	5	5	0	5	5	4	1	5	5	4	3	Don't know	4	3	Don't know	Baking soda;Multi-purpose cleaner (products or wipes);Vinegar		Yes	No			Yes	3	3	4	5	5	1	1	1	1	1	1	1	1	1	0
543	4	3	1	3	4	1	1	4	3	4	1	1	1	5	2	5	5	2	2	2	3	4	3	About once or twice a year	4	3	About once or twice a month	Baking soda;Vinegar		Yes	No			Yes	3	2	4	4	4	4	2	3	3	4	2	2	1	1	0
544	3	3	1	3	3	1	3	1	1	1	1	1	1	4	4	4	4	3	4	4	4	3	4	About once or twice a month	3	4	About once or twice a month	Water only		Yes	No			Yes	4	4	3	3	3	2	3	4	2	3	3	3	0	0	0
545	3	3	4	3	3	3	1	1	1	5	1	5	1	5	5	5	5	3	5	5	5	1	5	About once a week	1	5	About once a week	Baking soda;Vinegar		No	No			Yes	5	5	2	4	2	5	5	5	5	5	5	5	1	1	1
547	4	4	3	5	5	4	5	4	4	4	5	4	4	5	4	1	3	3	3	4	4	5	5	About once a week	4	4	About once or twice a month	Water only;Multi-purpose cleaner (products or wipes)		No	Yes	Vinegar		Yes	5	4	5	4	5	5	5	4	4	4	5	4	1	1	0
548	3	4	1	4	3	1	1	1	2	3	1	3	2	5	2	5	5	4	5	5	5	1	5	About once a week	2	4	About once or twice a month	Baking soda;Multi-purpose cleaner (products or wipes);Vinegar		Yes	No			Yes	4	4	3	4	4	4	4	4	4	4	4	4	1	1	1
549	4	4	1	4	1	1	1	1	5	1	5	1	1	5	4	5	5	4	5	5	4	2	4	About once a week	1	4	About once or twice a month	Dishsoap		No	No			Yes	4	4	4	4	3	4	4	4	4	4	4	4	0	0	0
550	3	3	1	5	3	1	1	0	2	4	1	4	2	3	3	4	4	4	1	3	3	4	3	About once or twice a month	4	4	About once or twice a year	Water only;Vinegar		No	No			Yes	3	3	4	4	5	2	2	3	2	2	2	4	1	1	0
551	5	2	0	4	2	0	1	1	2	4	1	4	1	5	5	4	4	2	1	4	4	4	4	About once or twice a month	3	4	About once or twice a month	Dishsoap;Vinegar		Yes	No			Yes	4	4	3	4	3	3	2	4	2	3	4	4	0	0	0
552	4	5	0	5	4	0	2	2	5	1	5	1	1	4	4	4	4	4	3	4	4	2	4	About once a week	1	4	About once or twice a month	Dishsoap;Multi-purpose cleaner (products or wipes);Vinegar		No	No			Yes	3	3	4	4	4	2	2	4	2	2	3	3	0	0	0
554	5	1	2	3	4	2	5	5	1	4	1	4	2	4	4	4	4	4	4	4	4	1	5	About once a week	1	5	About once or twice a month	Baking soda;Lemon juice		Yes	Yes	Lemon juice		Yes	4	4	3	3	4	4	3	4	4	4	4	4	1	1	0
555	4	3	1	2	3	1	1	0	2	3	1	3	1	3	1	4	4	1	1	3	3	2	4	About once or twice a month	4	2									4	4	4	4	4	2	2	4	2	4	4	4	1	1	0
556	3	3	4	3	3	4	5	5	1	4	1	4	5	5	4	5	5	5	5	5	5	1	5	About once a week	1	5	About once a week	Vinegar		Yes	Yes	Cleaning disinfectant (product or wipe)		Yes	4	4	4	4	4	4	4	4	4	4	4	4	1	1	1
557	5	1	0	1	5	0	5	5	1	5	1	5	1	5	4	5	5	5	5	5	5	1	5	About once a week	1	5	About once a week	Vinegar		Yes	Yes	Vinegar		Yes	5	5	1	1	1	5	5	5	5	5	5	5	1	1	0
558	4	2	1	1	1	4	1	1	1	4	2	4	1	5	2	5	5	2	3	5	4	4	1		4	2									3	3	3	4	4	2	2	2	2	3	2	2	0	1	0
559	4	4	2	4	4	3	5	3	3	3	4	3	1	4	4	4	3	3	3	2	3	5	5	About once or twice a month	4	3	About once or twice a month	Water only;Dishsoap;Multi-purpose cleaner (products or wipes)		No	No			Yes	3	4	3	4	4	3	4	4	4	4	4	4	1	0	0
560	4	2	2	5	5	2	5	5	2	1	1	1	1	5	4	5	5	3	5	4	5	3	5	About once a week	3	4	About once or twice a year	Water only		No	No			Yes	4	4	2	5	5	2	2	1	3	1	1	1	0	0	0
561	5	2	3	4	2	3	1	1	4	2	4	2	3	5	5	5	5	1	0	5	5	5	1		5	1									3	3	5	5	5	3	1	5	3	3	3	3	0	0	0
562	4	2	2	3	4	4	1	1	5	1	5	1	1	5	4	5	5	1	2	1	2	2	5	About once or twice a month	4	1									3	3	4	4	5	4	2	2	4	4	4	4	1	1	1
564	2	4	4	1	5	2	1	1	1	1	1	1	1	2	1	5	5	3	3	1	1	3	4	About once or twice a month	4	3	About once or twice a year	Vinegar		Yes	No			Yes	3	3	4	4	4	4	2	4	3	3	3	3	1	1	1
565	3	3	1	3	4	1	1	1	4	1	2	1	1	4	2	5	4	1	1	3	4	4	2		4	2									4	4	3	3	3	2	2	2	4	3	3	3	0	1	1
566	4	4	0	2	4	0	2	1	1	4	1	5	1	5	5	5	5	4	5	3	4	4	4	About once a week	4	4	About once or twice a month	Dishsoap		No	Yes	Household alcohol		Yes	4	4	4	3	4	2	2	5	4	4	2	2	1	1	1
567	5	5	5	5	5	5	5	5	5	5	5	5	5	5	5	5	5	5	5	5	5	1	5	About once a week	1	5	About once a week	Lemon juice		Yes	Yes	Lemon juice		Yes	5	5	5	5	5	5	5	5	5	5	5	5	1	1	1
568	4	2	0	5	4	0	1	1	4	0	4	0	1	4	3	5	5	4	4	4	4	2	4	About once a week	2	4	About once a week	Vinegar		No	No			No	4	4	3	3	3	3	3	4	3	4	4	4	1	1	0
569	5	1	1	1	5	1	1	1	5	1	5	1	1	5	5	5	1	1	1	1	1	1	1		5	1									3	3	3	3	3	3	3	3	3	1	1	1	1	0	0
570	1	5	0	1	4	1	4	1	1	1	1	1	1	4	4	4	4	4	4	4	4	5	4	About once or twice a month	5	2									4	3	4	5	3	2	1	2	5	2	2	2	1	1	1
571	4	3	2	3	4	2	1	1	4	3	3	4	1	4	2	3	4	1	2	3	1	4	1		5	2									4	2	4	4	5	2	1	2	3	4	2	1	0	0	0
572	5	1	1	3	3	3	1	1	1	3	1	1	3	4	3	4	4	2	4	4	3	3	5	About once a week	3	5	About once a week	Water only;Dishsoap;Vinegar;Bleach		No	No			Yes	3	4	3	5	5	3	3	3	3	4	4	4	0	1	0
573	3	3	4	4	3	3	5	5	4	3	3	2	2	5	5	3	4	5	2	2	4	1	5	About once or twice a month	1	4	About once a week	Vinegar		No	No			Yes	4	4	2	3	3	3	2	3	4	2	3	3	1	0	0
574	3	3	2	4	3	5	1	1	1	3	3	5	1	5	5	5	5	3	5	5	5	1	5	About once a week	1	5	About once a week	Water only;Vinegar		Yes	No			No	4	4	4	4	3	4	4	4	4	4	4	4	1	1	1
575	4	3	2	2	4	4	3	2	4	5	4	4	3	4	4	3	3	4	4	2	3	4	3	About once or twice a month	3	3	About once or twice a month	Water only;Dishsoap		No	No			Yes	4	3	2	4	4	2	4	4	3	4	5	4	1	0	0
576	3	4	4	3	2	3	0	0	4	4	4	2	4	5	4	5	4	4	3	5	4	1	5	About once a week	1	5	About once a week	Water only;Vinegar		No	No			Yes	3	3	3	4	4	4	4	4	4	3	3	3	1	1	1
577	4	2	2	3	4	5	1	1	3	4	1	4	1	4	4	5	1	1	4	3	3	4	5	About once a week	5	5	About once a week	Water only;Multi-purpose cleaner (products or wipes);Lemon juice		No	No			Yes	5	5	2	4	3	4	4	4	4	4	4	4	0	0	0
578	3	3	2	3	3	2	3	4	2	3	2	3	2	4	4	4	5	3	5	3	2	1	5	About once a week	1	4	About once or twice a month	Vinegar		No	No			Yes	4	4	4	4	3	3	2	4	4	4	4	4	1	1	1
579	5	1	1	5	1	1	5	2	4	2	4	1	1	5	5	5	5	1	2	2	2	4	2		4	3	About once or twice a year	Vinegar		No	No			Yes	5	5	2	2	2	3	3	4	3	4	2	2	0	1	0
580	4	3	1	2	4	1	1	5	2	2	2	2	3	4	2	2	2	3	1	2	1	4	2		4	2									2	2	4	4	5	2	2	4	4	1	2	2	0	0	1
581	4	2	2	2	3	3	1	1	3	3	3	3	2	4	4	4	4	4	3	4	4	4	4	About once or twice a month	4	4	About once or twice a month	Vinegar		Yes	No			Yes	4	4	4	4	4	4	4	4	4	4	4	4	1	1	1
583	3	3	1	3	3	1	5	1	1	3	1	3	1	5	1	4	1	3	5	4	5	1	5	About once a week	1	5	About once or twice a month	Water only;Lemon juice		Yes	Yes	Lemon juice		Yes	4	4	5	5	3	3	3	3	3	3	3	3	1	0	0
584	4	5	3	2	3	4	2	3	4	5	4	4	5	4	5	4	4	3	0	3	4	3	4	About once or twice a year	1	2									3	4	2	3	4	3	3	2	4	3	4	3	1	1	1
585	3	4	4	1	0	5	1	1	4	2	4	4	1	4	4	4	4	2	2	2	3	2	5	About once a week	2	5	About once a week	Vinegar		Yes	Yes	Vinegar		Yes	5	5	2	2	2	2	2	2	3	1	1	1	1	0	0
586	3	5	0	3	5	0	5	5	1	2	1	2	5	5	5	5	1	5	5	4	5	1	5	About once a week	1	5	About once a week	Dishsoap;Vinegar		No	No			Yes	4	4	3	3	3	4	4	4	4	4	4	4	1	1	1
587	5	3	3	4	4	4	4	4	5	4	4	4	0	3	2	4	3	3	3	3	3	2	5	About once a week	1	5	About once or twice a month	Vinegar		Yes	No			Yes	4	4	4	4	2	2	2	2	2	2	4	4	1	0	0
588	3	4	4	1	4	4	2	1	4	3	4	2	1	2	1	4	4	1	2	2	2	3	4	About once or twice a month	3	5	About once or twice a month	Baking soda;Lemon juice;Vinegar		Yes	No			Yes	4	4	3	4	4	4	3	4	4	4	4	4	1	1	1
590	5	1	2	3	1	4	2	2	1	5	1	5	4	5	4	5	5	3	5	5	5	2	4	About once or twice a month	2	4	About once or twice a month	Multi-purpose cleaner (products or wipes);Vinegar		Yes	No			Yes	4	4	4	4	4	3	3	3	4	4	3	3	1	1	0
592	4	3	1	2	2	5	1	1	2	1	4	1	4	4	2	4	4	3	4	2	5	2	4	About once or twice a month	2	3	About once or twice a month	Multi-purpose cleaner (products or wipes)		No	No			Yes	4	4	3	3	4	2	2	2	4	2	2	3	0	1	1
593	5	1	1	2	4	1	1	1	4	1	2	1	1	5	3	1	5	1	1	1	1	4	1		4	1									3	4	4	4	4	3	2	2	3	2	2	2	0	0	0
594	5	2	1	3	4	1	5	5	1	2	3	1	1	3	4	5	5	2	1	3	2	5	3	Don't know	5	3	About once or twice a year	Dishsoap		No	No			Yes	4	4	5	5	5	3	2	5	2	2	2	2	0	0	1
595	4	1	3	1	1	5	1	1	1	5	1	5	1	5	5	5	5	1	1	4	1	1	5	About once or twice a month	2	4	About once or twice a month	Multi-purpose cleaner (products or wipes)		No	No			Yes	4	4	3	3	3	4	2	4	4	4	4	4	1	1	0
596	4	3	1	4	3	1	1	1	1	1	1	1	4	4	2	5	4	4	4	2	4	4	3	About once or twice a month	4	4	About once or twice a month	Water only		No	No			Yes	4	4	5	5	5	3	3	3	3	3	3	3	0	1	0
597	5	1	1	3	3	1	1	1	2	1	2	1	3	4	4	4	4	2	2	2	2	3	2		3	2									4	4	3	3	3	3	2	3	2	2	2	2	1	0	0
598	4	2	1	3	4	1	2	1	1	5	0	5	2	2	1	5	5	1	4	5	1	5	3	About once or twice a month	5	3	About once or twice a month	Water only;Dishsoap;Baking soda;Lemon juice;Vinegar		No	No			Yes	4	4	5	5	5	4	4	5	4	5	5	5	1	1	1
599	4	4	0	3	4	0	3	1	4	3	3	1	0	4	1	3	5	4	5	4	4	5	4	About once or twice a month	4	3	About once or twice a year	Dishsoap;Vinegar;Other	kitchen disinfectant	Yes	Yes	Bleach;Cleaning disinfectant (product or wipe)		Yes	3	2	4	4	4	4	4	4	4	3	3	3	1	1	1
600	2	5	1	2	4	1	1	1	1	1	1	1	1	5	4	5	5	5	5	5	5	1	4	About once a week	2	4	About once or twice a year	Water only;Vinegar		No	No			Yes	5	2	2	3	1	4	2	4	4	2	4	4	0	1	1
601	2	4	0	4	4	0	1	2	4	3	4	3	0	4	2	4	4	2	1	4	4	1	4	About once a week	0	3	About once or twice a month	Bleach		No	No			Yes	4	4	2	4	3	4	4	4	4	3	4	4	1	0	1
602	2	4	1	3	4	1	1	1	1	4	1	4	1	5	2	5	5	1	4	2	2	4	1		5	1									4	4	3	3	3	4	3	4	4	2	3	3	0	0	1
603	3	4	2	4	3	1	1	1	1	3	1	4	3	4	2	5	5	3	5	5	5	2	4	About once or twice a month	3	4	About once or twice a month	Water only;Multi-purpose cleaner (products or wipes);Vinegar		No	No			No	4	4	3	3	3	3	3	4	4	4	4	4	0	0	1
604	4	0	0	2	4	0	1	1	3	1	1	1	4	4	2	4	4	2	1	2	3	2	4	About once a week	3	4	About once a week	Dishsoap;Multi-purpose cleaner (products or wipes);Bleach		No	No			Yes	3	3	4	3	3	3	3	3	3	3	3	3	1	1	0
605	4	1	1	1	1	3	5	1	5	5	5	5	4	1	2	5	5	1	1	5	5	5	4	About once a week	5	3	About once or twice a year	Vinegar		Yes	No			Yes	3	3	4	4	5	1	1	1	4	1	1	1	0	0	0
606	3	2	2	3	4	4	1	4	1	3	1	2	4	4	2	5	5	2	5	3	3	1	5	About once a week	1	5	About once or twice a month	Water only		No	No			Yes	5	5	3	4	3	3	3	4	3	3	3	3	0	0	1
607	4	4	4	3	1	4	1	1	3	4	1	4	2	4	4	5	4	5	4	5	5	2	5	About once or twice a month	1	5	About once a week	Vinegar		Yes	Yes	Vinegar		Yes	3	4	3	2	2	3	2	4	3	5	5	3	1	0	1
608	4	2	1	2	4	1	2	2	4	2	4	2	3	4	1	4	3	1	3	1	1	4	2		4	2									4	4	4	4	4	2	2	4	2	2	2	2	1	0	1
611	3	3	1	2	3	1	1	1	1	4	2	4	3	5	2	5	5	1	5	1	3	1	5	About once a week	2	5	About once a week	Dishsoap		No	No			Yes	4	4	3	3	3	3	3	3	3	3	3	3	0	0	0
612	5	2	1	3	4	1	2	4	3	2	2	3	1	3	2	4	4	1	2	1	2	4	2		4	2									4	2	3	4	4	2	2	3	3	2	2	2	1	0	0
613	4	3	1	4	3	3	1	1	4	4	4	4	1	3	3	4	3	3	4	3	4	4	4	About once a week	4	4	About once or twice a month	Baking soda		No	No			Yes	4	4	4	4	3	4	4	4	4	4	4	4	1	1	1
614	5	1	1	2	4	1	2	0	3	1	1	1	3	5	3	1	5	1	4	3	3	5	1		5	1									4	4	4	3	3	1	1	4	1	1	1	1	1	1	0
615	4	3	1	1	4	3	5	5	1	5	1	5	2	5	5	5	5	5	5	5	5	1	5	About once or twice a month	1	5	About once or twice a month	Water only		No	No			Yes	3	3	4	5	4	5	5	4	4	4	5	4	0	1	1
616	3	3	3	4	2	4	1	1	2	2	2	2	3	5	4	4	5	3	3	4	4	5	3	About once or twice per quarter	4	2									4	2	3	4	5	4	3	3	4	4	5	4	0	1	1
617	3	4	4	4	4	3	1	1	1	3	1	3	1	3	4	1	4	3	3	2	2	4	3	About once or twice a month	3	4	About once or twice a month	Dishsoap		No	No			Yes	4	4	4	4	4	4	4	4	4	4	4	4	0	1	0
618	4	1	1	3	2	1	1	1	5	1	2	1	1	5	5	3	4	1	3	4	4	3	4	About once or twice a month	4	4	About once or twice a month	Water only;Vinegar		Yes	Yes	Vinegar		Yes	4	4	1	1	1	4	4	4	4	3	4	4	1	1	0
619	4	3	1	4	3	3	1	1	5	3	3	3	2	4	3	3	4	4	4	4	3	4	4	About once or twice a year	4	1									4	4	4	3	4	3	4	4	4	4	4	4	1	1	1
620	5	1	1	5	5	1	3	4	2	4	5	5	1	5	3	4	4	5	5	5	2	3	3	About once or twice a year	3	4	About once or twice a year	Water only		No	No			Yes	4	5	4	5	5	4	4	5	5	4	5	5	1	0	1
621	4	3	1	3	4	1	3	2	2	4	2	4	1	5	3	4	5	3	4	3	3	2	4	About once a week	3	4	About once or twice a month	Vinegar		No	No			Yes	3	3	3	4	3	3	4	3	4	3	4	3	1	1	1
622	5	3	1	2	4	4	1	1	3	4	5	3	2	5	5	5	5	5	5	5	5	1	5	About once a week	1	5	About once a week	Water only;Dishsoap;Multi-purpose cleaner (products or wipes)		No	Yes	Cleaning disinfectant (product or wipe)		Yes	4	4	4	4	3	5	5	5	5	5	5	5	1	1	0
623	3	3	1	4	3	1	1	2	4	2	4	2	2	3	2	5	5	2	4	3	3	3	4	About once a week	3	4	About once or twice a month	Dishsoap;Multi-purpose cleaner (products or wipes)		No	No			Yes	4	4	4	5	4	3	3	3	3	3	4	4	0	0	0
624	3	2	2	0	2	2	0	0	4	2	4	2	0	4	4	5	3	4	2	4	4	2	4	About once a week	3	4	About once a week	Dishsoap;Vinegar		Yes	No			Yes	4	4	3	3	3	3	3	4	3	4	4	4	1	1	0
625	3	4	3	4	4	4	3	3	4	2	4	4	2	2	4	4	4	4	3	4	4	3	3	About once or twice a year	3	4	About once or twice a year	Water only;Dishsoap		Yes	Yes	Lemon juice;Household alcohol		Yes	4	4	4	3	4	3	4	4	4	5	4	3	0	1	1
626	2	4	4	2	4	1	1	1	2	1	1	1	1	5	1	4	3	1	1	4	3	5	2		4	2									2	2	4	5	4	2	1	3	2	1	1	1	1	0	0
627	4	2	4	2	4	4	5	5	2	2	1	1	0	4	3	4	0	3	4	4	5	3	4	About once or twice a month	3	4	About once or twice a month	Water only;Vinegar		Yes	No			Yes	4	4	4	4	5	4	2	2	4	2	3	3	1	1	0
628	4	4	2	2	5	5	1	1	3	3	1	1	1	5	3	5	5	4	3	4	4	2	4	About once or twice a month	1	4	About once or twice a month	Water only;Dishsoap		No	No			Yes	3	3	3	4	4	3	2	4	3	3	3	3	1	1	1
629	5	4	1	4	4	1	1	1	1	2	1	2	1	4	1	5	5	5	4	4	2	1	5	About once a week	1	5	About once a week	Dishsoap;Bleach		No	Yes	Bleach		Yes	5	5	1	1	1	5	3	5	4	5	5	5	0	1	0
630	1	5	1	1	5	1	1	1	1	1	1	1	1	1	1	3	5	4	5	2	1	4	4	About once a week	3	4	About once or twice a month	Dishsoap		No	No			Yes	3	3	5	5	5	1	1	4	1	1	1	1	0	1	1
631	3	3	1	1	1	1	1	1	2	0	0	0	0	4	2	4	4	3	4	2	2	3	3	About once or twice a month	4	2									4	4	3	3	3	3	3	3	3	2	2	2	0	0	0
632	5	4	2	4	4	2	4	3	2	5	4	1	4	3	4	5	5	5	4	5	5	5	4	About once a week	5	4	About once a week	Multi-purpose cleaner (products or wipes);Vinegar		Yes	Yes	Household alcohol		Yes	4	5	3	4	2	4	3	4	5	4	4	3	1	0	0
633	3	3	1	1	5	1	1	1	5	1	5	1	1	5	1	1	5	1	1	1	1	5	1		1	5	About once a week	Water only		No	No			Yes	3	3	5	5	5	1	1	1	1	1	1	1	1	0	0
634	5	4	0	5	4	0	1	5	5	3	3	3	1	5	3	5	5	4	4	4	4	2	5	About once a week	2	4	About once a week	Dishsoap		Yes	No			Yes	3	4	4	4	4	4	4	4	4	4	4	5	0	1	0
635	5	5	5	5	5	1	5	5	1	5	5	5	0	5	5	5	5	2	5	3	2	5	5	About once or twice a month	4	4	About once or twice a year	Water only;Lemon juice		No	No			Yes	4	4	4	4	4	4	4	4	4	4	4	4	1	0	0
637	4	4	1	4	4	1	2	2	4	3	4	4	1	4	4	4	4	4	4	4	4	4	3	About once or twice a month	3	3	About once or twice a year	Multi-purpose cleaner (products or wipes);Vinegar		Yes	No			Yes	5	5	3	3	4	4	3	4	4	4	3	3	1	1	1
638	5	1	1	1	5	1	1	1	1	1	1	1	1	3	3	5	5	1	1	1	1	5	4	About once or twice a month	5	4	About once or twice a month	Multi-purpose cleaner (products or wipes)		No	No			Yes	4	4	2	5	5	2	2	2	3	2	2	2	0	1	0
639	4	4	1	2	2	1	2	1	1	1	2	1	1	3	3	4	4	3	3	4	3	4	4	About once or twice a year	4	3	About once or twice a year	Dishsoap;Vinegar		No	No			No	4	4	4	4	4	3	3	4	3	3	3	3	1	1	0
640	3	4	1	2	5	1	5	4	2	3	2	3	1	2	2	5	1	1	4	1	3	3	4	About once or twice a month	4	2									3	2	4	5	5	2	2	2	2	1	1	1	1	1	0
641	5	2	1	4	4	3	5	5	2	4	2	3	1	5	4	5	5	2	0	5	4	2	4	About once or twice a month	2	4	About once or twice a month	Lemon juice;Vinegar		No	No			Yes	4	4	4	4	4	4	3	4	4	4	4	4	0	1	0
642	4	2	1	3	4	1	2	2	4	4	4	4	1	5	4	5	5	1	5	5	4	3	5	About once a week	4	4	About once or twice a month	Dishsoap;Baking soda;Vinegar		Yes	No			Yes	5	5	4	4	4	5	2	5	5	5	5	4	1	1	0
643	4	2	1	3	3	0	1	1	5	1	5	1	1	2	4	1	1	2	2	2	2	4	2		2	4	About once or twice a month	Dishsoap		No	No			Yes	5	4	2	3	2	4	3	4	4	3	4	3	0	0	1
644	5	3	1	5	1	1	5	5	3	1	4	1	1	3	3	3	3	3	3	3	3	5	5	About once or twice a month	4	4	About once or twice a month	Dishsoap		No	No			No	4	4	5	4	4	3	3	3	3	3	3	3	0	1	0
645	3	4	1	2	4	1	1	1	2	3	4	2	4	5	3	5	4	4	5	5	5	3	4	About once or twice a month	2	4	About once or twice a month	Vinegar		Yes	No			Yes	3	4	3	4	4	2	2	4	2	4	4	4	1	1	1
646	4	1	2	0	0	0	5	1	1	1	0	0	1	5	5	5	5	1	1	5	1	0	0		1	5	About once or twice a month	Vinegar		Yes	No			No	5	5	1	3	1	5	5	5	5	5	5	5	0	1	1
647	3	1	4	4	2	3	1	1	4	1	1	1	3	5	5	5	4	4	4	4	4	1	5	About once a week	2	4	About once or twice a month	Vinegar		Yes	No			Yes	4	4	4	4	2	3	4	4	3	4	4	4	1	1	1
648	3	4	1	1	4	1	1	1	4	1	4	1	1	3	1	5	5	2	2	2	3	4	2		5	2									3	2	4	4	5	3	3	3	2	4	3	3	1	1	0
649	4	3	2	1	3	1	2	2	4	3	4	3	1	2	2	4	3	2	4	3	3	4	0		4	4	About once or twice a year	Water only		No	No			No	4	4	3	3	4	3	2	3	3	2	2	2	0	0	0
650	4	3	1	4	2	1	2	2	4	2	3	2	1	3	3	3	3	2	1	2	2	4	2		4	4	About once or twice a month	Multi-purpose cleaner (products or wipes)		No	No			Yes	4	4	3	4	4	2	2	2	2	3	3	3	1	0	0
651	4	2	1	4	3	1	4	1	4	1	1	1	1	1	1	5	5	1	1	2	1	3	4	About once a week	3	4	About once or twice a month	Water only;Vinegar		No	No			Yes	4	4	4	4	4	2	2	4	2	2	4	2	0	1	0
653	4	3	1	4	3	1	1	1	4	1	4	1	2	3	2	2	4	1	1	3	1	5	2		2	4	About once or twice a month	Bleach		Yes	No			Yes	2	3	5	5	5	2	2	5	1	1	4	1	1	1	0
654	3	4	1	4	3	1	1	1	3	3	3	3	1	4	2	5	5	3	4	4	3	2	4	About once a week	4	2									4	2	4	2	5	4	3	4	4	2	4	3	1	1	0
655	5	1	1	5	1	1	5	2	4	2	5	2	2	4	5	4	2	3	4	5	3	4	5	About once or twice a month	4	5	About once or twice a month	Water only		Yes	No			Yes	4	4	2	4	4	4	5	5	4	4	4	5	1	1	0
656	5	1	2	4	3	2	2	1	1	2	2	1	5	4	3	4	4	3	3	4	4	4	3	About once or twice a month	4	4	About once or twice a month	Multi-purpose cleaner (products or wipes)		No	No			Yes	4	4	4	4	4	4	4	3	5	3	4	4	1	1	0
657	3	5	1	5	0	0	4	4	4	0	5	3	3	3	4	3	5	5	3	5	5	5	5	About once a week	5	5	About once a week	Water only;Vinegar		Yes	No			Yes	5	5	5	5	5	5	5	5	5	3	5	5	0	1	0
658	3	5	0	5	3	0	1	1	1	4	1	4	3	5	3	5	5	3	3	3	2	2	4	About once or twice per quarter	2	4	About once or twice a month	Multi-purpose cleaner (products or wipes)		Yes	No			Yes	3	3	3	3	3	2	2	4	3	3	4	4	1	1	0
659	5	5	0	5	0	0	1	1	5	1	5	1	1	5	5	5	5	5	5	5	5	5	5	About once a week	2	5	About once or twice a month	Vinegar		Yes	Yes	Cleaning disinfectant (product or wipe)		Yes	4	4	5	5	5	3	3	3	5	1	1	1	1	1	0
660	4	3	1	4	3	1	2	2	1	1	1	1	1	5	5	4	4	4	4	2	5	4	4	About once or twice a month	1	4	About once a week	Multi-purpose cleaner (products or wipes)		No	No			Yes	4	4	2	3	2	4	4	4	4	4	4	4	0	0	1
661	4	4	2	1	3	4	2	4	1	3	1	3	3	3	1	5	5	1	3	3	1	4	3	About once or twice a month	2	4	About once a week	Multi-purpose cleaner (products or wipes);Bleach		No	No			Yes	3	1	4	2	4	2	2	5	3	2	4	3	1	0	0
662	1	5	1	1	5	1	3	3	1	3	2	3	1	5	4	5	5	5	5	5	5	1	5	About once a week	1	5	About once or twice a month	Vinegar		Yes	No			Yes	4	4	4	4	4	4	4	5	4	5	5	5	1	1	1
663	2	5	2	5	5	2	1	1	1	5	1	5	1	2	1	4	5	1	1	2	1	4	2		4	2									4	4	4	4	4	2	2	2	2	5	1	1	1	0	0
664	5	1	2	4	4	4	1	1	3	3	2	3	1	4	2	4	4	2	5	3	3	4	3	About once a week	3	4	About once or twice a month	Vinegar		No	No			No	4	4	4	4	4	4	4	3	3	3	3	3	1	1	1
665	4	2	4	4	2	4	1	1	2	4	4	3	2	5	4	4	5	3	3	4	4	2	4	About once a week	2	4	About once a week	Baking soda;Multi-purpose cleaner (products or wipes)		No	No			Yes	4	4	3	3	2	4	3	4	4	5	5	5	1	0	1
666	2	4	0	1	4	0	1	1	1	4	1	4	4	3	2	5	5	3	5	4	4	1	4	About once a week	1	4	About once or twice a month	Vinegar		No	No			Yes	4	4	2	4	2	3	3	4	4	4	4	4	0	1	1
667	4	4	1	1	3	4	1	5	2	2	1	4	1	4	2	5	5	1	2	4	2	4	2		4	2									3	3	4	5	3	3	1	4	3	1	1	2	1	0	0
668	2	2	5	1	1	5	1	1	3	3	3	3	2	5	4	4	5	5	5	5	5	4	5	About once a week	2	5	About once a week	Vinegar		Yes	No			Yes	4	4	3	3	3	5	5	5	5	4	5	5	1	1	1
669	4	2	0	2	4	0	1	1	4	1	4	1	4	4	3	3	3	2	3	3	3	3	4	About once or twice a month	3	4	About once or twice a month	Water only;Dishsoap		No	No			Yes	4	4	4	4	4	3	3	3	3	3	3	3	1	1	1
670	3	3	2	1	3	3	1	1	5	2	4	2	1	5	2	4	5	3	5	5	4	3	3	Don't know	4	4	Don't know	Don't know		No	No			Yes	4	4	3	3	3	4	3	4	4	3	3	3	0	1	1
671	4	3	0	4	3	0	2	2	1	4	1	4	1	4	1	4	5	3	1	4	4	2	5	About once a week	1	5	About once or twice a month	Vinegar		No	No			Yes	3	4	5	5	5	1	1	3	1	3	1	1	0	1	0
672	1	5	1	1	5	1	1	1	1	1	1	1	1	5	1	5	5	5	5	0	5	5	5	About once or twice a month	5	0									5	5	3	3	3	4	4	4	4	4	4	4	1	1	1
673	5	2	1	5	3	1	1	2	1	4	1	5	5	5	4	5	5	3	3	4	4	4	5	About once a week	2	5	About once a week	Baking soda;Lemon juice;Vinegar		Yes	Yes	Lemon juice;Vinegar		Yes	4	4	5	5	5	4	4	5	3	5	5	5	1	1	1
674	4	2	5	2	5	5	3	3	1	1	1	1	1	5	4	5	4	5	5	4	4	1	5	About once a week	1	5	About once or twice a month	Water only;Lemon juice		Yes	Yes	Lemon juice		Yes	3	4	3	4	4	4	4	4	3	4	4	4	1	1	0
675	4	4	1	3	3	3	1	1	4	2	4	3	2	5	2	5	5	4	5	5	4	2	4	About once or twice a month	2	4	About once or twice a month	Dishsoap;Multi-purpose cleaner (products or wipes)		Yes	Yes	Cleaning disinfectant (product or wipe)		Yes	5	5	2	2	3	4	4	5	5	4	4	4	1	1	1
676	5	4	1	2	1	1	2	2	3	3	1	2	1	4	4	4	5	1	5	4	4	4	2		4	2									4	4	2	4	4	4	2	2	2	4	2	2	0	1	0
677	4	3	3	3	4	4	1	1	3	4	3	4	0	5	3	5	5	4	5	5	5	1	5	About once a week	1	5	About once a week	Baking soda;Vinegar		No	No			Yes	4	4	3	4	4	3	3	4	4	3	4	3	0	1	1
678	4	2	1	3	3	4	1	1	3	3	3	3	4	3	2	5	5	1	5	1	4	3	4	About once a week	3	4	About once or twice a month	Water only;Baking soda;Vinegar		Yes	No			Yes	2	2	4	4	3	2	2	3	3	2	2	2	0	1	0
679	4	3	3	3	3	4	1	1	1	4	1	4	1	4	3	5	5	1	5	3	2	1	5	About once a week	1	4	About once a week	Vinegar		No	No			Yes	4	4	4	4	3	4	4	4	4	4	4	4	0	1	0
680	5	1	1	4	1	1	5	3	1	1	1	1	5	5	4	5	5	1	1	1	5	1	5	About once a week	1	5	About once or twice a month	Water only;Multi-purpose cleaner (products or wipes)		No	No			Yes	4	4	3	4	3	2	1	5	4	3	3	3	1	1	0
681	4	2	3	1	3	4	3	5	1	4	1	4	1	5	4	5	5	4	4	5	5	3	5	About once a week	3	5	About once a week	Water only;Dishsoap		No	No			Yes	4	4	3	4	4	4	3	4	3	5	5	3	1	1	1
682	4	2	1	4	2	2	5	1	5	5	5	4	0	5	5	5	4	1	5	5	5	3	4	About once or twice a month	3	4	About once or twice a year	Water only;Vinegar		Yes	No			Yes	4	4	4	5	4	3	3	3	4	5	2	2	1	1	0
683	4	3	3	1	4	4	1	1	1	4	2	4	1	5	5	5	5	2	2	4	4	4	2		4	2									4	4	3	3	2	3	2	2	4	4	2	2	0	1	1
684	1	5	1	3	5	2	1	1	1	5	1	5	1	2	2	5	5	2	1	3	1	4	3	About once or twice a month	4	4	About once or twice a year	Dishsoap		No	No			Yes	2	2	5	5	5	2	2	4	2	1	1	1	1	0	0
685	3	3	2	3	3	2	5	0	4	4	4	4	2	5	5	5	5	5	5	5	5	5	5	About once a week	5	5	About once or twice a month	Water only;Bleach		No	Yes	Bleach		Yes	5	5	5	4	4	5	5	5	5	3	4	5	1	1	1
686	4	2	0	4	2	0	1	4	2	4	2	4	4	5	4	5	5	3	4	4	3	1	5	About once or twice a month	1	5	About once or twice a month	Vinegar		Yes	No			Yes	4	2	5	5	4	4	3	4	4	3	4	4	1	1	1
687	5	4	1	5	4	1	2	2	1	2	1	1	1	4	4	4	4	3	3	2	2	4	4	About once or twice a month	4	3	About once or twice a year	Multi-purpose cleaner (products or wipes)		Yes	No			Yes	4	3	3	3	3	2	2	3	4	2	2	2	0	1	0
688	4	2	1	3	4	2	1	1	2	4	2	5	0	4	4	5	5	2	5	4	3	4	3	About once or twice a month	5	3	About once a week	Water only;Vinegar		No	No			Yes	5	5	4	3	2	3	3	4	4	3	4	4	0	0	1
689	4	5	5	4	4	4	4	4	5	5	4	4	5	5	5	4	4	4	4	5	5	4	5	About once a week	4	5	About once a week	Dishsoap;Multi-purpose cleaner (products or wipes)		Yes	Yes	Vinegar		Yes	5	5	4	4	5	4	5	4	5	5	4	5	1	1	0
692	4	3	0	2	5	0	1	1	1	2	4	1	3	3	4	5	5	3	5	5	5	3	4	About once a week	2	3	About once or twice a year	Dishsoap		Yes	No			Yes	4	3	5	4	3	4	2	5	4	4	3	4	1	0	1
693	1	5	3	1	3	5	1	1	3	1	1	3	1	4	3	5	5	2	3	2	2	5	2		5	3	About once or twice a year	Water only		No	No			Yes	4	4	3	3	3	3	3	3	3	3	3	3	1	1	0
694	5	3	1	5	1	1	2	1	5	1	5	1	1	5	3	4	1	1	1	1	1	5	2		4	2									2	2	3	2	4	5	2	5	5	1	1	1	1	1	0
695	1	5	1	2	4	1	1	1	1	4	1	1	1	4	2	5	5	1	5	5	4	5	4	About once or twice a month	5	4	About once or twice a month	Lemon juice;Vinegar		Yes	No			Yes	4	4	4	4	4	4	4	4	4	4	4	4	1	0	0
696	3	4	1	3	3	1	3	3	3	3	3	3	3	3	2	2	2	2	2	2	2	1	4	About once a week	2	4	About once or twice a year	Multi-purpose cleaner (products or wipes)		No	No			Yes	4	4	3	3	3	3	3	4	3	4	4	4	1	0	0
697	4	2	2	5	4	4	3	3	4	4	2	2	0	4	4	4	4	3	1	4	4	2	5	About once a week	1	5	About once a week	Water only;Lemon juice		No	Yes	Lemon juice		Yes	4	4	4	4	4	3	2	5	3	3	3	3	1	0	0
698	3	3	3	3	2	4	4	4	0	4	3	2	4	4	4	3	1	3	3	3	4	4	4	About once a week	3	4	About once or twice a month	Dishsoap;Baking soda;Multi-purpose cleaner (products or wipes);Lemon juice;Vinegar		Yes	Yes	Vinegar		Yes	3	3	3	3	3	4	4	3	4	4	2	3	0	0	0
699	5	2	3	5	2	2	5	4	1	5	1	5	1	5	5	4	5	2	1	5	5	4	3	About once or twice a year	2	3	About once or twice a month	Water only;Dishsoap;Lemon juice;Vinegar		Yes	Yes	Lemon juice;Vinegar		Yes	3	2	3	5	5	2	2	2	2	3	3	3	1	1	0
700	4	4	2	3	4	2	2	2	2	3	2	3	1	4	4	4	5	2	3	3	3	4	3	About once a week	4	3	About once a week	Dishsoap		Yes	No			No	4	4	4	4	4	3	3	3	3	3	3	3	0	0	1
701	5	1	1	1	1	5	1	1	5	1	2	2	1	5	4	2	4	2	2	2	2	4	2		2	4	Don't know	Vinegar		No	No			Yes	4	4	3	4	4	2	2	2	3	2	2	2	0	0	0
702	4	1	1	4	1	1	1	1	4	1	4	1	1	4	3	2	2	1	2	1	3	0	0		4	3	About once or twice a month	Dishsoap		No	No			Yes	4	4	4	4	4	3	3	3	3	3	4	3	1	0	0
703	4	4	4	3	3	3	4	4	4	4	3	3	4	4	4	4	5	5	5	4	4	4	4	About once or twice a month	4	4	About once or twice a month	Baking soda;Multi-purpose cleaner (products or wipes);Bleach		Yes	Yes	Cleaning disinfectant (product or wipe)		Yes	4	4	4	4	4	4	4	4	4	4	4	4	1	1	0
704	3	3	1	3	3	1	1	1	2	1	3	2	1	2	1	3	3	2	3	3	2	2	4	About once a week	2	4	About once or twice a month	Multi-purpose cleaner (products or wipes)		Yes	No			No	4	4	2	2	2	4	2	4	4	4	4	4	0	1	1
705	5	4	1	5	1	1	3	5	3	4	3	3	1	5	4	5	5	3	2	1	2	1	5	About once a week	1	5	About once a week	Bleach		Yes	Yes	Bleach;Vinegar		Yes	4	4	5	5	5	4	4	4	4	4	4	4	1	1	0
706	4	4	4	4	4	4	4	3	4	5	4	4	5	4	4	4	4	5	4	4	3	5	5	About once a week	5	5	About once a week	Multi-purpose cleaner (products or wipes);Lemon juice		Yes	Yes	Household alcohol		Yes	5	5	4	4	4	4	4	4	4	4	4	4	0	1	1
707	4	4	1	3	5	1	1	5	5	2	5	1	2	4	3	3	4	3	4	4	4	4	4	About once or twice a month	4	2									4	4	4	4	4	3	3	4	3	4	4	3	1	1	1
708	3	4	0	4	4	0	1	1	2	3	2	3	0	4	4	4	5	3	4	4	4	1	4	About once or twice a month	1	4	About once or twice a month	Dishsoap;Vinegar		Yes	Yes	Vinegar		Yes	3	3	3	4	4	4	4	4	4	4	4	4	1	1	1
709	4	3	1	5	5	1	2	2	1	4	1	4	1	5	3	4	3	3	3	4	5	2	5	About once a week	4	4	About once a week	Water only		No	Yes	Vinegar		Yes	5	4	1	1	1	5	5	5	5	5	5	5	1	0	1
710	3	3	3	2	3	4	1	1	3	4	2	4	1	5	3	3	4	4	4	3	3	4	3	About once or twice a month	4	3	About once or twice a month	Dishsoap		No	No			Yes	4	3	3	4	5	3	3	4	4	2	2	2	0	1	0
711	4	2	1	2	4	1	1	1	4	1	4	2	1	4	3	4	5	3	4	4	4	5	1		5	1									4	4	3	4	3	3	3	4	3	2	2	2	1	1	0
713	3	5	4	5	4	4	5	5	5	5	5	5	5	5	5	5	5	5	5	5	5	5	5	About once a week	5	5	About once a week	Dishsoap;Vinegar		Yes	Yes	Vinegar;Household alcohol		Yes	5	5	5	5	5	4	5	4	5	4	4	4	1	1	0
714	4	3	2	3	4	4	1	1	4	2	3	4	2	4	4	4	5	2	2	3	3	4	3	About once or twice per quarter	3	3	About once or twice a year	Water only		No	No			Yes	4	4	4	5	4	3	2	4	3	2	2	2	0	1	0
715	4	2	1	4	2	1	2	2	2	4	2	4	1	5	5	5	2	4	1	4	4	2	4	About once a week	1	4	About once a week	Multi-purpose cleaner (products or wipes)		No	Yes	Lemon juice		Yes	4	4	3	4	4	3	2	4	3	3	4	4	1	0	1
716	4	4	2	4	4	2	2	2	3	4	3	4	1	5	5	4	5	1	1	5	4	2	4	About once or twice a month	1	4	About once or twice a year	Vinegar		Yes	No			Yes	5	5	4	4	4	2	2	2	2	4	2	2	1	0	1
717	5	3	3	5	4	5	5	4	4	5	5	4	5	5	4	5	5	5	5	4	5	2	5	About once a week	1	5	About once a week	Multi-purpose cleaner (products or wipes);Lemon juice		No	Yes	Vinegar		Yes	5	5	4	4	4	4	4	4	4	4	4	4	1	1	1
718	4	3	3	5	1	3	4	2	3	3	4	3	4	1	1	5	5	2	2	3	1	5	2		5	5	About once or twice a year	Dishsoap;Baking soda;Multi-purpose cleaner (products or wipes);Vinegar		Yes	No			Yes	3	3	5	5	5	2	1	4	2	2	2	2	1	0	1
719	4	3	1	2	3	1	1	1	1	1	1	1	3	4	4	4	4	3	4	4	4	2	4	About once a week	2	4	About once a week	Water only;Multi-purpose cleaner (products or wipes);Lemon juice		Yes	Yes	Cleaning disinfectant (product or wipe);Household alcohol		Yes	4	4	4	4	4	3	3	4	3	4	4	4	1	1	0
720	4	4	4	3	3	3	1	1	4	3	4	4	1	4	3	3	2	3	3	3	3	4	3	About once or twice per quarter	4	3	About once or twice a year	Vinegar		No	No			Yes	4	4	3	4	4	3	3	3	3	3	3	3	0	1	0
721	4	2	1	4	3	2	3	2	3	2	1	1	0	5	4	5	5	3	3	3	2	3	5	About once a week	3	4	About once or twice a month	Dishsoap;Multi-purpose cleaner (products or wipes)		Yes	Yes	Cleaning disinfectant (product or wipe)		Yes	4	4	4	4	4	5	5	5	5	5	5	5	1	1	1
722	4	3	0	3	3	0	1	1	1	2	1	2	4	2	3	4	5	2	3	3	3	1	5	About once a week	1	5	About once a week	Dishsoap		Yes	No			Yes	4	4	3	4	3	2	2	4	4	4	4	4	1	1	0
723	3	4	2	5	5	3	4	5	4	3	3	3	4	3	3	3	3	3	3	3	3	2	5	About once a week	2	4	About once or twice a month	Water only		No	No			Yes	4	4	2	3	3	4	3	4	4	4	4	4	0	1	1
724	3	3	2	2	4	2	1	1	3	2	4	2	1	3	3	4	2	2	3	3	3	3	3	About once a week	4	3	About once or twice a month	Water only;Vinegar		Yes	No			Yes	2	4	4	4	4	2	2	4	2	3	3	3	1	1	0
725	5	5	1	5	5	1	1	1	1	1	4	4	1	4	1	4	4	1	4	4	1	1	4	About once or twice a month	1	4	About once or twice a month	Water only		Yes	Yes	Cleaning disinfectant (product or wipe)		Yes	4	4	4	2	2	4	4	4	4	4	4	4	1	1	1
726	3	5	1	3	5	1	1	1	3	3	3	3	1	5	5	5	5	5	5	5	4	1	5	About once a week	3	5	About once a week	Water only		No	No			Yes	5	5	2	3	2	4	3	4	4	3	5	5	1	0	1
728	4	2	1	2	4	2	3	1	4	3	5	3	1	5	4	3	5	1	1	3	2	4	4	About once or twice a month	4	4	About once a week	Water only		Yes	No			Yes	3	4	4	5	3	3	3	4	3	3	3	3	0	1	1
730	4	2	1	4	2	1	1	1	2	2	2	2	1	4	4	4	5	3	5	1	4	4	1		4	1									4	3	1	4	1	4	1	5	4	5	3	1	1	1	0
731	5	1	1	3	4	1	1	1	2	1	1	1	1	5	5	4	4	2	4	4	4	4	2		4	2									4	2	3	5	4	2	2	4	3	1	1	1	0	0	0
734	4	2	1	3	3	1	2	2	4	1	4	1	1	4	4	3	4	5	5	5	5	5	3	About once or twice a month	4	2									4	2	3	3	3	3	3	3	3	3	3	3	0	1	0
735	3	3	0	1	3	4	1	1	1	3	3	2	4	3	2	4	5	5	5	5	5	3	3	About once a week	2	4	About once or twice a month	Water only;Multi-purpose cleaner (products or wipes);Vinegar		No	No			Yes	4	3	4	4	4	4	3	3	4	3	3	3	0	1	1
736	5	4	4	3	3	3	1	1	4	1	1	1	1	2	1	1	3	1	4	1	1	3	1		4	4	About once or twice a month	Vinegar		Yes	No			Yes	4	4	4	3	3	4	4	4	4	4	4	4	1	1	1
737	4	5	4	3	3	2	2	3	3	4	4	4	4	4	3	5	3	3	4	4	4	5	5	About once or twice a month	4	4	About once or twice a month	Dishsoap;Vinegar		Yes	Yes	Vinegar;Cleaning disinfectant (product or wipe)		Yes	4	4	4	4	4	4	5	4	4	3	4	3	1	0	0
738	3	1	3	2	3	4	2	1	2	2	3	2	2	4	3	4	4	4	3	4	4	2	4	About once a week	2	4	About once or twice a month	Water only;Vinegar		No	No			Yes	3	2	3	4	2	3	3	3	3	3	3	3	1	1	1
741	0	5	0	0	5	0	0	0	5	0	0	0	0	4	4	5	5	5	0	1	0	1	5	About once or twice a month	1	5	About once or twice a month	Dishsoap;Baking soda;Vinegar		Yes	No			Yes	5	5	1	3	1	4	4	4	1	4	3	3	1	1	1
743	3	3	2	4	3	2	1	1	4	4	4	2	2	4	3	4	4	1	1	1	1	1	4	About once a week	1	4	About once a week	Multi-purpose cleaner (products or wipes)		No	Yes	Cleaning disinfectant (product or wipe)		Yes	3	4	3	4	4	3	4	4	4	4	4	4	1	1	1
744	3	3	3	4	3	3	2	3	2	3	2	3	1	4	4	2	3	3	2	2	3	4	4	About once a week	2	4	About once or twice a month	Dishsoap;Vinegar		Yes	Yes	Vinegar		Yes	4	4	3	4	3	4	3	3	3	3	4	4	1	0	0
747	1	5	1	5	3	1	5	5	3	2	2	2	2	4	4	4	5	4	5	4	4	2	4	About once a week	1	4	About once or twice a month	Vinegar		Yes	No			Yes	5	5	3	3	3	4	4	4	4	4	4	4	1	1	1
748	1	2	5	1	1	5	5	1	1	1	1	3	3	5	5	5	4	5	5	5	5	2	4	About once or twice a month	1	4	About once or twice a month	Dishsoap;Lemon juice		No	No			Yes	4	4	3	3	3	4	4	4	4	4	4	4	1	0	1
749	5	2	0	4	3	0	2	2	4	1	4	1	0	5	5	5	5	2	4	3	2	3	2		3	2									4	4	5	5	5	4	4	4	4	3	3	3	1	1	0
750	4	4	2	3	3	2	2	2	1	3	1	2	3	4	4	5	5	3	4	3	3	4	4	About once or twice a month	2	4	About once or twice a month	Multi-purpose cleaner (products or wipes)		No	No			Yes	4	4	4	4	4	4	4	4	4	4	4	4	0	1	0
751	4	3	1	3	3	1	3	3	4	2	2	3	1	4	3	5	5	2	5	4	4	3	5	About once a week	2	5	About once a week	Dishsoap;Multi-purpose cleaner (products or wipes)		No	No			Yes	4	4	3	4	3	4	3	4	4	4	3	3	0	0	0
752	5	3	0	4	1	0	1	1	4	5	5	5	0	5	2	5	5	5	5	5	5	5	5	Don't know	5	3	About once or twice a year	Dishsoap		No	No			Yes	4	4	3	3	3	4	3	5	5	5	3	3	0	1	1
753	2	4	1	4	2	1	1	1	1	1	1	4	1	4	3	4	4	1	3	1	3	4	4	About once a week	2	4	About once or twice a month	Dishsoap		No	No			Yes	3	3	4	4	4	2	2	5	5	4	4	4	1	1	1
754	3	4	1	2	5	1	5	5	2	4	2	4	1	5	5	5	5	4	5	5	5	2	4	About once a week	3	4	About once or twice a month	Dishsoap;Vinegar		Yes	Yes	Vinegar;Cleaning disinfectant (product or wipe)		Yes	4	4	5	5	5	2	2	5	4	2	2	2	1	1	1
755	4	3	0	3	4	0	1	0	4	2	4	2	1	4	4	4	4	2	3	2	3	4	2		4	2									4	4	3	4	3	4	3	4	4	4	3	4	0	0	0
756	3	4	3	2	3	3	2	3	3	4	3	2	3	3	3	4	3	2	3	3	4	4	2		4	2									4	2	3	4	3	3	2	3	3	4	3	2	0	1	0
757	4	5	3	4	5	3	4	5	3	5	3	4	2	5	5	5	5	5	5	5	5	1	5	About once a week	1	5	About once or twice a month	Dishsoap;Multi-purpose cleaner (products or wipes)		Yes	Yes	Lemon juice;Household alcohol		Yes	5	5	4	3	2	5	4	5	4	5	5	5	1	1	1
759	4	2	1	4	4	3	3	1	4	1	3	1	1	4	4	5	4	3	4	2	2	5	1		4	2									4	4	1	4	4	2	1	2	2	2	2	1	1	1	0
760	4	2	1	3	4	1	3	5	1	1	1	1	3	4	4	4	5	1	4	1	1	4	4	About once or twice per quarter	4	4	About once or twice a month	Water only;Dishsoap		No	No			Yes	3	3	4	5	3	3	1	1	1	1	3	3	1	1	0
761	4	1	3	2	4	3	1	1	1	4	0	4	5	3	3	5	5	2	5	2	5	1	5	About once a week	1	5	About once or twice a month	Dishsoap		No	No			Yes	3	4	4	3	3	4	3	5	4	3	4	3	1	1	0
762	5	3	0	4	3	0	1	1	3	1	1	1	1	4	4	5	5	1	2	2	1	2	4	About once or twice a month	1	5	About once or twice a month	Multi-purpose cleaner (products or wipes);Vinegar		Yes	Yes	Vinegar		Yes	4	4	2	2	4	4	4	4	4	4	4	4	1	1	1
763	5	2	2	1	4	4	4	5	5	4	4	4	2	5	4	4	5	5	5	4	5	1	5	About once a week	1	5	About once a week	Water only;Baking soda;Vinegar		Yes	No			Yes	4	4	2	3	3	4	4	5	4	4	4	4	1	1	1
764	5	2	1	5	2	2	2	2	3	2	4	2	1	5	5	5	5	4	4	4	4	0	0		4	4	About once or twice a month	Dishsoap		No	No			Yes	4	4	4	4	4	3	2	3	4	4	4	4	1	1	0
765	4	1	1	1	4	1	1	1	1	1	3	3	1	4	3	4	4	4	4	4	4	4	2		4	2									4	4	4	4	4	3	3	4	3	3	3	3	0	0	0
766	5	1	1	2	5	1	1	1	2	1	2	1	1	4	4	1	5	1	3	1	1	4	5	About once a week	4	5	About once or twice a month	Water only		No	No			No	5	4	1	1	1	4	1	1	4	4	4	4	0	1	1
767	5	3	1	5	3	1	1	1	2	5	2	5	1	5	3	5	5	2	5	2	2	5	5	About once or twice a month	5	5	About once or twice a year	Multi-purpose cleaner (products or wipes)		No	No			Yes	5	5	3	4	4	4	4	4	4	3	3	3	0	1	1
768	5	3	2	4	5	2	1	1	4	2	4	3	3	5	4	5	5	4	4	4	4	3	4	About once or twice a month	2	5	About once a week	Lemon juice;Vinegar		No	Yes	Cleaning disinfectant (product or wipe)		Yes	4	4	4	5	4	3	3	4	3	3	2	2	1	1	1
769	5	2	5	5	2	2	1	1	3	0	0	0	0	4	3	1	4	1	4	5	4	4	1		5	1									4	4	2	4	2	1	1	1	1	1	1	1	0	0	0
770	4	3	1	4	3	1	1	5	5	1	5	1	1	4	4	4	5	1	4	1	1	5	2		5	1									4	4	5	5	5	1	1	2	1	1	1	1	1	0	0
772	4	3	0	5	2	3	3	2	1	5	1	3	1	5	3	5	5	4	5	4	4	1	5	About once a week	3	4	About once or twice a month	Water only;Multi-purpose cleaner (products or wipes);Vinegar;Bleach		Yes	No			Yes	3	5	4	4	5	4	3	5	5	3	3	3	1	1	0
773	3	4	2	2	4	3	1	1	5	2	4	2	1	4	2	4	4	2	1	2	2	2	4	About once a week	3	3	About once or twice a year	Dishsoap		No	No			Yes	4	2	4	5	4	3	2	4	2	2	3	2	0	1	1
774	5	5	4	2	4	4	1	1	4	4	4	4	1	5	4	4	5	4	4	4	4	2	5	About once or twice a month	1	5	About once or twice a month	Water only;Dishsoap;Baking soda		No	No			Yes	5	5	4	4	5	5	4	4	5	4	4	4	1	1	1
775	4	4	4	4	4	4	5	1	1	1	1	1	1	4	1	4	4	1	4	4	4	4	4	About once a week	1	4	About once or twice a month	Dishsoap;Multi-purpose cleaner (products or wipes)		Yes	No			Yes	4	4	4	4	4	4	4	4	4	4	4	4	0	1	1
776	3	4	1	3	4	1	1	1	1	1	1	1	1	2	1	4	5	2	2	2	2	3	4	About once or twice a month	3	4	About once or twice a month	Dishsoap;Baking soda;Vinegar		Yes	No			Yes	4	4	3	4	4	2	2	4	3	3	3	3	1	1	0
777	4	2	1	4	4	4	1	0	1	1	4	1	1	2	1	3	4	1	4	2	1	2	4	About once or twice a month	2	4	About once or twice a month	Bleach		No	No			Yes	3	4	4	4	4	2	2	4	3	2	2	2	1	1	1
778	3	2	1	3	2	1	1	1	4	1	4	3	0	5	5	5	5	4	4	5	5	0	0		4	3	About once or twice a month	Water only		No	No			Yes	4	4	4	5	4	2	2	4	1	1	2	1	1	0	0
779	2	2	5	1	1	5	4	1	1	5	4	2	1	5	5	5	2	4	5	5	5	1	5	About once a week	1	4	About once or twice a month	Bleach		No	No			No	4	4	3	4	4	2	2	2	2	3	3	3	1	0	0
780	3	3	1	3	3	1	1	1	2	2	1	2	1	4	2	4	5	1	2	2	2	4	3	About once or twice a month	4	3	About once or twice a month	Water only		No	No			No	4	4	2	2	2	4	3	4	4	2	3	3	0	1	0
781	4	3	1	4	3	1	1	3	1	3	2	3	4	5	4	5	5	4	4	3	3	2	5	About once a week	1	5	About once or twice a month	Baking soda;Lemon juice;Vinegar		No	No			Yes	5	5	2	2	2	5	4	5	5	5	5	4	0	1	1
782	4	2	2	4	2	2	1	1	4	4	4	4	1	4	4	4	4	2	4	2	4	2	4	About once a week	2	4	About once a week	Dishsoap		No	No			Yes	4	4	3	3	3	4	4	4	4	4	4	4	1	0	1
783	3	5	2	5	2	2	3	5	1	5	1	4	2	5	5	5	5	3	5	3	3	1	5	About once or twice a month	1	5	About once or twice a month	Dishsoap		No	No			Yes	4	4	4	5	4	4	3	4	4	3	3	3	0	1	1
784	5	4	1	2	4	1	1	1	4	1	4	1	2	5	2	3	4	1	5	1	2	4	3	About once a week	3	4	About once or twice a month	Dishsoap;Vinegar;Other	HOUSEHOLD ALCOHOL	Yes	No			Yes	4	4	5	4	3	4	3	4	4	3	4	4	0	1	0
785	4	4	4	4	4	4	4	4	4	4	4	4	4	4	5	4	4	4	4	4	4	5	5	About once a week	1	5	About once a week	Water only;Multi-purpose cleaner (products or wipes)		No	No			Yes	4	4	4	4	4	2	2	4	4	4	4	4	1	0	0
786	5	2	1	4	2	1	1	1	1	5	1	5	5	5	5	5	5	5	5	5	5	5	1		5	1									4	4	4	4	2	4	4	4	5	5	4	4	1	1	1
787	5	1	1	5	1	1	1	5	5	5	5	5	4	5	5	5	5	3	5	4	4	2	5	About once a week	1	5	About once or twice a month	Bleach		Yes	No			Yes	5	5	4	4	5	5	4	5	4	5	5	5	1	1	0
788	2	5	0	0	5	0	1	5	1	5	0	5	1	5	4	5	5	2	4	5	5	4	4	About once a week	4	4	About once or twice a month	Multi-purpose cleaner (products or wipes)		No	No			Yes	4	4	3	3	3	4	4	4	4	4	4	4	1	0	1
789	5	1	0	3	4	0	1	1	1	1	1	1	1	5	5	5	5	2	1	5	4	1	4	About once or twice a month	1	4	About once or twice a month	Water only;Dishsoap		No	No			Yes	4	4	5	5	3	2	2	2	2	3	3	3	0	1	1
790	4	3	1	2	4	1	1	0	4	2	4	2	2	4	4	4	5	1	2	1	1	1	5	About once a week	1	4	About once or twice a month	Multi-purpose cleaner (products or wipes);Vinegar		No	No			Yes	5	5	1	1	1	4	4	5	4	4	4	4	0	1	0
791	4	1	1	3	3	3	1	1	3	3	1	5	1	5	5	3	3	3	3	3	3	2	4	About once a week	3	3	About once or twice a month	Baking soda		No	No			Yes	4	4	3	3	3	3	3	3	3	3	3	3	1	1	0
792	4	2	3	4	2	3	1	1	4	2	4	2	1	5	4	4	5	2	5	4	5	1	4	About once or twice a month	1	4	About once or twice a month	Dishsoap;Multi-purpose cleaner (products or wipes)		No	No			Yes	4	4	3	3	2	4	4	4	4	4	4	4	0	1	0
793	3	4	4	4	3	3	3	4	2	4	2	4	1	5	5	4	5	5	5	5	5	1	5	About once a week	5	5	About once or twice a month	Lemon juice;Vinegar;Bleach		Yes	Yes	Bleach;Lemon juice;Vinegar		Yes	4	4	4	4	4	5	5	5	5	5	5	5	1	1	1
794	5	1	1	1	1	5	2	2	3	2	4	2	1	4	5	4	5	2	1	2	1	4	3	Don't know	3	3	About once or twice a year	Dishsoap		No	No			Yes	3	4	4	4	4	4	3	4	4	3	3	4	1	1	1
795	5	2	1	3	4	1	1	1	5	1	5	1	1	4	4	1	4	2	1	5	1	4	4	About once a week	4	4	About once or twice a month	Dishsoap		No	No			Yes	4	4	2	3	4	4	4	4	2	2	4	2	1	0	0
796	5	1	1	5	1	4	1	1	5	1	1	1	1	5	5	4	5	1	4	2	1	5	5	About once or twice a month	4	4	About once or twice a month	Vinegar;Bleach		No	No			Yes	4	4	3	3	3	4	4	4	4	4	4	4	0	1	1
797	4	2	1	1	3	4	3	5	1	4	1	5	4	5	4	5	5	1	2	1	2	4	2		3	3	About once or twice a month	Vinegar		No	No			Yes	4	4	4	4	5	4	2	4	4	3	3	2	1	1	1
798	5	1	1	2	4	5	1	2	1	4	1	4	1	5	5	5	5	4	5	4	3	1	5	About once a week	1	5	About once a week	Dishsoap;Baking soda		No	Yes	Vinegar;Household alcohol		Yes	4	4	4	5	4	4	5	4	4	4	5	5	1	1	1
799	3	4	3	3	4	1	5	4	1	4	1	4	3	5	1	4	5	5	5	4	5	1	5	About once or twice a month	1	5	About once or twice a month	Vinegar		Yes	No			Yes	3	3	4	4	2	2	2	3	3	3	3	3	1	0	1
800	4	3	3	4	3	3	1	0	4	3	1	3	4	4	4	5	5	2	2	4	2	4	3	About once or twice a year	4	3	About once or twice a year	Water only;Lemon juice;Vinegar		No	No			Yes	4	2	3	3	3	3	2	3	3	2	4	3	1	1	0
801	4	2	0	1	5	0	1	0	3	1	3	1	1	4	4	4	5	2	3	2	3	4	4	About once or twice a month	4	3	About once or twice a year	Multi-purpose cleaner (products or wipes);Vinegar		Yes	Yes	Vinegar		Yes	4	3	3	4	3	3	2	3	3	2	3	3	1	1	0
802	5	3	1	4	4	1	2	4	4	1	4	1	1	4	2	5	5	1	1	2	2	2	4	About once a week	2	3	About once or twice a year	Water only;Multi-purpose cleaner (products or wipes)		No	No			Yes	3	3	5	5	5	1	1	1	1	1	1	1	1	1	0
803	3	4	3	3	3	2	1	1	5	1	5	1	1	2	2	4	1	3	4	2	2	4	2		3	4	About once or twice a year	Water only;Dishsoap		No	No			Yes	2	2	5	5	5	2	2	2	2	2	2	2	1	1	1
804	5	3	1	3	5	1	5	4	1	3	1	3	3	5	5	5	5	1	3	1	1	5	3	About once or twice a month	5	4	About once or twice a month	Dishsoap		No	No			Yes	5	5	3	4	5	5	2	4	4	2	4	4	0	0	0
805	3	4	5	3	4	4	3	1	2	1	1	1	1	2	1	5	5	1	1	5	5	5	3	About once or twice a month	5	3	About once or twice a year	Dishsoap		No	No			Yes	2	2	4	4	5	2	2	2	2	2	2	2	0	1	0
806	3	4	2	1	4	1	2	2	3	3	3	3	1	4	4	4	4	2	4	4	3	2	4	About once a week	2	4	About once or twice a month	Vinegar		No	No			Yes	3	3	4	5	5	2	2	4	2	4	3	3	1	1	0
807	5	1	3	2	2	0	1	2	5	5	5	0	4	3	3	5	3	0	0	1	4	5	1		5	2									5	5	5	5	3	4	3	4	4	4	4	3	1	1	1
808	5	2	1	4	3	0	1	2	4	3	3	4	1	4	4	4	5	2	3	4	4	4	2		4	1									5	4	5	3	2	2	2	4	3	5	4	4	0	1	0
811	4	2	1	5	2	1	1	1	5	5	2	5	1	5	4	5	5	1	5	4	4	4	3	About once or twice a month	5	1									4	4	2	3	4	5	1	5	4	1	1	1	1	0	0
812	3	4	4	3	3	3	1	4	2	4	2	4	3	5	5	4	4	2	5	4	3	1	4	About once a week	1	5	About once a week	Multi-purpose cleaner (products or wipes);Vinegar;Bleach		Yes	No			Yes	4	4	4	4	5	4	4	4	4	4	4	4	1	0	1
816	0	2	2	2	2	2	3	4	4	4	4	4	4	4	3	4	4	4	3	3	4	5	5	About once a week	5	5	About once a week	Dishsoap		No	No			Yes	5	5	5	5	5	5	5	5	5	5	5	5	0	1	1
817	1	2	3	4	4	4	4	4	4	4	3	3	3	5	5	5	5	5	5	5	5	1	5	About once a week	1	5	About once a week	Water only;Dishsoap;Lemon juice;Vinegar		No	No			Yes	4	3	5	5	5	5	3	5	5	1	1	1	1	1	1
818	4	1	4	3	1	4	1	1	3	3	2	4	1	3	3	5	5	2	4	2	4	2	5	About once a week	2	4	About once or twice a month	Vinegar		No	No			Yes	4	4	4	4	4	4	3	3	4	3	4	4	1	1	1
819	3	3	2	2	3	3	2	2	2	3	4	2	2	3	4	5	5	3	4	3	3	2	5	About once or twice a month	2	4	About once or twice a month	Multi-purpose cleaner (products or wipes);Bleach		Yes	No			Yes	4	4	5	5	5	3	4	4	4	3	3	3	1	1	1
821	4	3	0	3	3	0	2	1	3	3	3	1	1	4	2	4	4	1	4	4	4	4	3	About once or twice a month	3	3	About once or twice a year	Water only		No	No			Yes	4	4	3	3	4	4	4	4	4	3	3	3	1	1	0
823	4	1	1	1	4	3	1	2	2	3	2	3	1	3	2	4	3	2	2	2	2	2	4	About once or twice a month	2	4	About once or twice a month	Dishsoap		No	No			Yes	4	4	4	4	4	4	3	4	4	4	4	4	0	0	1
824	2	4	0	3	4	0	3	5	1	5	1	5	0	5	0	5	5	4	5	4	5	1	5	About once a week	1	4	About once a week	Water only;Multi-purpose cleaner (products or wipes)		Yes	Yes	Cleaning disinfectant (product or wipe)		Yes	4	4	4	4	4	3	3	4	3	4	4	4	1	0	1
825	3	1	3	1	4	2	2	0	4	2	4	1	3	0	0	4	2	3	2	2	4	3	1		5	3	About once a week	Dishsoap;Multi-purpose cleaner (products or wipes)		Yes	Yes	Vinegar;Household alcohol		Yes	4	2	5	4	3	3	5	4	2	4	5	5	0	0	0
826	4	3	1	2	3	1	1	1	4	2	4	2	1	3	4	1	4	1	3	2	4	4	3	About once or twice per quarter	3	3	About once or twice a year	Bleach		No	No			Yes	3	4	3	4	4	4	4	4	4	4	4	4	1	1	1
827	5	1	1	4	2	1	2	2	4	2	2	2	2	4	4	4	4	4	4	4	4	4	2		4	2									4	2	4	4	4	4	4	4	4	3	3	2	1	1	0
828	5	3	1	3	4	1	1	1	2	5	1	5	1	5	3	4	5	2	4	4	3	2	4	About once or twice a month	4	4	About once or twice a month	Water only;Dishsoap;Vinegar		Yes	No			Yes	4	2	4	4	4	4	4	4	4	4	4	4	0	1	1
829	4	1	2	4	2	3	1	1	4	3	3	3	0	4	4	4	4	3	2	3	3	1	4	About once a week	2	4	About once or twice a month	Dishsoap;Lemon juice		No	No			Yes	5	5	2	3	4	4	4	4	4	4	4	4	1	0	0
830	4	3	1	4	3	3	1	3	4	4	4	3	3	4	4	4	4	4	4	4	4	2	4	About once or twice a month	2	4	About once or twice a month	Water only;Multi-purpose cleaner (products or wipes);Vinegar		Yes	No			Yes	4	4	4	4	4	4	3	4	4	4	3	3	1	1	0
831	3	4	0	1	4	0	4	1	1	4	1	4	1	5	5	5	5	1	3	3	3	1	5	About once a week	1	5	About once or twice a month	Lemon juice		No	No			Yes	5	5	1	3	1	4	4	5	5	4	5	5	0	1	0
832	4	5	2	5	5	3	5	4	1	2	4	5	2	3	4	3	4	5	4	3	4	5	4	About once a week	5	5	About once or twice a month	Water only;Dishsoap;Vinegar		No	Yes	Vinegar		Yes	5	4	3	5	4	4	5	4	4	2	5	4	1	1	1
833	5	2	1	4	3	1	2	2	3	4	3	4	1	4	2	3	4	2	2	2	2	4	2		4	2									4	3	4	5	3	2	2	2	2	2	2	2	1	1	0
834	5	5	5	3	5	5	5	5	5	5	5	5	4	5	5	5	5	5	5	5	5	5	5	About once a week	1	5	About once a week	Vinegar		Yes	Yes	Vinegar		Yes	5	5	5	5	5	5	5	5	5	5	5	5	1	1	1
835	3	4	1	1	5	1	3	1	1	1	1	1	2	3	2	5	5	3	5	3	3	2	5	About once a week	2	2									3	4	5	5	3	3	2	3	3	2	2	2	1	1	0
836	4	3	1	3	4	1	1	1	3	4	1	4	1	4	4	4	3	3	1	4	1	4	4	About once a week	4	4	About once or twice a month	Vinegar		Yes	No			Yes	4	4	4	3	3	4	4	5	4	4	4	4	0	1	0
837	4	2	1	3	3	1	1	1	2	4	2	4	1	4	4	3	5	2	1	2	4	4	3	About once or twice a month	4	3	About once or twice a year	Dishsoap;Multi-purpose cleaner (products or wipes)		Yes	No			Yes	4	4	3	3	4	3	3	3	3	3	3	3	0	0	1
838	4	2	1	4	4	3	1	1	4	1	4	3	1	2	2	3	4	1	1	2	1	4	2		4	2									2	2	3	4	4	3	2	2	3	4	3	2	1	1	0
839	4	2	1	2	4	1	4	5	3	1	1	1	4	5	3	5	5	3	5	4	4	4	3	About once or twice a month	4	3	About once or twice a month	Dishsoap;Multi-purpose cleaner (products or wipes)		No	No			Yes	4	3	3	4	5	4	4	4	4	4	4	3	1	1	1
840	5	2	1	2	5	1	1	1	1	4	1	5	1	4	2	5	5	1	3	2	2	4	3	About once or twice a year	1	5	About once or twice a month	Vinegar		No	No			Yes	4	4	3	5	3	1	1	3	1	4	4	2	0	0	1
841	5	4	2	3	3	2	2	2	1	5	1	4	2	4	4	5	5	3	2	4	4	1	5	About once a week	1	5	About once or twice a month	Water only;Dishsoap;Lemon juice		No	Yes	Cleaning disinfectant (product or wipe)		Yes	4	4	3	3	3	4	4	4	4	3	3	3	1	0	0
842	4	3	3	4	4	3	1	1	4	2	4	2	3	4	4	5	5	3	4	3	3	4	3	About once or twice per quarter	4	3	About once or twice a year	Dishsoap;Multi-purpose cleaner (products or wipes);Vinegar		No	No			Yes	4	3	3	3	5	3	4	5	4	3	3	3	1	1	1
843	4	1	3	3	4	4	1	1	1	4	1	4	2	3	3	5	5	2	5	2	4	4	2		4	2									4	3	4	5	5	2	3	5	3	4	3	2	1	1	1
844	4	2	2	2	4	4	5	5	1	5	2	5	3	4	4	5	5	3	5	5	3	1	5	About once a week	1	5	About once or twice a month	Baking soda;Multi-purpose cleaner (products or wipes);Vinegar		Yes	No			Yes	5	4	3	4	4	4	4	5	4	4	5	5	1	1	0
845	4	5	0	2	5	0	1	1	4	2	4	2	1	4	2	3	2	1	1	2	2	5	1		5	2									3	2	3	4	3	4	3	5	5	4	4	3	1	1	1
846	5	2	1	1	5	1	1	1	5	2	1	1	1	5	5	5	2	3	5	1	3	5	4	About once or twice a month	5	4	About once or twice a month	Multi-purpose cleaner (products or wipes)		No	No			Yes	4	4	4	4	4	4	3	4	4	2	2	2	0	1	1
847	3	3	4	2	2	5	1	1	1	4	1	5	3	5	3	5	4	3	5	5	4	1	5	About once a week	1	5	About once a week	Dishsoap;Baking soda;Vinegar		Yes	Yes	Other	Steam	Yes	4	4	4	4	3	4	3	3	4	5	5	5	1	1	0
848	4	2	1	2	4	1	3	4	2	4	4	2	3	4	4	5	5	3	4	4	4	2	4	About once a week	4	4	About once a week	Dishsoap		No	No			Yes	4	4	5	5	5	2	2	2	3	3	3	3	0	1	0
849	4	4	4	3	4	4	4	4	2	2	1	1	4	5	5	5	4	2	3	3	3	1	5	About once a week	2	4	About once or twice a month	Multi-purpose cleaner (products or wipes)		Yes	Yes	Cleaning disinfectant (product or wipe)		Yes	4	4	4	4	4	4	2	4	2	4	4	4	1	1	0
850	4	4	1	4	4	3	2	1	4	3	4	1	2	4	4	5	5	1	4	1	2	2	4	About once or twice a month	2	4	About once or twice a month	Water only;Dishsoap		No	No			Yes	4	4	3	1	2	4	5	5	5	4	4	4	0	1	1
851	3	4	3	3	4	4	1	0	2	4	3	3	1	5	5	5	5	5	4	4	4	2	4	About once or twice a month	2	4	About once or twice a month	Vinegar		Yes	No			Yes	4	4	3	5	5	4	3	5	5	4	4	4	1	1	1
852	5	1	1	3	4	1	5	1	5	2	4	1	1	5	4	5	4	2	1	2	2	4	4	About once or twice a month	4	4	About once or twice a month	Multi-purpose cleaner (products or wipes)		Yes	Yes	Vinegar;Cleaning disinfectant (product or wipe)		Yes	4	4	4	4	4	4	4	4	4	4	4	4	1	0	0
853	4	2	2	4	3	0	2	2	4	3	3	3	0	5	4	4	5	4	5	5	4	3	4	About once or twice a month	3	4	About once or twice a month	Dishsoap		Yes	No			Yes	4	4	2	2	2	4	4	4	4	4	4	4	0	1	0
854	3	2	4	3	2	3	2	1	1	3	3	3	2	4	2	4	4	2	3	4	2	4	3	About once or twice a month	4	2									2	2	4	4	4	3	4	3	3	3	4	4	1	0	1
855	2	3	4	1	3	4	1	1	1	4	1	5	5	5	4	5	5	5	5	5	5	5	5	About once a week	1	5	About once a week	Lemon juice		Yes	No			Yes	5	5	3	3	2	4	4	5	4	4	5	5	0	1	1
856	5	1	0	4	2	0	2	2	5	1	5	1	1	5	3	2	5	2	4	5	5	3	3	Don't know	4	4	About once or twice a month	Multi-purpose cleaner (products or wipes);Vinegar		No	No			Yes	3	3	4	5	3	2	2	3	2	2	4	2	0	1	1
857	4	2	1	3	4	3	1	1	3	2	3	2	2	4	3	5	5	2	4	4	3	4	2		4	2									2	2	4	4	4	2	2	2	2	2	2	2	1	1	1
858	5	3	1	5	3	1	4	3	2	3	2	4	3	4	2	5	5	4	5	5	5	1	5	About once a week	1	5	About once a week	Water only;Multi-purpose cleaner (products or wipes);Vinegar		Yes	Yes	Cleaning disinfectant (product or wipe)		Yes	5	5	4	4	4	5	5	5	5	5	5	5	1	1	0
859	4	3	3	4	4	4	5	4	4	3	4	4	4	4	4	4	4	3	3	3	3	3	3	About once or twice a month	4	4	About once or twice a month	Multi-purpose cleaner (products or wipes)		Yes	No			No	4	4	4	3	4	3	4	4	3	4	3	4	0	1	0
860	5	1	1	4	2	1	1	0	4	1	4	1	1	4	4	1	1	1	1	2	3	4	4	Don't know	3	4	About once or twice a month	Water only;Vinegar		No	No			Yes	4	4	2	2	2	3	3	3	3	3	3	2	0	1	0
861	5	2	1	5	1	1	1	1	2	1	1	1	2	5	1	3	3	1	1	1	1	4	1		5	1									4	4	2	2	4	4	4	4	4	3	2	3	1	1	0
862	4	3	3	1	3	4	1	1	2	1	3	1	1	4	2	3	4	3	5	3	3	5	1		4	1									4	2	2	2	2	2	2	4	4	2	4	2	1	1	0
863	2	2	5	2	2	5	2	4	2	5	2	4	2	5	4	4	4	4	5	4	5	4	3	About once or twice a month	3	4	About once or twice a month	Dishsoap;Multi-purpose cleaner (products or wipes)		No	No			Yes	4	4	4	4	4	4	3	3	4	3	3	3	1	0	0
864	4	4	3	2	4	5	1	3	3	1	3	1	1	5	3	3	4	2	2	2	2	4	1		4	1									4	4	4	4	4	4	2	4	3	2	2	2	1	0	1
866	4	1	1	1	5	1	5	4	2	1	1	2	5	4	3	2	3	1	2	2	3	2	2		3	1									2	3	3	3	4	4	3	2	1	3	5	2	0	1	0
870	4	3	1	3	3	1	3	5	1	1	1	1	1	1	1	5	1	1	1	1	1	1	5	About once a week	1	5	About once or twice a month	Bleach		Yes	No			Yes	5	5	1	1	1	5	5	5	5	5	5	5	1	1	1
871	5	1	1	5	1	1	1	1	5	1	1	1	1	4	4	5	5	4	4	4	4	2	2		2	4	About once or twice a month	Multi-purpose cleaner (products or wipes)		Yes	Yes	Other	sanytol	Yes	4	4	3	3	3	4	4	4	4	4	4	4	1	1	0
872	5	2	2	5	2	2	5	5	3	3	3	3	3	5	5	4	5	4	5	4	4	2	5	About once a week	1	5	About once a week	Dishsoap;Multi-purpose cleaner (products or wipes);Vinegar		Yes	Yes	Vinegar		Yes	5	5	3	3	3	4	4	5	4	5	5	5	1	1	1
873	5	2	2	5	2	2	1	1	2	2	2	0	0	2	2	4	2	2	2	2	2	5	3	About once a week	3	5	About once a week	Dishsoap		No	No			Yes	5	5	3	3	4	3	3	4	3	3	3	3	1	0	1
874	5	1	0	3	4	0	4	5	4	4	3	3	3	5	5	5	5	5	5	5	4	5	5	About once a week	5	5	About once a week	Dishsoap;Baking soda;Lemon juice;Vinegar		Yes	Yes	Lemon juice;Vinegar		Yes	5	5	3	4	3	4	3	4	3	4	4	4	1	1	0
875	4	5	2	5	4	2	1	1	1	3	3	3	1	5	4	5	5	5	5	5	5	2	5	About once a week	2	5	About once a week	Vinegar		Yes	No			Yes	4	4	3	4	3	4	2	4	4	4	4	4	1	1	0
876	4	2	2	3	4	2	1	1	4	3	2	3	1	5	2	4	4	2	3	3	2	1	5	About once a week	1	5	About once or twice a month	Dishsoap		Yes	No			Yes	4	4	3	4	4	5	5	5	5	3	4	4	1	0	0
877	5	1	1	3	3	3	1	1	4	2	4	2	1	4	3	5	4	4	4	4	4	1	4	About once or twice a month	1	4	About once or twice a month	Baking soda;Vinegar		Yes	No			Yes	4	4	3	4	3	4	3	4	4	4	4	4	1	1	0
878	4	4	1	4	4	1	2	1	1	3	1	3	1	3	2	5	5	1	1	4	5	4	2		5	2									5	4	2	2	2	2	2	4	4	2	4	4	1	0	1
879	2	5	3	4	4	1	2	2	3	4	3	4	3	4	4	5	5	3	4	5	4	4	3	About once a week	3	4	About once a week	Dishsoap		No	No			Yes	4	4	3	3	3	4	3	4	4	3	3	3	0	1	0
880	3	4	4	1	4	4	1	1	2	3	4	4	1	5	3	1	4	4	3	3	3	5	1		5	3	About once or twice a month	Bleach		No	No			Yes	4	4	4	4	4	3	3	3	3	1	1	1	1	0	0
881	3	3	2	3	4	2	4	5	2	4	2	4	3	5	2	5	5	4	5	5	5	1	4	About once a week	1	5	About once a week	Water only;Dishsoap;Baking soda;Lemon juice;Vinegar		Yes	Yes	Lemon juice;Vinegar;Cleaning disinfectant (product or wipe);Household alcohol		Yes	5	5	5	4	4	5	5	5	5	5	5	5	1	1	0
882	3	4	1	2	4	1	1	1	4	2	4	2	1	5	4	4	4	4	4	4	4	2	5	About once a week	1	5	About once a week	Multi-purpose cleaner (products or wipes)		Yes	Yes	Vinegar;Cleaning disinfectant (product or wipe)		Yes	4	4	4	4	3	4	3	4	3	4	3	3	1	0	0
883	1	5	1	1	5	1	1	1	1	1	1	1	1	5	1	5	5	1	1	1	1	5	4	About once a week	5	4	About once a week	Dishsoap		No	No			No	4	4	4	5	4	3	3	2	3	2	3	3	1	0	0
884	1	5	1	1	1	1	1	1	5	1	5	1	1	1	1	2	1	1	2	1	1	5	2		5	2									3	3	4	4	3	2	2	2	2	3	2	3	1	1	0
885	3	4	4	1	4	4	1	1	2	2	1	4	1	4	4	5	5	3	2	2	2	1	5	About once a week	1	5	About once or twice a month	Vinegar		No	Yes	Lemon juice;Vinegar		No	4	4	2	4	4	3	4	4	3	4	4	4	1	1	0
886	5	2	1	2	4	1	2	2	4	1	4	1	2	4	3	5	5	2	4	4	3	5	2		5	1									4	4	5	4	4	3	3	3	3	2	3	2	0	1	1
887	4	4	1	4	2	1	1	1	3	4	0	3	5	4	3	3	4	2	5	3	3	5	1		4	3	Don't know	Vinegar		No	Yes	Vinegar		Yes	4	4	4	4	4	4	3	3	4	4	4	2	0	1	1
888	4	5	2	4	4	5	1	1	3	5	5	5	1	5	2	5	5	3	5	5	3	1	5	About once or twice a month	1	5	About once or twice a month	Dishsoap;Lemon juice;Vinegar		Yes	No			Yes	5	5	4	4	4	4	4	4	4	4	4	4	0	0	1
889	4	3	0	0	0	0	4	5	1	3	0	0	0	5	3	5	3	2	4	4	2	2	4	About once a week	2	4	About once a week	Dishsoap;Baking soda;Multi-purpose cleaner (products or wipes);Lemon juice;Vinegar		No	No			Yes	4	4	4	5	5	4	2	4	2	2	2	2	0	0	0
890	4	2	1	1	5	1	3	1	2	1	2	1	1	3	3	1	2	1	1	1	1	4	2		4	2									3	4	4	4	4	2	2	2	3	2	3	2	1	0	0
891	3	4	4	3	4	3	1	1	5	2	5	1	1	1	2	5	4	4	3	3	4	5	1		5	1									4	4	3	3	3	4	2	2	2	2	2	2	1	1	0
892	2	4	1	2	5	1	1	1	4	2	2	2	2	4	2	3	3	2	5	2	3	4	1		4	1									2	4	4	4	4	3	2	4	3	3	3	3	1	1	1
893	3	4	1	3	3	1	4	3	3	3	3	3	3	3	3	3	3	3	3	3	3	4	3	About once or twice a month	4	4	About once or twice a month	Lemon juice;Vinegar		Yes	No			No	4	3	3	4	3	4	4	4	3	4	3	3	0	0	0
895	5	1	1	5	1	1	5	5	1	5	1	5	5	5	5	5	5	5	5	5	1	1	5	About once a week	1	5	About once a week	Bleach		Yes	Yes	Bleach		Yes	5	5	2	4	2	3	3	3	3	3	3	3	1	1	0
897	5	4	5	4	4	4	3	5	4	5	2	5	2	4	3	4	4	4	4	3	5	5	4	About once or twice a month	1	4	About once or twice a month	Water only;Multi-purpose cleaner (products or wipes)		Yes	Yes	Cleaning disinfectant (product or wipe)		Yes	5	5	5	4	4	5	4	4	5	5	4	4	1	1	0
898	5	1	1	1	5	1	1	1	5	1	5	1	1	2	2	4	4	1	4	4	2	5	1		5	1									5	5	1	1	5	4	4	4	4	4	4	4	1	1	0
899	3	3	1	2	3	1	1	1	2	1	2	1	1	4	3	4	4	2	1	1	3	3	4	About once or twice a month	3	4	About once or twice a month	Vinegar;Other	Marseille soap	No	No			Yes	4	4	3	3	3	3	2	4	2	2	4	3	1	1	1
900	5	2	1	5	2	1	1	1	3	1	3	1	1	5	1	5	5	1	3	2	2	4	2		4	4	About once or twice a month	Dishsoap		No	No			Yes	4	4	4	4	4	2	2	2	2	2	2	2	0	1	1
901	4	4	3	4	3	0	4	4	1	4	1	4	1	4	4	4	5	3	4	3	4	1	4	About once or twice a month	3	4	About once or twice a month	Dishsoap		Yes	No			Yes	4	4	4	4	4	3	4	4	3	3	3	4	1	0	1
902	2	3	5	2	5	5	2	2	1	5	1	5	1	5	2	5	5	4	5	5	3	4	3	About once or twice a month	4	3	About once or twice a month	Water only;Dishsoap;Multi-purpose cleaner (products or wipes);Bleach		Yes	No			Yes	4	4	5	5	5	4	4	4	4	3	3	3	1	1	0
903	4	3	1	2	4	1	1	1	1	4	1	1	1	4	5	3	3	1	1	4	5	5	1		4	2									3	3	3	4	5	3	2	3	2	4	3	2	1	0	0
904	4	4	3	3	4	5	1	4	1	4	1	4	1	5	3	4	4	3	2	3	3	2	3	About once a week	2	4	About once or twice a month	Vinegar;Other	H2O products	No	No			Yes	4	4	4	4	4	3	2	2	4	3	4	4	1	1	0
905	3	4	1	3	4	1	1	1	4	1	3	1	1	4	1	2	1	1	1	1	1	4	2		4	2									3	3	4	4	5	2	2	2	2	2	4	2	1	1	0
906	4	4	3	3	1	2	1	1	2	4	2	4	1	3	2	4	4	1	3	3	2	3	4	About once or twice a month	2	4	About once or twice a month	Water only;Dishsoap		No	No			Yes	4	4	4	4	4	4	4	4	4	3	3	3	1	1	1
907	3	4	0	2	5	0	1	1	1	1	1	1	3	5	5	5	4	4	4	3	3	0	0		0	5	About once or twice a month	Vinegar		No	No			Yes	4	4	3	4	4	4	4	4	4	4	4	4	1	1	0
908	3	2	4	0	0	0	5	2	2	4	0	0	0	5	3	5	4	3	3	3	4	2	5	About once a week	1	5	About once a week	Vinegar		No	No			Yes	4	4	3	2	3	3	2	4	4	4	5	5	1	1	1
909	3	1	1	4	4	4	1	3	2	3	2	2	0	2	2	3	1	2	2	2	2	5	1		5	1									3	3	3	5	5	2	2	2	2	3	3	3	1	1	0
910	3	4	0	3	3	0	4	4	2	3	2	1	0	4	5	4	4	4	5	4	5	4	5	About once a week	5	5	About once a week	Water only;Vinegar		Yes	No			Yes	5	5	4	4	4	4	4	4	4	3	4	4	1	1	0
911	3	3	0	0	5	0	1	1	1	3	1	3	1	5	1	5	4	3	3	1	1	4	2		3	2									4	3	4	3	3	3	4	3	3	4	3	3	1	1	1
912	3	4	3	3	3	4	2	2	1	4	2	4	3	3	3	4	5	4	5	4	4	4	3	About once or twice a month	2	4	About once or twice a month	Vinegar		Yes	No			Yes	3	3	4	4	4	2	2	3	3	2	2	2	1	1	1
913	4	3	1	3	2	1	2	3	1	1	1	3	1	3	2	3	4	4	4	3	4	2	4	About once a week	4	4	About once a week	Water only;Lemon juice		No	No			Yes	4	4	4	4	4	3	4	5	4	4	3	4	0	0	0
914	4	2	1	1	3	2	2	2	2	3	2	2	3	3	2	2	2	1	1	2	1	4	3	About once or twice a month	4	3	About once or twice a year	Dishsoap		No	No			Yes	4	3	4	3	4	4	4	3	3	4	3	3	1	0	1
915	4	4	1	4	4	1	1	1	5	5	5	5	1	5	5	2	2	1	5	5	5	1	5	About once or twice a month	5	4	About once or twice a month	Dishsoap;Vinegar		Yes	Yes	Vinegar;Household alcohol		Yes	4	4	5	5	5	5	3	5	4	5	5	5	1	1	1
916	5	2	1	5	1	1	1	1	3	1	3	1	2	5	5	3	4	3	2	4	3	4	3	Don't know	4	3	About once or twice a year	Water only;Multi-purpose cleaner (products or wipes)		No	No			Yes	4	3	4	4	5	3	3	3	4	3	3	3	1	1	0
917	5	3	0	4	3	0	5	1	1	1	1	1	1	5	5	5	5	5	5	5	5	4	4	About once or twice a month	4	4	About once or twice a month	Baking soda;Lemon juice		Yes	No			Yes	4	4	3	3	3	3	3	4	4	4	4	4	0	0	0
918	4	1	2	4	1	2	3	5	4	3	3	3	1	4	4	5	4	4	4	5	5	2	4	About once or twice a month	2	4	About once or twice a month	Multi-purpose cleaner (products or wipes);Vinegar		Yes	No			Yes	4	4	3	4	4	4	4	4	4	4	4	4	1	1	1
922	4	3	0	3	3	0	2	2	4	1	4	1	1	3	3	4	4	4	3	3	4	4	3	About once a week	2	4	About once or twice a month	Multi-purpose cleaner (products or wipes)		No	No			No	3	3	3	3	3	2	2	2	2	2	2	2	1	1	0
923	4	4	0	4	4	1	4	4	4	2	4	4	1	4	4	4	4	1	5	1	1	3	3	About once a week	2	4	About once or twice a month	Dishsoap;Vinegar;Bleach		No	Yes	Bleach		Yes	4	4	4	4	4	4	4	4	4	4	4	4	0	1	0
924	3	3	1	1	5	1	1	1	2	4	3	2	1	5	3	5	4	2	3	2	2	4	4	About once or twice a month	5	5	About once or twice a year	Dishsoap;Vinegar		Yes	No			Yes	4	4	4	4	4	2	2	4	3	3	3	2	1	0	0
927	4	1	1	1	4	4	1	3	2	2	2	3	1	2	2	4	4	3	2	2	2	2	4	About once or twice a month	1	4	About once or twice a month	Dishsoap		No	No			Yes	4	4	4	4	4	4	4	4	4	4	4	4	0	0	1
928	5	3	5	5	5	3	5	5	4	4	5	4	3	5	5	5	4	4	5	4	4	5	5	About once or twice a month	2	4	About once or twice a month	Dishsoap;Lemon juice;Vinegar		Yes	No			Yes	5	4	4	5	4	4	3	3	4	5	5	5	1	1	1
929	2	3	4	3	4	2	1	2	3	4	1	4	3	4	3	4	4	2	4	3	3	1	5	About once or twice a month	1	5	About once a week	Baking soda		No	Yes	Vinegar		Yes	3	4	4	2	2	3	3	4	2	4	4	4	1	0	0
931	4	2	1	1	4	3	4	4	1	1	4	3	1	5	5	4	5	1	1	5	5	4	3	About once or twice a year	4	3	About once or twice a month	Water only;Dishsoap		Yes	No			Yes	4	4	3	5	2	2	2	4	2	2	2	2	1	0	0
932	5	1	0	2	4	0	1	1	1	1	1	1	1	5	3	5	5	1	1	4	4	1	4	About once a week	4	2									2	2	4	5	2	3	2	3	2	3	3	3	1	0	0
933	5	1	2	2	3	3	1	1	4	1	3	2	1	5	5	5	5	1	3	2	2	5	2		2	4	About once or twice a month	Water only;Vinegar		No	No			No	4	4	3	3	3	5	4	5	4	2	3	2	0	1	1
934	5	0	0	5	3	0	0	0	4	5	4	4	0	2	2	5	4	0	4	2	2	1	5	About once a week	1	5	About once a week	Water only;Vinegar		No	No			Yes	4	5	3	4	4	4	4	4	4	4	5	5	1	1	0
935	4	3	1	3	3	1	1	1	2	2	3	2	3	3	2	2	5	1	4	2	2	4	2		4	2									2	3	4	3	3	2	2	5	2	2	2	2	1	1	0
936	5	3	1	5	1	1	1	1	3	3	3	3	1	4	2	3	4	1	5	4	3	2	5	About once a week	1	5	About once or twice a month	Multi-purpose cleaner (products or wipes)		No	No			Yes	5	5	1	1	1	4	3	5	4	3	3	3	1	0	1
937	5	1	1	5	3	0	1	5	1	5	1	5	3	5	3	5	5	4	5	5	4	2	5	About once a week	1	5	About once a week	Dishsoap;Vinegar		No	Yes	Vinegar		Yes	5	5	1	1	1	5	4	5	5	5	5	5	1	1	1
938	4	3	1	2	4	1	5	5	3	1	3	1	1	3	3	4	4	4	4	3	5	4	4	About once a week	4	4	About once or twice a year	Vinegar		Yes	No			Yes	3	3	3	3	3	3	3	3	3	3	3	3	1	0	0
939	3	3	2	3	3	3	3	3	2	3	2	2	3	4	4	4	4	4	4	4	4	4	4	About once a week	2	4	About once a week	Baking soda;Vinegar		Yes	Yes	Vinegar		Yes	4	4	4	3	3	3	3	3	4	3	3	3	1	1	0
940	3	4	4	2	4	4	4	3	3	1	1	0	0	5	5	5	5	5	5	3	3	1	5	About once or twice a month	1	5	About once a week	Water only;Dishsoap;Vinegar;Bleach		Yes	No			Yes	3	3	3	4	4	3	4	4	4	4	4	4	1	1	1
941	3	2	1	2	4	1	1	1	2	1	2	1	1	4	2	3	5	2	2	1	1	4	1		2	3	About once or twice a month	Multi-purpose cleaner (products or wipes)		No	No			Yes	2	2	4	5	5	2	2	4	3	2	4	2	0	1	0
942	4	3	3	4	4	4	5	4	2	4	4	4	1	5	4	3	5	5	4	5	5	1	4	About once a week	2	4	About once or twice a month	Vinegar		Yes	No			Yes	4	4	2	4	3	3	3	3	4	3	3	3	1	1	0
943	4	4	1	4	4	0	1	1	1	1	1	1	1	5	5	5	5	4	5	4	4	1	5	About once a week	2	5	About once or twice a month	Water only		Yes	No			Yes	4	1	2	2	4	2	2	2	2	2	2	2	0	1	0
944	4	3	3	3	3	3	4	3	3	4	4	4	3	3	3	3	3	3	4	3	3	4	4	About once a week	4	4	About once or twice a month	Dishsoap		Yes	No			Yes	4	4	4	4	4	4	4	4	4	4	4	4	1	0	1
945	3	5	3	4	4	2	2	1	5	1	5	1	1	4	2	5	5	4	5	5	5	4	2		5	3	Don't know	Water only;Multi-purpose cleaner (products or wipes)		No	No			Yes	4	3	4	4	2	2	2	4	2	2	4	2	0	0	0
946	4	3	0	3	4	0	5	5	2	5	2	5	1	5	5	4	5	5	4	5	5	3	5	About once a week	2	4	About once or twice a month	Water only;Dishsoap		No	No			Yes	4	4	3	3	3	4	4	4	3	3	4	3	1	1	1
947	5	1	1	5	1	1	5	1	5	1	5	1	1	5	5	5	4	4	4	5	5	0	0		3	5	About once or twice a month	Dishsoap		No	No			Yes	4	4	3	4	4	3	3	4	4	3	3	3	1	1	1
948	3	4	0	4	4	2	5	5	2	3	1	4	5	5	5	5	5	2	3	2	2	1	5	About once a week	1	5	About once a week	Vinegar		No	No			Yes	4	4	5	5	5	2	1	5	2	5	4	5	1	1	0
949	5	1	1	3	3	1	1	1	4	4	4	4	1	4	1	4	5	1	3	1	1	5	2		5	2									3	3	3	4	4	2	2	4	3	2	2	2	1	1	0
950	5	1	1	1	5	0	1	1	5	0	5	1	1	5	5	5	5	5	1	5	5	5	1		2	4	About once or twice a month	Vinegar		No	Yes	Cleaning disinfectant (product or wipe)		No	5	5	4	4	4	4	4	4	4	4	4	4	1	1	0
951	0	5	0	0	5	0	5	5	1	0	5	0	0	0	5	5	5	5	5	5	5	2	5	About once or twice a month	0	0									4	4	5	4	2	4	4	1	4	5	3	5	0	1	1
952	4	3	1	3	3	1	1	1	3	1	3	1	1	4	3	3	4	2	4	3	3	2	4	About once a week	2	4	About once a week	Water only		No	No			Yes	3	3	3	3	3	4	2	4	4	3	3	3	0	0	1
953	5	2	2	2	4	2	1	1	2	2	2	2	1	2	1	4	4	2	2	2	1	2	4	About once a week	2	4	About once or twice a month	Multi-purpose cleaner (products or wipes)		No	No			Yes	4	4	3	3	3	3	3	3	3	3	3	3	0	1	0
954	2	4	1	2	4	3	2	1	2	2	3	1	2	2	2	3	2	2	3	1	3	4	3	About once or twice a year	4	3	About once or twice a year	Multi-purpose cleaner (products or wipes);Vinegar		Yes	Yes	Cleaning disinfectant (product or wipe);Household alcohol		Yes	3	3	4	4	4	3	2	3	4	3	3	2	1	0	1
955	4	4	4	4	4	4	4	4	4	4	4	4	4	4	4	4	4	4	4	4	4	5	5	About once or twice a month	5	5	About once or twice a month	Dishsoap;Baking soda;Multi-purpose cleaner (products or wipes);Vinegar;Bleach		Yes	Yes	Bleach;Vinegar;Cleaning disinfectant (product or wipe);Household alcohol		Yes	5	5	5	5	5	5	5	5	5	5	5	5	1	1	0
956	5	3	0	3	4	0	1	1	1	1	1	1	1	4	2	4	4	1	4	3	3	2	4	About once a week	2	4	About once or twice a month	Vinegar		No	Yes	Vinegar		Yes	4	4	2	3	3	3	2	3	3	2	2	3	1	1	0
957	5	1	1	2	2	5	1	1	1	5	1	5	2	5	4	5	4	3	5	4	5	4	3	About once or twice a month	4	4	About once a week	Dishsoap		Yes	No			Yes	4	4	5	5	5	4	3	4	4	4	4	3	0	1	1
958	4	4	4	1	3	5	1	1	5	3	5	2	1	4	4	5	4	3	4	4	2	4	4	About once or twice a month	1	4	About once a week	Water only		No	No			Yes	5	5	3	3	2	5	5	5	5	5	5	5	0	1	1
959	5	2	1	5	1	1	1	1	1	1	1	1	1	1	1	1	1	1	1	1	1	1	1		2	2									2	2	2	2	2	2	2	2	2	3	3	3	0	1	0
960	5	4	3	2	3	3	1	1	5	4	4	3	1	5	5	4	2	3	3	2	2	1	5	About once a week	5	4	About once or twice a year	Water only;Vinegar		Yes	Yes	Vinegar;Household alcohol		No	4	4	4	5	3	3	5	4	4	2	4	4	1	0	0
961	4	3	1	2	4	1	1	1	4	4	3	3	1	4	1	4	3	2	3	4	5	5	4	About once or twice per quarter	5	4	About once or twice a year	Multi-purpose cleaner (products or wipes)		No	No			Yes	4	4	1	4	4	1	2	4	3	2	2	2	1	1	0
962	5	2	1	0	2	5	1	1	3	1	0	5	0	5	0	5	0	0	1	3	0	4	2		4	1									4	3	3	4	3	2	2	3	2	2	2	2	1	0	1
963	3	4	2	3	4	2	1	4	2	3	3	3	4	4	3	4	5	3	5	4	4	4	4	About once or twice a month	2	5	About once or twice a month	Water only;Vinegar		No	No			Yes	4	4	4	4	3	3	3	3	3	3	3	3	1	1	1
964	5	4	4	3	3	3	3	5	1	5	5	4	5	4	3	5	4	3	4	4	3	3	4	About once or twice a month	3	4	About once or twice a month	Water only;Multi-purpose cleaner (products or wipes);Vinegar		No	No			Yes	5	5	2	2	3	4	3	4	5	5	4	4	1	1	1
965	4	3	1	4	3	1	1	2	4	2	4	2	1	4	1	3	2	3	4	3	4	4	4	About once or twice a month	2	4	About once or twice a month	Dishsoap;Vinegar		No	No			Yes	4	4	2	4	4	2	2	2	2	2	2	2	0	1	0
966	4	4	5	3	3	4	1	1	1	4	2	4	3	5	4	5	5	5	5	5	5	3	4	About once a week	2	4	About once or twice a month	Water only		No	No			No	4	4	3	4	3	4	2	4	4	2	2	2	1	0	0
967	2	2	2	2	2	2	3	2	2	2	3	3	3	3	3	3	3	3	3	3	3	3	3	Don't know	1	4	About once or twice a month	Multi-purpose cleaner (products or wipes)		No	No			Yes	4	4	4	4	4	4	3	3	3	3	4	4	1	0	0
968	4	4	3	5	3	5	1	1	5	3	4	1	1	4	2	4	3	2	3	1	4	4	2		4	2									4	5	4	4	4	4	4	2	4	4	4	4	1	1	0
969	5	4	4	5	4	4	1	1	2	1	2	2	1	5	3	4	3	4	5	5	4	4	2		3	4	About once or twice a month	Vinegar		No	No			Yes	3	3	3	3	3	3	2	4	3	4	3	2	1	0	0
971	2	4	1	2	4	1	1	1	1	5	1	5	1	5	1	5	5	1	1	1	1	1	5	About once a week	1	5	About once or twice a month	Dishsoap		No	No			Yes	4	5	4	5	5	4	4	4	4	2	2	5	0	0	0
972	3	3	1	1	4	1	1	1	3	3	2	3	1	5	3	5	5	3	5	3	3	2	5	About once a week	2	5	About once a week	Dishsoap;Bleach		No	No			Yes	4	4	4	4	4	3	2	4	2	2	2	2	1	1	1
973	4	3	1	4	2	4	1	1	1	4	1	4	3	5	5	5	5	3	3	3	3	2	5	About once a week	2	5	About once a week	Water only;Multi-purpose cleaner (products or wipes)		Yes	No			Yes	4	4	4	4	4	3	3	4	3	3	4	4	1	1	1
974	5	1	1	5	1	1	5	5	1	5	1	5	3	5	5	5	1	5	5	5	5	1	5	About once or twice a year	1	5	About once a week	Baking soda;Vinegar		No	No			Yes	5	5	1	1	1	5	5	5	5	5	5	5	1	1	1
975	2	1	1	2	1	1	3	2	2	1	2	1	1	1	1	2	2	2	1	2	2	3	2		3	3	About once or twice a year	Multi-purpose cleaner (products or wipes)		No	No			Yes	3	2	3	4	3	4	4	3	3	3	3	3	1	1	1
976	3	4	1	3	4	3	1	1	2	3	3	3	2	3	3	4	3	2	2	2	2	2	4	About once a week	1	4	About once a week	Water only;Dishsoap		No	No			Yes	4	4	4	4	4	4	3	4	4	4	4	4	0	1	0
978	5	2	1	3	1	1	5	1	4	4	4	4	1	5	1	4	2	1	1	1	1	5	3	About once or twice a month	5	4	About once or twice a month	Water only;Dishsoap		No	No			No	5	5	4	4	4	4	4	4	4	2	3	4	0	1	1
979	1	4	4	1	1	1	1	1	1	1	1	1	1	1	1	1	1	1	1	1	1	0	0		0	0									1	1	2	2	2	4	2	2	2	2	4	2	0	1	1
980	4	3	1	4	3	1	1	1	5	1	5	1	1	4	2	4	2	5	1	4	5	4	1		5	1									4	4	4	4	5	2	2	4	4	4	4	2	1	0	0
981	1	5	1	1	5	1	2	2	4	1	4	1	1	3	2	4	2	2	2	2	2	4	2		5	1									3	3	5	5	5	2	2	2	1	3	2	2	0	0	0
982	5	1	2	1	5	4	1	0	2	5	4	4	2	5	5	5	5	4	5	5	5	4	2		4	4	About once or twice a year	Dishsoap;Bleach		No	No			Yes	5	5	5	5	5	3	3	3	3	4	3	2	0	1	1
983	3	3	1	1	4	1	1	1	1	1	1	1	1	5	4	5	5	2	4	4	5	1	4	About once a week	2	4	About once or twice a month	Water only;Dishsoap;Vinegar		No	No			Yes	4	4	2	3	2	4	4	5	4	4	5	5	0	1	1
984	4	3	3	4	5	1	1	1	3	4	3	3	1	1	2	5	5	1	1	3	5	2	4	About once a week	4	3	Don't know	Multi-purpose cleaner (products or wipes)		No	No			Yes	4	5	2	2	2	5	4	5	5	3	3	3	0	0	1
985	5	4	4	4	5	4	1	1	5	5	4	4	1	5	5	4	4	4	4	5	5	1	5	About once a week	1	4	About once or twice a month	Bleach		Yes	No			Yes	4	4	4	4	4	4	4	4	4	4	4	4	1	1	0
986	4	3	4	4	4	3	4	4	3	3	4	4	3	3	3	3	3	4	4	4	4	4	5	About once or twice a month	4	4	About once or twice a month	Water only;Multi-purpose cleaner (products or wipes);Vinegar		Yes	Yes	Vinegar		Yes	4	5	4	4	5	4	5	4	4	5	4	4	1	1	0
988	5	4	4	4	4	5	4	4	4	2	4	4	3	5	5	5	3	4	5	4	5	4	4	About once or twice a month	4	4	About once or twice a month	Baking soda;Multi-purpose cleaner (products or wipes);Vinegar		Yes	No			Yes	4	4	4	5	4	4	4	5	4	5	4	5	1	1	0
989	5	1	1	2	1	4	1	1	4	3	4	3	5	4	4	4	5	4	1	2	4	3	4	About once or twice a month	3	4	About once or twice a month	Dishsoap;Vinegar		Yes	No			Yes	4	4	5	5	4	2	2	2	2	4	4	4	1	1	0
990	3	4	1	2	4	1	1	1	4	2	4	2	1	2	2	4	4	1	2	4	3	4	1		2	4	About once or twice a month	Water only		No	No			Yes	4	4	3	3	3	3	3	3	3	4	4	3	0	0	0
991	4	2	2	1	5	3	2	2	4	1	4	1	1	4	3	5	5	3	2	2	3	4	3	About once or twice a month	2	4	About once or twice a month	Multi-purpose cleaner (products or wipes);Vinegar		Yes	No			Yes	3	2	4	5	5	2	2	2	2	2	2	2	1	1	0
992	3	3	1	4	3	1	1	1	3	2	3	2	1	3	2	4	4	2	4	3	3	2	3	Don't know	4	3	Don't know	Don't know		Yes	No			No	4	2	4	4	4	2	2	2	3	2	2	2	1	1	1
993	4	4	1	4	2	1	1	4	4	4	4	4	3	2	3	3	4	2	3	3	4	4	4	About once or twice a year	4	4	About once or twice a year	Dishsoap		Yes	No			Yes	4	4	4	4	4	4	4	4	4	4	4	3	1	1	0
994	2	3	2	2	2	3	1	4	3	2	3	3	3	3	3	2	1	4	1	3	3	2	0		3	2									3	3	3	2	3	3	3	4	2	3	2	3	0	0	0
995	3	5	1	4	2	1	2	2	4	4	1	4	1	3	3	4	4	1	1	4	1	4	3	About once or twice a month	3	4	About once or twice a month	Vinegar		No	Yes	Vinegar		Yes	4	4	2	2	2	3	2	4	4	4	4	4	1	1	0
996	4	2	2	1	4	3	1	4	1	1	2	2	4	3	2	5	4	4	4	4	4	2	4	About once a week	3	3	About once or twice a month	Multi-purpose cleaner (products or wipes)		No	No			Yes	3	3	3	4	4	3	3	3	4	4	4	4	0	1	1
997	3	4	2	2	4	3	3	3	2	3	2	3	2	5	3	4	5	2	4	4	2	4	4	About once or twice a month	4	4	About once a week	Water only;Lemon juice;Vinegar		No	No			Yes	4	4	3	3	3	5	5	5	5	4	4	4	1	1	0
998	3	2	3	4	3	3	4	3	2	2	2	2	2	4	4	4	4	4	3	4	4	1	4	About once or twice a month	1	4	About once or twice a month	Water only		No	No			Yes	4	4	3	4	4	4	4	5	4	4	5	4	0	1	0
999	4	3	2	2	4	3	4	4	1	1	1	4	2	5	2	5	5	1	1	3	4	5	2		4	4	About once or twice a month	Dishsoap;Vinegar;Bleach		Yes	Yes	Bleach;Vinegar		Yes	4	3	4	3	3	3	3	4	3	4	4	4	1	1	0
1000	2	3	3	3	2	3	2	3	3	2	2	3	2	2	3	3	2	3	3	2	3	2	4	About once a week	2	4	About once a week	Water only;Baking soda;Lemon juice		Yes	Yes	Lemon juice		Yes	4	3	3	4	4	3	4	4	3	4	4	3	1	1	1
1001	5	5	3	3	2	2	3	1	3	3	3	3	2	4	3	4	4	3	4	4	3	4	4	About once or twice a month	4	4	About once or twice a month	Dishsoap		No	No			Yes	3	3	3	3	3	2	2	4	3	3	2	2	0	1	1
1002	3	2	3	2	3	2	2	3	2	3	2	3	2	2	2	3	2	3	2	3	3	4	4	About once or twice a month	3	3	About once a week	Multi-purpose cleaner (products or wipes)		Yes	Yes	Bleach		Yes	3	3	3	3	3	3	3	3	3	3	3	3	0	0	0
1003	2	4	1	1	4	1	2	2	2	2	2	2	1	2	2	5	4	1	1	1	1	3	3	About once or twice a month	4	3	About once or twice a year	Multi-purpose cleaner (products or wipes)		Yes	No			Yes	3	3	4	4	4	2	2	4	2	2	3	2	1	1	0
1004	3	3	3	4	3	3	1	1	1	2	3	2	1	2	3	3	2	2	3	2	2	4	3	About once or twice a year	4	3	About once or twice a year	Baking soda;Lemon juice;Vinegar		Yes	No			Yes	4	4	4	4	4	2	2	2	2	2	2	2	1	1	0
1005	4	2	2	4	2	2	1	1	1	4	1	4	3	5	5	5	5	5	5	5	5	5	5	About once a week	3	4	About once a week	Baking soda;Vinegar		No	No			Yes	4	4	3	4	3	4	3	4	4	4	4	4	1	1	0
1006	4	4	2	4	4	4	1	1	3	1	1	1	1	4	4	4	4	4	4	4	4	3	5	About once a week	1	4	About once or twice a month	Vinegar		Yes	Yes	Vinegar		Yes	4	4	2	4	4	3	3	3	4	4	4	4	1	1	0
1007	4	3	0	2	4	0	1	0	3	1	4	2	0	3	1	2	3	1	1	2	1	4	1		3	3	About once or twice a year	Don't know		Yes	No			Yes	3	3	3	4	4	2	2	2	3	2	3	2	0	1	0
1008	1	5	1	1	5	1	1	1	3	3	2	4	1	5	3	5	5	4	5	5	5	2	5	About once or twice a month	0	5	About once or twice a month	Dishsoap;Multi-purpose cleaner (products or wipes);Vinegar;Bleach		No	No			Yes	5	5	2	2	1	4	4	3	5	4	4	5	0	1	0
1009	3	3	1	1	3	1	1	5	1	3	1	1	3	5	4	5	5	5	5	5	5	1	5	About once a week	1	5	About once or twice a month	Vinegar		No	No			Yes	4	4	3	4	4	3	3	4	4	5	4	4	1	1	0
1010	5	2	0	5	2	0	1	1	4	2	1	1	1	4	4	3	3	2	3	3	2	4	2		5	5	About once or twice a month	Water only;Baking soda;Lemon juice		Yes	No			Yes	4	4	3	2	2	1	1	4	1	2	2	2	0	1	1
1011	3	5	0	1	5	0	1	1	0	4	1	4	1	0	3	5	5	0	5	5	5	1	5	About once a week	0	5	About once a week	Water only		No	No			Yes	5	5	3	3	3	5	5	5	5	5	5	5	1	1	1
1012	2	3	3	4	3	3	3	3	4	4	3	4	4	3	4	4	4	4	3	3	3	2	4	About once a week	4	4	About once a week	Water only;Multi-purpose cleaner (products or wipes)		Yes	No			Yes	4	4	4	4	4	4	4	3	4	4	4	4	0	0	0
1013	5	2	1	4	2	1	1	1	2	3	2	2	4	4	4	3	4	2	3	2	3	4	3	Don't know	4	3	About once or twice a year	Water only		No	No			Yes	3	3	3	2	2	3	3	4	4	3	4	4	0	1	0
1014	5	1	1	3	1	4	1	2	1	1	1	1	5	5	5	5	5	1	5	5	5	2	5	About once or twice a month	2	5	About once or twice a year	Water only;Dishsoap		No	No			Yes	5	5	3	3	3	3	3	3	3	3	3	3	0	1	0
1016	5	3	1	4	2	3	2	2	3	4	4	4	1	5	3	5	4	1	2	4	1	5	3	About once or twice a month	5	2									5	3	4	5	4	4	2	2	3	2	4	2	1	1	0
1017	5	1	1	5	1	1	2	1	5	1	5	1	1	5	5	5	5	5	5	5	5	3	5	About once a week	3	5	About once a week	Multi-purpose cleaner (products or wipes)		No	No			Yes	5	5	3	4	4	4	4	4	4	4	4	4	1	1	0
1019	5	1	1	4	2	1	1	1	5	3	3	2	2	5	3	5	5	1	4	5	5	2	4	About once or twice a month	2	4	About once or twice a month	Water only;Lemon juice;Vinegar		No	No			Yes	3	3	4	4	4	4	5	5	5	4	2	4	1	1	0
1020	3	2	1	4	4	1	1	1	3	4	4	4	1	4	5	4	1	4	4	4	5	4	4	About once or twice a month	4	4	About once or twice a month	Multi-purpose cleaner (products or wipes)		No	No			Yes	2	2	5	5	5	2	2	2	2	2	2	2	1	1	0
1021	4	2	1	1	1	1	1	4	2	2	1	2	1	3	3	3	3	3	2	3	4	3	3	About once or twice a month	1	5	About once or twice a month	Water only;Vinegar		Yes	No			Yes	2	2	2	2	2	2	3	2	2	2	2	2	0	1	1
1022	3	3	0	3	3	0	0	0	0	3	0	3	4	5	1	4	5	5	5	0	5	1	5	About once or twice a month	1	4	About once or twice a month	Vinegar		Yes	No			No	4	4	4	4	2	4	2	4	4	4	4	4	1	1	0
1023	4	3	1	3	3	1	3	1	3	3	3	2	1	4	4	4	3	2	3	4	4	2	4	About once or twice a month	1	4	About once or twice a year	Vinegar		No	No			No	4	4	4	4	4	3	3	3	4	3	4	3	1	0	0
1024	3	4	4	2	4	4	4	1	4	3	2	2	1	5	4	4	4	3	4	3	3	2	4	About once or twice a month	4	3	About once or twice a month	Dishsoap;Vinegar		Yes	No			Yes	4	4	4	4	5	4	2	4	4	4	2	3	1	1	0
1025	4	3	1	4	3	1	5	5	3	1	4	0	0	4	4	4	4	2	3	4	4	1	4	About once or twice a month	1	4	About once or twice a month	Water only;Dishsoap;Vinegar		No	No			Yes	4	4	4	5	5	4	3	4	4	4	4	4	1	1	1
1026	5	4	0	4	0	3	5	4	5	2	3	3	0	4	5	5	5	1	4	4	4	4	1		4	1									5	3	5	5	5	3	4	4	5	1	1	1	0	0	1
1027	3	4	1	1	4	1	1	1	1	3	1	4	1	5	3	4	0	3	4	4	4	5	5	About once a week	5	4	About once or twice a month	Vinegar		No	No			Yes	4	4	3	4	4	3	2	3	3	3	3	3	1	0	0
1028	3	4	1	3	4	1	3	5	1	1	1	1	2	5	4	4	5	4	5	1	1	4	4	About once or twice per quarter	4	4	About once or twice a month	Water only;Dishsoap		No	No			Yes	3	3	4	4	1	4	1	2	2	3	3	3	1	1	0
1029	5	4	2	4	3	5	5	1	3	4	3	4	3	5	4	5	3	3	3	3	4	2	4	About once a week	5	2									4	4	4	5	5	2	1	5	4	2	2	4	1	0	0
1030	5	3	3	5	3	3	3	3	3	4	3	3	4	4	4	5	5	5	5	5	4	5	5	About once a week	1	5	About once a week	Multi-purpose cleaner (products or wipes)		Yes	Yes	Cleaning disinfectant (product or wipe)		Yes	4	4	5	5	5	4	4	3	4	3	3	5	1	0	0
1031	4	4	1	3	4	1	3	3	4	2	4	2	1	2	1	5	5	1	1	5	2	4	2		1	5	About once a week	Multi-purpose cleaner (products or wipes)		Yes	No			Yes	4	5	3	4	3	4	4	5	4	3	5	2	1	0	1
1032	5	4	4	3	4	4	1	1	1	3	1	4	1	5	4	4	5	3	5	3	4	3	4	About once or twice a month	4	4	About once or twice a month	Multi-purpose cleaner (products or wipes)		No	No			Yes	4	4	3	4	4	4	3	4	4	3	3	3	1	1	1
1033	2	3	3	2	3	3	2	3	3	3	2	3	1	2	2	3	2	1	3	2	2	1	4	About once or twice a month	4	2									4	4	4	4	4	4	4	4	4	3	3	4	1	1	0
1035	4	2	2	2	2	2	3	2	3	3	3	3	2	4	3	4	2	4	2	4	4	4	3	About once or twice a month	4	3	About once or twice a month	Dishsoap;Multi-purpose cleaner (products or wipes);Vinegar		No	No			Yes	3	3	4	4	5	3	3	4	4	3	4	3	1	1	0
1036	5	1	2	3	3	4	5	1	5	2	1	2	1	5	4	3	4	3	5	4	4	4	4	About once or twice a year	4	4	About once or twice a year	Dishsoap		No	No			Yes	4	4	4	4	4	5	5	5	5	4	4	4	1	1	0
1037	4	3	1	1	5	1	1	1	2	5	2	5	1	4	3	5	5	4	5	3	5	1	4	About once a week	1	4	About once a week	Multi-purpose cleaner (products or wipes)		No	No			No	3	3	4	4	4	2	2	3	4	4	4	3	1	1	1
1038	5	1	1	3	4	1	1	0	1	4	4	1	1	4	3	4	5	1	4	1	1	4	4	About once a week	2	4	About once a week	Dishsoap;Multi-purpose cleaner (products or wipes);Vinegar		No	No			Yes	4	4	2	4	2	4	4	4	4	4	4	4	1	1	1
1039	4	2	4	2	4	4	2	2	2	4	2	2	0	4	5	4	5	3	5	3	3	2	4	About once a week	3	4	About once or twice a month	Baking soda;Multi-purpose cleaner (products or wipes)		Yes	Yes	Vinegar;Cleaning disinfectant (product or wipe);Household alcohol		Yes	4	4	3	4	3	4	4	4	3	3	4	5	1	1	1
1040	3	4	3	2	3	2	1	1	2	3	2	4	1	2	3	3	4	2	2	3	4	1	4	About once a week	1	5	About once or twice a month	Water only;Dishsoap;Multi-purpose cleaner (products or wipes);Bleach		Yes	No			Yes	4	4	4	3	4	4	2	4	3	4	3	2	1	1	0
1041	5	4	0	5	4	0	1	1	2	1	1	4	1	2	4	4	4	5	4	4	4	5	3	About once or twice a month	5	2									3	3	5	2	2	3	4	4	4	3	3	3	1	1	0
1042	4	4	3	4	4	2	1	1	2	3	1	2	1	1	4	5	5	1	2	2	2	4	2		4	2									3	3	4	4	4	3	3	3	3	3	3	3	0	1	0
1043	4	2	0	3	4	0	3	3	1	5	1	1	1	4	4	4	4	3	3	4	4	2	4	About once or twice a month	2	4	About once or twice a month	Water only;Dishsoap;Vinegar		Yes	No			Yes	4	4	3	4	4	3	3	4	3	3	2	2	0	1	0
1044	3	4	4	3	2	3	4	4	3	3	3	3	2	4	4	4	4	4	3	4	4	2	4	About once or twice a month	2	4	About once or twice a month	Water only;Vinegar		No	No			Yes	3	3	3	4	3	3	3	4	4	3	3	3	1	0	1
1045	3	4	0	3	2	0	3	4	4	1	3	1	1	2	1	4	5	5	2	4	3	2	3	About once or twice a month	4	3	About once or twice a year	Water only;Multi-purpose cleaner (products or wipes)		Yes	No			Yes	3	2	3	5	4	2	1	2	2	1	1	1	1	1	0
1046	5	4	2	3	5	1	1	1	5	2	5	1	0	2	5	3	3	2	3	3	1	4	3	About once or twice a month	4	3	About once or twice a month	Water only;Dishsoap;Vinegar		Yes	No			Yes	4	2	1	3	5	5	4	5	3	3	4	3	0	1	0
1047	4	4	1	4	4	1	3	3	3	3	3	3	3	5	4	4	4	4	4	4	4	1	5	About once a week	1	5	About once a week	Water only;Dishsoap		No	Yes	Vinegar		Yes	5	5	3	3	3	4	4	4	4	4	4	4	1	1	0
1048	3	4	3	1	5	3	1	1	2	4	3	4	2	3	3	4	4	2	5	1	2	5	2		4	2									5	5	4	3	2	2	3	4	2	4	1	2	0	1	1
1049	4	3	1	3	4	1	1	1	2	5	1	1	1	1	1	4	1	1	1	2	1	0	0		4	1									2	2	5	5	5	2	2	2	2	1	1	1	1	1	1
1050	4	4	2	3	3	4	1	1	5	1	5	2	1	4	4	4	5	3	5	5	5	1	5	About once or twice a month	2	4	About once or twice a month	Water only;Dishsoap		No	No			Yes	3	3	5	5	5	3	3	3	3	3	3	3	1	1	0
1051	4	3	1	3	3	1	4	3	4	3	3	4	3	4	3	4	3	3	3	4	4	2	4	About once a week	2	4	About once or twice a month	Water only		Yes	No			Yes	4	4	3	3	3	4	3	4	3	3	4	3	0	0	0
1052	3	2	2	1	3	2	2	2	1	3	2	3	3	3	3	4	2	1	2	2	3	2	1		3	3	About once or twice a month	Dishsoap;Baking soda;Bleach		Yes	No			Yes	3	4	1	2	2	3	1	1	2	1	1	2	0	0	0
1053	2	4	1	2	3	4	1	1	1	1	1	1	2	5	2	5	4	1	3	3	3	1	5	About once a week	1	5	About once or twice a month	Water only;Vinegar		No	No			Yes	5	5	3	4	2	3	2	2	4	3	2	1	1	1	0
1054	4	2	3	4	3	4	1	0	3	4	2	4	2	4	4	4	5	1	2	4	4	2	4	About once or twice a month	4	3	About once or twice a year	Baking soda;Vinegar		Yes	No			Yes	3	3	3	4	3	3	3	3	3	3	3	3	1	0	0
1055	3	4	1	3	4	1	1	1	3	1	4	1	1	3	1	1	5	1	3	1	1	4	2		5	1									4	3	3	5	5	2	2	5	2	2	2	2	1	1	0
1056	5	1	2	2	4	4	5	5	2	1	2	4	4	4	5	5	4	3	5	5	5	1	5	About once a week	1	5	About once or twice a month	Water only;Dishsoap;Multi-purpose cleaner (products or wipes)		Yes	Yes	Vinegar;Cleaning disinfectant (product or wipe);Household alcohol		Yes	5	5	1	1	1	3	3	4	4	5	5	5	1	1	0
1057	4	3	4	3	3	3	3	3	3	3	2	3	2	3	3	3	3	3	3	2	3	3	3	About once or twice a month	3	3	About once or twice a year	Dishsoap;Multi-purpose cleaner (products or wipes)		Yes	No			Yes	3	3	3	3	3	3	3	3	3	4	3	3	1	1	0
1058	1	5	5	1	5	5	1	1	5	2	5	5	1	5	5	3	3	5	3	5	5	5	2		5	2									4	4	4	5	4	4	3	5	4	4	1	1	1	0	1
1059	3	3	3	2	5	2	2	5	1	0	3	0	3	1	3	1	1	0	1	3	5	5	5	Don't know	5	1									3	1	2	4	2	4	4	3	4	2	4	3	0	0	0
1061	4	3	1	4	4	2	2	3	1	1	1	1	1	4	4	5	5	4	3	3	3	3	3	About once or twice a month	3	4	About once or twice a month	Dishsoap;Multi-purpose cleaner (products or wipes);Lemon juice;Bleach		Yes	Yes	Bleach		Yes	4	4	2	2	2	3	3	3	3	3	3	3	1	1	1
1062	4	2	3	1	1	2	5	5	4	4	2	2	3	5	5	1	2	5	3	4	2	1	4	About once or twice a month	1	4	About once or twice a month	Water only		No	Yes	Lemon juice;Vinegar		No	4	3	2	2	3	5	4	4	3	5	4	3	1	1	1
1065	3	4	4	3	4	4	5	5	4	4	3	3	3	3	4	4	4	3	4	4	4	5	4	About once a week	5	5	About once a week	Water only;Lemon juice		Yes	No			Yes	4	5	4	4	4	4	4	4	4	4	4	4	1	1	0
1066	4	3	2	3	4	2	2	3	4	3	4	3	2	4	4	3	4	3	4	2	3	3	4	About once a week	3	4	About once a week	Multi-purpose cleaner (products or wipes);Vinegar		Yes	No			Yes	4	4	4	4	5	4	4	5	4	4	4	4	1	1	0
1067	4	2	1	1	4	1	1	1	1	1	1	1	2	5	3	4	4	1	1	1	1	4	3	About once or twice a month	3	3	About once or twice a month	Dishsoap		Yes	No			Yes	4	4	3	4	4	3	3	4	4	3	3	3	1	1	0
1068	2	2	4	2	2	4	2	2	1	2	1	2	2	4	4	4	4	4	4	4	4	1	4	About once a week	2	4	About once or twice a month	Dishsoap;Vinegar		Yes	No			Yes	4	4	4	4	4	4	4	4	4	4	4	4	1	1	1
1069	4	5	5	4	4	5	3	2	3	3	4	4	2	4	4	3	4	2	2	3	3	3	4	About once or twice a month	2	3	About once or twice a month	Water only;Vinegar		Yes	No			Yes	4	4	4	4	4	4	5	4	5	5	4	4	0	1	1
1070	4	2	1	4	2	1	1	1	3	3	3	3	1	2	2	2	3	3	3	3	4	2	2		3	3	About once or twice a month	Water only		No	No			Yes	4	4	4	4	4	2	4	3	2	2	2	2	0	1	0
1071	5	4	2	3	4	3	2	2	4	3	5	3	1	2	1	1	1	2	1	2	2	4	3	About once or twice a month	4	3	About once or twice a month	Dishsoap;Bleach		Yes	No			No	4	4	4	4	4	3	3	4	3	2	2	2	0	1	0
1072	3	4	2	4	4	2	4	4	5	3	4	5	1	3	2	4	3	3	4	4	5	2	4	About once or twice a month	2	4	About once a week	Water only;Multi-purpose cleaner (products or wipes)		Yes	No			Yes	4	3	5	5	5	3	3	3	3	2	3	3	1	1	1
1073	5	1	1	4	2	2	1	1	5	1	5	1	1	4	2	5	0	4	5	5	5	4	3	About once or twice a month	1	5	About once a week	Bleach		No	Yes	Bleach		Yes	4	4	5	5	5	2	2	3	3	4	4	3	1	1	0
1074	2	3	1	2	4	2	1	1	2	2	2	2	1	4	2	3	4	1	5	2	2	5	1		3	4	About once or twice a month	Water only;Baking soda;Lemon juice;Vinegar		No	No			Yes	3	3	3	3	3	4	3	3	4	3	4	3	0	1	0
1075	2	2	1	2	2	1	1	1	1	1	1	1	1	1	1	1	1	2	1	2	1	0	0		4	1									2	2	3	4	4	1	1	1	1	1	1	1	0	0	0
1076	2	2	1	1	2	1	2	2	4	1	5	1	1	5	4	2	2	2	2	2	1	3	3	About once a week	4	4	About once or twice a month	Multi-purpose cleaner (products or wipes)		Yes	No			Yes	4	3	3	3	4	2	2	4	4	3	3	3	1	0	0
1077	3	4	1	1	4	1	4	3	2	4	1	2	1	3	2	5	5	1	3	1	1	5	2		2	5	About once or twice a month	Water only;Baking soda;Vinegar		No	No			Yes	3	2	4	4	4	2	2	4	2	2	4	2	1	1	1
1078	4	1	2	2	4	2	1	1	2	2	1	2	2	2	2	5	5	1	2	2	1	4	3	About once or twice per quarter	3	2									4	2	4	4	4	2	2	2	2	2	2	2	1	1	1
1079	3	3	3	4	3	1	1	2	2	2	2	2	1	2	2	3	3	2	1	2	2	2	3	About once or twice a month	1	3	About once or twice a month	Dishsoap		No	No			Yes	3	3	3	3	3	3	3	3	3	3	3	3	0	1	0
1080	4	4	4	3	4	4	2	2	3	3	2	2	2	4	3	3	5	3	5	4	4	3	3	About once or twice a month	4	4	About once or twice a month	Multi-purpose cleaner (products or wipes)		Yes	Yes	Vinegar		Yes	4	4	4	4	4	3	2	2	4	4	4	4	1	1	0
1081	4	2	1	4	2	1	1	1	5	1	5	1	1	5	4	4	3	2	1	2	3	4	2		4	2									4	2	3	4	3	3	2	4	2	1	1	1	0	0	1
1082	5	5	5	5	5	5	2	2	2	4	1	1	1	5	2	5	2	2	3	5	5	4	5	About once a week	2	5	About once a week	Vinegar		Yes	No			Yes	4	4	4	5	3	4	3	5	5	5	3	3	0	1	0
1084	4	3	3	3	3	3	4	4	2	4	1	4	3	3	4	4	4	2	4	3	2	3	4	About once a week	1	5	About once or twice a month	Baking soda;Lemon juice;Vinegar		Yes	Yes	Lemon juice;Vinegar		No	4	5	3	3	3	3	4	4	4	4	4	4	1	0	0
1085	3	4	2	5	1	0	1	1	2	3	0	0	1	4	4	4	5	2	4	3	2	1	4	About once a week	1	4	About once or twice a month	Lemon juice;Vinegar		Yes	No			No	4	4	2	4	4	3	3	5	3	4	4	4	1	0	0
1086	5	1	1	3	3	4	1	1	5	1	4	1	1	4	4	4	4	2	3	4	4	0	0		4	5	About once or twice a year	Water only;Multi-purpose cleaner (products or wipes)		Yes	Yes	Cleaning disinfectant (product or wipe)		Yes	4	4	3	3	4	3	3	3	2	4	4	2	1	1	0
1087	5	2	1	3	5	2	4	3	4	1	4	1	1	3	3	3	2	3	4	3	3	5	4	About once or twice a month	4	3	About once or twice a month	Water only;Dishsoap;Lemon juice		Yes	No			Yes	3	3	5	4	3	2	2	2	2	2	2	2	0	1	1
1088	5	4	3	3	4	4	5	3	4	4	3	4	4	3	4	4	4	5	5	4	3	5	4	About once or twice a month	5	4	About once a week	Water only;Dishsoap;Baking soda;Multi-purpose cleaner (products or wipes);Bleach		Yes	Yes	Bleach;Cleaning disinfectant (product or wipe)		Yes	5	4	4	3	4	4	4	4	5	5	4	4	1	1	0
1089	4	1	0	4	4	0	4	1	1	1	1	1	2	4	4	4	4	1	4	1	1	1	4	About once a week	1	4	About once a week	Multi-purpose cleaner (products or wipes)		Yes	No			Yes	5	5	4	4	3	4	4	4	4	4	4	4	1	1	0
1091	3	3	2	2	1	2	3	2	2	2	2	3	2	3	3	2	2	3	3	3	3	2	3	About once or twice a year	4	4	About once or twice a year	Dishsoap;Baking soda;Vinegar		Yes	No			No	5	5	5	4	4	4	4	4	4	4	4	4	1	0	0
1092	2	4	4	1	4	4	1	1	2	4	2	4	1	5	4	3	1	1	2	5	1	4	2		4	2									3	2	4	4	5	2	2	2	2	2	2	2	0	1	1
1094	4	3	3	4	2	2	5	2	1	4	2	4	1	4	1	5	5	1	1	5	5	4	4	Don't know	2	4	Don't know	Vinegar		No	No			Yes	4	4	4	4	4	3	3	3	3	4	3	3	0	1	1
1096	4	3	1	4	4	1	1	1	2	2	3	1	1	4	4	4	4	3	4	4	5	4	4	About once a week	3	4	About once or twice a month	Dishsoap		No	No			Yes	4	4	3	3	3	4	3	4	4	4	4	4	1	0	0
1097	4	4	1	4	2	1	1	1	3	1	1	1	1	4	3	4	4	2	2	2	2	4	3	About once a week	4	3	Don't know	Dishsoap;Baking soda;Other	toothpaste for sealants	No	No			Yes	4	4	3	3	3	2	2	3	2	3	3	3	1	1	1
1098	4	1	1	4	2	1	5	5	1	1	1	1	1	4	1	4	4	1	1	4	2	1	5	About once a week	1	5	About once a week	Multi-purpose cleaner (products or wipes)		No	No			Yes	4	4	2	2	2	4	4	4	4	4	4	4	0	0	0
1099	5	2	0	4	3	0	5	2	1	2	1	2	1	5	5	5	5	2	2	5	4	2	4	About once or twice a month	1	5	About once or twice a month	Dishsoap;Multi-purpose cleaner (products or wipes)		No	No			Yes	4	4	4	4	3	3	4	3	3	2	2	2	0	0	0
1100	4	4	3	4	4	3	1	1	4	1	4	1	2	4	4	3	3	2	2	3	3	0	0		4	1									3	2	4	4	5	2	2	5	3	3	2	3	1	0	1
1101	3	4	1	1	5	0	1	0	2	2	1	3	1	5	5	5	5	4	4	3	3	4	5	About once or twice per quarter	4	5	About once or twice a month	Water only;Lemon juice;Vinegar		Yes	No			Yes	4	3	4	5	3	3	1	3	2	3	4	5	1	0	0
1102	5	1	2	4	3	3	2	3	5	3	5	3	1	5	3	3	4	5	3	3	3	2	4	About once or twice a month	2	4	About once or twice a month	Dishsoap		No	No			Yes	4	4	2	2	2	4	3	4	4	4	3	3	0	1	1
1103	3	4	2	3	4	2	2	2	2	2	2	3	2	4	4	4	4	3	4	3	3	3	4	About once or twice a month	2	4	About once or twice a month	Multi-purpose cleaner (products or wipes);Vinegar		Yes	No			Yes	4	4	3	4	3	4	3	4	3	3	4	3	0	1	1
1104	5	3	1	5	1	1	1	1	2	5	1	3	3	4	5	5	5	2	2	3	2	4	3	About once a week	3	3	About once or twice a year	Dishsoap		No	No			Yes	3	2	4	4	4	2	2	2	2	2	2	2	0	0	0
1105	5	1	1	2	3	0	2	2	5	5	5	4	2	5	3	4	4	3	5	3	4	3	4	About once a week	5	3	About once or twice a month	Water only;Dishsoap		Yes	No			Yes	4	4	2	3	3	5	4	5	5	4	4	4	1	1	1
1106	5	2	1	2	4	2	2	2	1	4	4	4	1	5	4	3	4	4	5	4	4	2	5	About once a week	4	2									3	3	5	5	5	3	4	4	4	3	3	3	1	1	0
1107	3	3	4	3	3	4	1	1	3	3	3	3	3	4	4	5	5	3	5	2	4	3	4	About once or twice a month	3	4	About once or twice a month	Dishsoap;Vinegar;Bleach		No	No			Yes	4	4	4	4	4	4	3	4	4	3	3	3	1	1	0
1108	3	4	4	4	4	5	5	5	2	4	1	5	1	5	4	4	5	5	5	5	5	3	5	About once a week	3	4	About once or twice a month	Dishsoap;Vinegar;Bleach		Yes	Yes	Bleach;Lemon juice;Vinegar		Yes	5	5	4	4	4	5	4	5	5	4	5	5	1	1	1
1109	4	3	1	3	4	1	1	1	1	1	1	1	1	5	1	3	5	1	3	2	2	3	4	About once or twice a month	3	3	About once or twice a month	Water only		No	No			Yes	3	3	3	4	3	2	2	4	2	2	2	3	1	0	0
1110	3	2	0	2	4	0	3	1	1	2	4	3	3	2	3	5	5	4	5	5	5	1	5	About once a week	3	5	About once or twice a month	Dishsoap;Baking soda		Yes	Yes	Vinegar		Yes	4	5	5	5	5	3	2	4	2	4	4	4	1	0	1
1111	5	5	1	5	2	1	4	4	2	5	2	5	5	5	5	5	5	5	5	5	5	1	5	About once a week	1	5	About once a week	Vinegar;Bleach		No	No			Yes	5	5	2	2	2	5	5	5	5	5	5	5	0	0	1
1112	4	3	0	4	3	0	1	1	4	2	4	0	0	1	3	1	4	1	1	3	3	0	0		3	3	About once or twice a month	Baking soda;Multi-purpose cleaner (products or wipes);Vinegar		No	No			Yes	3	3	4	4	4	3	2	3	3	3	3	3	0	1	0
1114	3	2	0	0	0	0	3	4	1	2	0	0	0	4	4	4	4	4	0	4	4	3	4	About once or twice a month	2	4	About once or twice a month	Multi-purpose cleaner (products or wipes)		No	No			Yes	4	4	1	2	2	4	4	4	4	4	3	3	1	0	0
1115	4	4	1	4	4	1	5	5	2	4	2	4	4	4	1	5	5	1	5	2	4	5	3	About once or twice a month	2	4	About once or twice a month	Water only;Dishsoap;Lemon juice;Vinegar		No	No			Yes	4	4	3	5	4	1	1	5	3	3	3	3	1	0	0
1116	3	4	4	5	2	4	5	4	3	5	4	3	4	4	3	5	4	5	4	5	4	5	4	About once or twice per quarter	4	5	About once or twice a month	Water only;Dishsoap		Yes	Yes	Household alcohol		Yes	5	4	5	4	5	5	5	5	4	4	5	5	1	1	1
1117	4	4	3	2	4	4	1	3	4	4	3	4	3	4	4	4	4	3	3	5	2	4	3	About once or twice a month	2	4	About once or twice a month	Water only;Multi-purpose cleaner (products or wipes);Vinegar		Yes	Yes	Vinegar;Cleaning disinfectant (product or wipe)		Yes	3	2	3	4	5	4	4	5	4	4	4	4	1	1	0
1118	5	5	0	5	5	0	1	1	2	1	4	1	1	1	1	1	4	1	1	4	1	4	3	About once or twice per quarter	4	2									2	2	4	5	5	1	1	4	2	1	2	1	1	1	0
1119	4	1	1	3	3	3	1	1	4	1	4	3	1	3	5	4	4	2	1	2	2	3	4	About once a week	3	4	About once a week	Dishsoap		Yes	No			Yes	3	3	4	5	5	2	2	2	3	2	2	2	0	1	1
1120	4	2	0	4	3	0	1	1	2	1	2	2	1	4	1	4	4	1	2	3	3	3	4	About once or twice per quarter	4	2									4	4	3	4	4	4	3	4	4	3	3	3	1	1	0
1121	4	4	1	2	4	3	1	1	1	1	4	1	0	4	2	4	4	1	2	1	1	5	4	About once or twice a month	4	3	Don't know	Bleach		Yes	No			Yes	4	3	3	3	4	4	4	4	4	4	4	3	1	1	0
1122	2	4	0	1	5	0	1	1	3	3	1	4	4	4	2	4	5	4	5	4	5	2	4	About once a week	1	4	About once a week	Water only;Dishsoap		No	No			Yes	3	2	4	4	4	3	2	4	4	3	3	3	1	1	0
1123	4	3	1	4	3	2	2	5	4	2	3	2	1	5	3	4	4	1	1	2	2	4	4	About once or twice per quarter	4	4	About once or twice a year	Water only;Multi-purpose cleaner (products or wipes)		No	No			Yes	3	3	3	2	2	4	4	4	2	4	4	4	1	1	1
1124	4	2	0	4	1	0	1	1	3	2	3	2	1	4	3	3	2	2	3	2	2	5	5	About once or twice a month	2	4	About once or twice a month	Multi-purpose cleaner (products or wipes);Lemon juice		Yes	No			Yes	4	4	3	3	3	4	4	4	4	3	3	3	1	1	0
1125	4	4	0	4	4	0	1	1	1	4	1	4	1	4	4	4	5	1	3	2	5	4	2		4	2									3	3	4	4	4	2	2	3	3	2	2	2	0	0	0
1126	5	3	1	1	2	5	5	1	1	5	1	5	3	5	3	5	5	5	5	5	5	2	5	About once a week	1	4	About once or twice a month	Other	a special product for fridge	Yes	No			Yes	4	3	4	4	4	2	2	2	3	3	4	4	1	0	0
1127	4	4	2	2	4	2	1	3	4	4	2	4	2	4	4	3	4	4	4	4	4	3	4	About once a week	3	4	About once a week	Dishsoap;Vinegar		No	No			Yes	4	4	4	4	4	4	4	4	4	3	3	4	0	1	1
1129	5	2	2	1	4	5	2	2	3	3	3	3	3	5	5	5	5	5	5	5	5	3	4	About once a week	1	5	About once a week	Water only;Baking soda;Multi-purpose cleaner (products or wipes)		Yes	Yes	Cleaning disinfectant (product or wipe)		Yes	5	5	5	5	5	5	3	5	5	5	5	5	1	1	0
1130	3	4	3	3	4	3	2	2	3	4	4	5	4	5	4	5	5	5	5	5	5	5	5	About once a week	2	5	About once a week	Vinegar		Yes	Yes	Cleaning disinfectant (product or wipe)		Yes	4	5	2	4	3	3	2	4	4	5	4	4	1	0	0
1131	5	3	0	2	5	0	1	1	1	5	2	4	3	5	4	5	5	3	5	5	4	2	5	About once a week	1	4	About once or twice a month	Baking soda;Lemon juice;Vinegar;Other	steam cleaner	Yes	No			Yes	5	5	4	5	3	5	5	5	5	5	5	5	1	1	0
1132	5	1	0	2	4	0	1	2	5	1	5	1	1	5	5	5	4	5	4	4	4	4	2		1	5	About once a week	Bleach		Yes	Yes	Cleaning disinfectant (product or wipe)		Yes	4	5	3	3	3	4	4	4	4	4	4	3	0	0	0
1133	3	4	2	4	2	2	1	1	2	1	2	1	1	5	1	4	4	2	2	2	2	4	4	About once a week	4	3	About once or twice a month	Dishsoap		No	No			Yes	3	3	2	4	4	2	2	2	2	2	4	2	0	0	0
1134	4	1	4	1	1	5	1	1	1	1	1	5	1	3	5	1	5	1	5	5	5	2	5	About once or twice a month	1	5	About once or twice a month	Vinegar		No	No			Yes	5	5	4	4	3	4	4	4	4	4	4	4	1	1	1
1135	3	3	1	3	3	1	1	0	5	1	5	1	1	5	2	5	1	5	1	1	1	5	2		5	2									2	2	5	5	5	1	1	1	1	1	1	1	1	1	1
1137	5	2	1	5	2	1	3	4	1	1	1	1	3	4	2	4	4	1	1	1	1	4	3	About once or twice a month	4	3	About once or twice a month	Water only		No	No			No	4	3	3	3	3	3	3	3	3	3	3	3	1	1	0
1138	2	4	1	5	2	1	1	1	1	4	3	2	2	5	5	5	5	3	3	2	3	2	5	About once or twice a month	2	5	About once or twice a month	Water only;Vinegar		No	Yes	Vinegar		Yes	4	4	3	3	3	4	2	4	4	4	4	4	1	0	1
1139	4	3	0	2	4	0	4	4	0	4	0	4	1	4	4	4	4	4	4	4	4	2	4	About once or twice a month	2	4	About once or twice a year	Vinegar		Yes	No			Yes	4	4	3	3	3	4	4	4	4	3	4	4	1	1	0
1140	4	3	3	5	3	3	5	5	1	2	1	2	1	5	2	4	5	2	3	2	2	5	5	About once a week	1	5	About once a week	Water only		No	No			Yes	5	5	3	4	4	3	2	3	3	3	3	3	0	0	0
1141	4	3	1	4	2	2	1	1	5	3	5	2	1	5	4	5	5	4	4	5	4	2	5	About once a week	2	4	About once or twice a month	Water only;Lemon juice		No	No			Yes	4	5	3	4	4	4	3	5	4	4	3	3	1	0	1
1142	4	3	1	1	5	3	4	4	3	3	3	4	4	2	1	4	5	1	2	4	4	4	2		4	2									5	3	4	3	4	4	2	4	4	3	1	1	0	1	0
1143	5	4	3	4	4	3	2	2	4	2	4	3	2	4	3	4	5	4	4	4	4	4	3	About once or twice a month	4	3	About once or twice a month	Vinegar		Yes	No			No	4	4	3	4	4	4	3	4	3	4	4	3	1	0	1
1144	4	4	2	4	2	2	4	3	3	2	3	3	3	4	2	3	3	2	3	3	2	2	4	About once a week	1	5	About once a week	Water only		Yes	No			Yes	4	4	4	4	4	4	3	4	4	4	4	4	1	1	1
1145	2	2	3	4	3	2	0	1	2	4	4	5	5	5	0	4	1	2	3	5	5	1	2		1	3	About once a week	Dishsoap		Yes	Yes	Lemon juice		Yes	2	3	3	3	3	4	2	3	4	3	3	3	0	0	0
1146	5	4	0	0	4	0	1	5	4	5	4	4	0	5	5	5	5	5	5	5	5	5	5	About once a week	1	5	About once a week	Water only		No	No			Yes	5	5	5	5	5	5	4	5	5	5	5	5	1	1	0
1147	4	2	1	4	3	1	5	4	3	2	1	1	1	4	4	3	5	5	5	5	5	5	2		5	3	About once or twice a month	Water only;Dishsoap		Yes	No			Yes	5	4	2	2	2	5	5	5	4	2	3	2	0	1	0
1148	2	4	4	3	4	4	2	2	4	4	3	4	4	5	4	3	4	4	5	5	5	2	4	About once a week	2	4	About once or twice a month	Dishsoap;Multi-purpose cleaner (products or wipes);Vinegar		Yes	No			Yes	4	4	2	2	2	4	3	4	4	4	3	4	1	1	1
1149	2	2	2	3	4	4	1	1	1	2	3	2	2	3	1	1	2	1	1	1	1	1	1		2	2									2	2	2	2	2	2	2	2	2	3	2	3	0	0	0
1150	4	1	1	4	3	1	1	0	5	1	5	1	1	2	1	2	1	1	1	1	1	5	3	About once or twice a year	5	3	About once or twice a year	Water only;Multi-purpose cleaner (products or wipes)		No	No			Yes	5	5	1	4	1	2	2	3	1	2	2	2	1	0	0
1151	4	3	2	4	4	2	4	4	3	4	3	4	3	5	3	4	5	5	4	4	5	1	5	About once a week	1	4	About once or twice a month	Dishsoap;Vinegar		Yes	Yes	Vinegar		Yes	4	4	3	3	2	4	3	4	3	4	4	4	1	1	1
1152	3	4	1	3	4	1	4	4	5	3	4	2	2	4	2	4	4	4	5	4	2	2	3	About once or twice a month	4	3	About once or twice a month	Baking soda;Multi-purpose cleaner (products or wipes);Vinegar;Bleach		No	No			Yes	4	4	5	5	5	3	3	3	3	3	3	3	1	1	1
1153	5	1	1	1	1	5	1	1	3	2	5	1	1	4	4	5	5	2	3	2	2	4	2		4	2									4	2	4	1	4	4	4	4	4	4	4	4	1	1	1
1154	4	3	0	4	3	0	1	1	4	4	4	4	2	5	2	4	5	4	4	4	2	3	5	About once a week	3	5	About once or twice a month	Dishsoap		No	No			Yes	4	4	3	4	3	3	3	3	3	3	3	3	0	1	0
1155	5	2	2	2	2	4	2	2	2	2	2	2	3	5	4	4	4	2	2	2	2	4	1		3	2									4	4	3	4	4	4	4	4	4	3	4	2	1	0	1
1156	2	3	4	4	4	4	4	4	4	4	4	4	4	4	4	3	3	3	4	4	2	4	3	About once or twice a month	4	4	About once or twice a month	Multi-purpose cleaner (products or wipes);Vinegar;Bleach		Yes	Yes	Lemon juice;Cleaning disinfectant (product or wipe);Household alcohol		Yes	4	3	4	4	3	4	4	4	3	4	4	4	1	0	1
1157	5	2	1	3	4	1	1	3	3	4	1	4	3	5	2	4	4	4	4	4	3	5	4	About once or twice a month	3	5	About once a week	Vinegar		No	No			No	4	4	5	5	5	4	3	4	4	4	4	4	1	1	1
[truncated: 117 more columns]
