# Supplementary material for: Participatory and multi-disciplinary science dataset and surveys for the assessment of the microbiological and behavioural factors influencing fresh fruits and vegetables' waste at home
Source: Data Brief. 2026 Jan 7;65:112434. doi: 10.1016/j.dib.2025.112434 (PMC12856149; doi:10.1016/j.dib.2025.112434)
Supplement: Supplementary file 1 [file mmc1.zip › Part1_FFV_waste_sampling_campaigns/Table3_Household_Sociodemographic_descriptors/Table3a_Households_Sociodemographic_descriptors.xlsx]

## Sheet: Sociodemographic descriptors
Houshold n°	FFV consumption rate	Gender	Age range	Working status	Socioprofessional category	Family structure	N° children	Total n° of inhabitants	Location	Housing type
F01	Strong	F	30-44	Professionally active	Executives and higher intellectual professions	Couple w/ children	2	6	Urban	House
F02	Strong	F	30-44	Professionally active	Na	Couple w/ children	2	4	Urban	House
F03	Strong	F	45-59	Professionally active	Craftspeople, retailers and business owners	Couple w/out children	0	2	Urban	Apartment
F04	Average	F	45-59	Unemployed and not seeking work	Other people without professional activity	Couple w/ children	1	3	Urban	House
F05	Average	F	45-59	Unemployed and not seeking work	Other people without professional activity	Couple w/ children	1	3	Urban	House
F06	Strong	M	45-59	Professionally active	Executives and higher intellectual professions	Single parent	2	3	Urban	House
F07	Average	M	30-44	Professionally active	Intermediate profession	Couple w/ children	3	5	Rural	House
F08	Average	F	30-44	Professionally active	Intermediate profession	Couple w/ children	3	5	Urban	House
F09	Average	F	30-44	Professionally active	Intermediate profession	Single parent	2	3	Urban	Apartment
F10	Average	F	18-29	Student (with or without employment)	Student (with or without employment)	Shared accommodation	0	3	Peri-urban	House
F11	Strong	F	30-44	Professionally active	Employees	Couple w/ children	2	5	Rural	House
F12	Strong	F	18-29	Professionally active	Intermediate profession	Couple w/out children	0	2	Urban	Apartment
F13	Average	F	30-44	Professionally active	Agricultural worker	Couple w/ children	1	3	Rural	House
F14	Average	F	30-44	Professionally active	Intermediate profession	Couple w/ children	1	3	Rural	House
F15	Strong	F	30-45	Professionally active	Executives and higher intellectual professions	Single	0	1	Urban	Apartment
F16	Average	M	30-44	Professionally active	Executives and higher intellectual professions	Couple w/out children	0	2	Rural	House
F17	Strong	F	18-29	Professionally active	Intermediate profession	Couple w/out children	0	2	Urban	Apartment
F18	Strong	F	18-29	Professionally active	Intermediate profession	Couple w/out children	0	2	Urban	Apartment
F19	Average	M	30-44	Unemployed and not seeking work	Executives and higher intellectual professions	Couple w/ children	1	3	Urban	Apartment
F20	Average	F	18-29	Student (with or without employment)	Student (with or without employment)	Couple w/out children	0	2	Urban	Apartment
F21	Average	F	18-29	Professionally active	Executives and higher intellectual professions	Couple w/out children	0	2	Peri-urban	House
F22	Average	F	30-44	Professionally active	Intermediate profession	Single	0	1	Urban	Apartment
F23	Strong	F	18-29	Student (with or without employment)	Student (with or without employment)	Couple w/out children	0	2	Urban	Apartment
F24	Average	F	30-44	Professionally active	Employees	Couple w/ children	2	4	Rural	House
F25	Average	M	75+	Retired	Executives and higher intellectual professions	Single	0	1	Rural	House
F26	Low	F	60-74	Retired	Executives and higher intellectual professions	Couple w/out children	0	2	Urban	House
F27	Strong	F	60-74	Retired	Employees	Single	0	1	Urban	Apartment
F28	Average	F	30-44	Professionally active	Craftspeople, retailers and business owners	Couple w/ children	2	4	Rural	House
F29	Average	F	30-44	Professionally active	Employees	Couple w/ children	6	8	Rural	House
F30	Strong	F	75+	Retired	Executives and higher intellectual professions	Single	0	1	Rural	House
F31	Strong	M	30-44	Professionally active	Executives and higher intellectual professions	Couple w/ children	10	12	Rural	House
F32	Average	F	18-29	Professionally active	Intermediate profession	Single	0	1	Urban	House
F33	Strong	F	30-44	Professionally active	Executives and higher intellectual professions	Couple w/out children	0	2	Peri-urban	House
F34	Average	M	18-29	Student (with or without employment)	Student (with or without employment)	Single	0	1	Peri-urban	Apartment
F35	Strong	F	45-59	Professionally active	Employees	Single parent	1	2	Peri-urban	Apartment
F36	Average	F	60-74	Retired	Intermediate profession	Couple w/out children	0	2	Rural	House
F37	Na	F	75+	Retired	Na	Couple w/out children	0	2	Urban	House
F38	Average	M	30-44	Professionally active	Executives and higher intellectual professions	Couple w/ children	2	4	Peri-urban	House
F39	Strong	M	45-59	Professionally active	Executives and higher intellectual professions	Single	1	2	Urban	Apartment
F40	Strong	F	45-59	Professionally active	Employees	Couple w/ children	1	4	Rural	House
F41	Low	F	30-44	Unemployed and not seeking work	Other people without professional activity	Single parent	2	3	Urban	Apartment
F42	Low	F	45-59	Professionally active	Intermediate profession	Single	0	1	Urban	House
F43	Strong	F	30-44	Professionally active	Intermediate profession	Couple w/out children	0	2	Urban	House
F44	Average	M	45-59	Professionally active	Employees	Couple w/ children	3	5	Urban	House
F45	Strong	F	60-74	Retired	Employees	Couple w/out children	0	2	Rural	House
F46	Average	F	60-74	Retired	Intermediate profession	Couple w/out children	0	2	Urban	House
F47	Strong	F	45-59	Professionally active	Intermediate profession	Couple w/ children	3	5	Urban	House
F48	Average	F	45-59	Professionally active	Executives and higher intellectual professions	Couple w/out children	0	2	Urban	House
F49	Strong	F	60-74	Professionally active	Executives and higher intellectual professions	Couple w/out children	0	2	Rural	House
F50	Average	F	30-44	Professionally active	Executives and higher intellectual professions	Couple w/ children	2	4	Peri-urban	House
