# Supplementary material for: Participatory and multi-disciplinary science dataset and surveys for the assessment of the microbiological and behavioural factors influencing fresh fruits and vegetables' waste at home
Source: Data Brief. 2026 Jan 7;65:112434. doi: 10.1016/j.dib.2025.112434 (PMC12856149; doi:10.1016/j.dib.2025.112434)
Supplement: Supplementary file 1 [file mmc1.zip › Part2_Quantitative_study_consumer_FFV_antiwaste_practices/Table10_Survey2/Table10b_Survey2_answers.xlsx]

## Sheet: Survey 2 answers
Participant number	Participant information 1	Qfilter/disqualifier	Impli1	Impli2	Impli3	P_purchase1	P_purchase2	P_purchase3	P_conserv1	P_conserv2	P_storing1	P_storing2	P_storing3	P_storing4	P_cleaning	P_cons1	P_cons2	P_sharing1	P_sharing2	Culpabilité1	Culpabilité2	Culpabilité2	resid_util1	resid_util7	resid_util3	resid_util9	resid_util10	resid_bio1	resid_bio2	resid_bio3	resid_bio4	resid_bio5	resid_bio6	resid_bio7	resid_hedo1	resid_hedo3	resid_hedo4	resid_hedo5	resid_symb1	resid_symb2	resid_symb3	resid_symb4	risque_perçu1	risque_perçu2	Alteration	Forme	Couleur	Moisi	Niveau_Alteration
66cdc8f7caf72	B01C5595D	4	5	5	5	3	4	5	5	1	4	5	5	5	5	5	5	3	3	4	3	3	4	4	4	4	4	1	1	1	1	1	4	1	4	4	4	4	4	4	4	4	1	1	/2/3/	0	2	3	Niveau 3
66cdc8fb97a92	A9668103C	4	5	4	4	5	4	5	5	1	5	5	5	5	5	5	4	4	2	4	4	5	4	5	5	4	5	2	1	1	1	3	4	1	3	4	4	3	5	5	5	5	2	1	/1/2/	1	2	0	Niveau 2
66cdc919e098d	B9A9A1622	4	5	5	5	5	3	5	5	5	5	5	5	5	5	5	5	5	5	5	4	5	3	3	4	4	3	5	5	5	5	5	5	5	5	5	5	5	5	5	5	5	4	4	/1/	1	0	0	Niveau 1
66cdc968b0fb2	F61C3F13C	3	4	3	3	2	5	3	3	1	3	5	3	5	3	4	1	2	2	4	4	4	3	3	4	3	4	4	4	4	4	4	4	4	3	3	3	3	4	4	4	4	3	2	/1/2/3/	1	2	3	Niveau 3
66cdc97892806	2607534FD	4	5	5	5	5	4	5	3	2	5	5	5	5	5	5	3	4	2	4	4	4	4	3	5	4	5	5	5	5	5	5	5	5	4	3	3	3	4	4	5	3	2	2	/3/	0	0	3	Niveau 2
66cdc9949414b	9094D9439	4	5	5	5	4	4	4	3	2	5	5	4	4	5	4	4	4	4	4	4	4	5	5	5	5	4	5	4	4	4	4	4	1	5	5	5	5	5	4	5	5	1	1	/1/2/	1	2	0	Niveau 2
66cdc9994601a	A04F4F2FE	4	5	5	4	1	5	4	5	1	4	5	1	5	5	5	2	1	1	3	2	3	5	5	5	5	5	3	3	3	3	1	5	3	5	5	3	5	5	5	3	5	1	1	/2/3/	0	2	3	Niveau 3
66cdc9e428120	7A5B15D28	4	4	5	3	5	5	5	5	5	1	1	1	1	5	1	1	1	1	1	1	1	3	3	3	2	5	1	1	1	1	1	1	1	1	1	1	1	5	1	1	1	5	5	/3/	0	0	3	Niveau 2
66cdc9e8b5dd8	779C6D70F	4	4	4	4	4	4	4	3	3	4	4	2	3	4	4	4	4	4	3	3	3	4	4	4	4	4	2	4	4	4	4	4	4	4	4	4	4	4	4	4	4	2	2	/1/2/	1	2	0	Niveau 2
66cdc9fe8d71a	A8D812EC2	4	4	4	3	2	3	5	4	3	4	5	5	5	3	5	3	2	2	2	3	2	5	5	5	5	5	4	5	5	5	5	5	5	5	5	5	5	5	5	5	5	1	1	/2/3/	0	2	3	Niveau 3
66cdca029384b	443C9FA90	4	5	5	5	4	5	5	4	3	5	4	5	5	5	5	4	3	3	4	4	4	3	3	4	3	4	3	4	4	4	4	4	4	3	3	2	2	5	5	5	5	2	2	/3/	0	0	3	Niveau 2
66cdca039645c	302C7A0B8	4	4	5	4	5	5	4	4	4	3	5	3	2	5	4	4	5	3	4	3	5	3	3	5	4	4	4	3	4	4	4	5	5	2	3	3	4	3	4	4	2	4	5	/1/3/	1	0	3	Niveau 3
66cdca1279073	EA73B2542	4	4	4	4	3	4	4	4	1	4	5	5	4	4	4	1	1	1	1	1	1	4	4	4	4	4	4	4	4	4	4	4	4	4	4	4	4	4	4	4	4	2	4	/2/	0	2	0	Niveau 1
66cdca1f61af8	8D317BBCD	4	5	5	5	3	4	4	5	1	4	1	2	3	4	5	3	1	1	2	4	3	4	4	3	4	4	1	1	1	1	1	4	4	4	3	3	3	4	5	5	3	3	2	/1/2/3/	1	2	3	Niveau 3
66cdca299537d	5F27D8428	4	4	4	5	4	3	4	4	1	4	4	3	1	4	5	3	1	4	1	1	1	3	5	5	5	5	1	2	2	2	2	3	3	4	4	4	4	4	4	4	4	1	1	/2/	0	2	0	Niveau 1
66cdca65c7aeb	B75F194FC	4	5	5	5	3	5	4	2	2	5	5	2	5	5	5	3	5	5	3	3	3	5	5	5	5	5	5	5	5	5	3	5	5	5	5	5	5	5	5	5	5	1	1	/3/	0	0	3	Niveau 2
66cdca875ec98	8C91A08C1	4	5	5	5	5	5	5	5	5	5	5	5	5	5	5	5	5	5	4	4	4	3	4	5	5	5	1	5	5	5	5	5	1	3	4	4	4	5	5	5	5	3	3	/1/	1	0	0	Niveau 1
66cdca898c265	B59D2359E	4	4	5	5	4	4	5	4	2	3	5	3	4	4	4	3	4	4	1	2	2	3	3	5	3	5	5	5	4	4	3	3	4	3	3	3	3	5	4	5	4	2	2	/2/3/	0	2	3	Niveau 3
66cdca9ab0f12	CC66C6335	4	4	4	4	5	5	5	3	2	5	2	5	5	5	5	5	4	4	3	3	4	4	4	4	4	4	3	5	5	5	5	4	5	3	4	3	3	4	4	4	4	3	3	/1/2/3/	1	2	3	Niveau 3
66cdcadb8060a	A6DDCB6E5	4	4	4	4	4	4	4	4	2	3	4	4	4	2	3	2	3	3	2	4	4	4	4	4	4	4	4	4	4	4	4	4	4	3	2	2	2	3	3	3	3	3	2	/3/	0	0	3	Niveau 2
66cdcadf0e66a	C1FAD58F8	4	4	4	4	2	5	2	4	2	4	4	2	4	4	5	3	1	1	4	4	4	3	3	5	3	5	2	4	4	4	2	4	4	2	2	1	2	4	3	4	4	1	2	/1/2/	1	2	0	Niveau 2
66cdcb0466dec	49D615E3B	4	5	5	5	1	5	5	5	1	5	5	1	5	3	5	1	3	1	3	3	3	4	5	5	5	5	1	1	1	1	1	1	1	5	5	5	3	5	5	5	5	1	1	/1/	1	0	0	Niveau 1
66cdcb8413e96	B72E645CC	4	4	2	4	3	4	4	5	2	4	4	5	2	3	4	3	1	1	3	3	3	4	4	5	4	4	3	3	4	4	4	4	4	4	3	3	2	4	3	5	4	4	2	/2/3/	0	2	3	Niveau 3
66cdcb88c0aa2	D1D6DFB83	4	5	4	3	4	4	4	5	2	5	5	5	3	3	5	3	1	2	3	1	1	5	5	5	5	5	5	5	5	5	5	5	5	5	5	4	4	4	4	4	4	1	1	/1/2/	1	2	0	Niveau 2
66cdcb956994e	406F4116C	4	5	4	5	4	4	4	5	2	4	5	3	3	4	5	3	3	2	3	2	2	5	5	5	5	5	5	4	3	3	3	5	3	4	4	4	4	5	5	5	5	1	1	/1/2/	1	2	0	Niveau 2
66cdcb982f5ac	3867DB631	4	4	4	4	2	4	4	5	2	1	5	4	3	4	4	2	2	2	3	3	4	2	2	4	3	4	1	2	2	2	5	2	2	2	2	2	2	2	2	2	4	2	2	/3/	0	0	3	Niveau 2
66cdcb9e5c248	E8C5EEBE8	4	5	4	4	5	5	5	5	3	5	5	3	5	5	5	4	5	4	4	4	3	5	5	5	4	5	3	5	5	5	5	5	3	3	4	3	4	5	5	5	5	1	1	/1/2/3/	1	2	3	Niveau 3
66cdcbb091787	72B1A09C3	4	5	4	4	4	4	4	4	2	4	5	5	5	3	4	4	2	1	2	4	4	4	4	4	4	4	4	5	5	5	5	5	5	4	4	3	4	4	4	4	4	3	2	/1/2/	1	2	0	Niveau 2
66cdcbb1707e7	3E4337508	4	5	4	5	4	5	4	4	1	3	5	4	5	5	5	5	3	1	1	1	1	2	1	2	1	2	1	3	3	4	3	4	3	1	1	1	1	4	3	3	3	3	3	/1/	1	0	0	Niveau 1
66cdcbbc95f5f	BD616FF1E	4	4	4	4	2	5	2	3	1	5	5	4	4	3	5	2	4	1	2	2	2	4	4	5	4	5	1	1	1	1	1	1	1	3	3	3	4	5	5	5	5	1	1	/1/2/3/	1	2	3	Niveau 3
66cdcbce34625	079287233	4	5	5	5	5	4	5	5	4	5	5	4	5	5	5	5	2	2	5	5	5	3	5	5	5	5	4	5	5	5	5	5	5	4	4	3	4	5	5	5	5	2	2	/1/2/	1	2	0	Niveau 2
66cdcbd34dfea	54E47549E	2	4	3	3	1	4	3	4	4	3	5	3	3	4	4	1	3	4	2	3	3	4	4	4	4	4	4	4	3	4	4	4	4	4	4	2	3	4	4	4	4	2	2	/1/	1	0	0	Niveau 1
66cdcbf8c7442	81FFF4CAA	4	3	4	4	2	4	3	3	1	3	3	3	3	2	4	3	2	2	2	3	2	4	4	4	4	4	4	4	4	4	4	4	4	3	4	4	4	4	3	4	3	2	2	/3/	0	0	3	Niveau 2
66cdcc051342d	C51E7D19A	4	5	5	5	5	5	5	3	2	5	5	4	5	4	5	4	3	3	3	3	3	5	5	5	5	5	5	5	5	5	5	5	5	4	4	4	4	5	5	5	5	1	1	/1/2/	1	2	0	Niveau 2
66cdcc1084170	A4AD7F88A	4	5	5	5	5	5	5	4	1	4	5	5	4	4	4	4	2	4	2	2	1	4	4	5	4	5	1	5	5	5	5	5	5	3	2	2	2	5	5	5	5	1	1	/1/2/3/	1	2	3	Niveau 3
66cdcc1fab366	C6BEA91F4	3	4	4	4	4	5	4	3	4	3	4	3	4	4	4	4	5	4	3	5	4	4	4	4	3	4	5	5	4	4	4	3	4	4	4	5	4	5	3	4	4	4	4	/3/	0	0	3	Niveau 2
66cdcc637e582	438D52E9D	4	5	4	4	2	3	5	4	1	4	5	5	4	5	5	3	4	3	1	1	1	5	5	5	5	5	3	5	5	5	5	5	5	5	4	4	4	4	4	4	4	1	1	/1/2/3/	1	2	3	Niveau 3
66cdcc7493329	014D068EB	4	5	5	5	3	4	5	4	1	5	5	5	4	5	5	3	2	2	4	3	3	5	5	5	5	5	5	5	3	4	1	5	4	1	3	3	3	5	5	5	5	2	3	/1/2/	1	2	0	Niveau 2
66cdcc8fe30bd	FA01B758F	4	5	4	5	4	5	5	4	4	3	4	3	5	4	5	4	3	5	4	5	5	2	5	4	4	5	4	5	5	5	4	4	5	4	3	3	5	3	4	4	2	1	1	/1/2/	1	2	0	Niveau 2
66cdcc9d0505c	2F0255DBD	4	5	5	5	3	4	5	3	3	5	5	4	5	5	5	4	4	3	2	1	2	4	4	5	5	5	4	4	4	4	4	4	4	5	5	5	5	5	5	5	5	1	1	/2/	0	2	0	Niveau 1
66cdccca41b86	BB02C9140	4	3	4	4	3	3	4	3	1	3	2	4	5	5	5	3	3	1	4	4	4	4	3	3	3	4	3	3	3	3	3	3	3	1	1	2	1	3	3	3	3	3	3	/1/	1	0	0	Niveau 1
66cdccf006626	ADE579109	4	5	5	5	1	5	5	4	2	3	4	5	5	2	5	3	2	2	4	4	2	4	3	5	4	4	4	5	5	5	5	5	5	4	4	4	4	2	2	4	4	2	4	/1/3/	1	0	3	Niveau 3
66cdccfaf01ed	6DBC0BDDF	3	4	4	4	1	3	2	3	1	3	3	2	2	4	3	2	2	2	3	3	3	3	3	4	3	3	3	3	3	3	3	4	3	3	3	3	3	4	4	4	4	2	2	/1/2/	1	2	0	Niveau 2
66cdcd0665f2d	17B7A7D83	4	5	5	5	5	4	5	5	3	5	5	5	5	5	5	5	5	5	3	3	4	5	5	5	5	5	3	4	5	5	5	5	5	5	5	3	3	5	5	5	5	1	3	/3/	0	0	3	Niveau 2
66cdcd164341e	1CB0A8027	4	4	4	4	4	4	4	4	1	3	4	3	3	3	4	3	2	2	2	2	2	4	4	4	4	4	4	4	4	4	4	4	4	4	3	2	3	2	2	2	4	2	2	/1/	1	0	0	Niveau 1
66cdcd5fa8424	3B163C237	4	5	5	4	4	5	5	4	2	5	5	4	4	4	4	2	2	1	3	3	3	3	3	4	3	3	5	4	5	5	2	5	5	2	2	2	2	3	4	3	4	3	3	/3/	0	0	3	Niveau 2
66cdcdbe69f64	279D0966B	4	3	3	2	3	5	3	5	1	4	4	1	3	3	5	3	1	1	1	2	1	4	4	5	5	4	3	4	3	3	4	4	4	3	3	3	3	4	4	4	4	2	2	/1/	1	0	0	Niveau 1
66cdcde95ee9d	5450B476F	4	5	5	5	4	4	5	3	2	4	5	5	5	4	5	3	2	2	2	2	2	4	4	5	5	5	3	4	4	5	4	5	4	4	5	5	5	5	4	4	4	1	1	/1/	1	0	0	Niveau 1
66cdce0ace2a2	942C731CD	4	5	5	5	5	5	5	5	1	5	5	5	5	5	5	5	4	5	5	5	5	5	5	5	5	5	5	5	5	5	5	5	5	5	2	2	2	5	5	5	5	5	5	/3/	0	0	3	Niveau 2
66cdce0d5ab8b	335D24D98	4	3	3	3	4	4	4	4	2	4	5	4	4	4	3	3	2	3	3	3	3	3	4	4	3	4	4	4	4	4	4	4	4	4	4	3	3	4	4	4	4	2	2	/2/	0	2	0	Niveau 1
66cdce2a11b21	FD795F2E3	4	4	4	4	4	4	5	5	3	5	4	5	5	5	5	5	3	3	3	1	1	4	4	5	4	5	1	4	3	4	4	5	5	4	4	5	4	4	4	3	4	4	2	/1/	1	0	0	Niveau 1
66cdcef90ad2c	E08D8A94A	4	5	5	4	4	4	5	5	1	3	5	3	3	4	5	2	1	2	3	3	4	4	3	5	4	5	4	4	4	5	4	5	5	2	2	2	3	4	4	4	4	2	4	/1/3/	1	0	3	Niveau 3
66cdd03166262	EB28B4AE2	4	4	3	2	5	4	4	5	2	3	5	5	1	5	4	2	4	3	2	2	1	5	4	5	5	5	4	5	5	5	5	5	5	4	4	2	5	4	4	4	5	2	2	/1/2/	1	2	0	Niveau 2
66cdd06e05bd7	651EA4FC7	3	4	3	4	1	4	3	1	1	5	5	5	4	2	4	1	1	1	1	2	1	4	5	5	5	5	5	1	1	1	1	5	1	5	4	3	4	5	5	5	5	2	4	/1/2/3/	1	2	3	Niveau 3
66cdd1a90496d	7EF45774D	4	5	4	4	5	4	3	5	1	4	5	4	4	3	4	4	2	2	2	2	1	4	4	5	4	4	2	5	5	5	5	5	5	4	3	2	2	5	4	3	4	3	3	/1/2/	1	2	0	Niveau 2
66cf3413d2462	F4719452F	3	4	5	4	3	3	3	2	4	4	4	2	3	3	4	4	4	3	1	1	1	3	4	2	4	3	2	4	3	3	4	2	3	3	3	2	4	3	5	5	4	1	1	/2/3/	0	2	3	Niveau 3
66cf341655eda	5B0E6F9A4	4	5	5	5	3	4	4	4	3	5	5	5	4	5	5	3	4	5	4	5	5	4	4	5	4	5	5	5	5	5	5	5	5	4	4	3	4	5	5	5	5	1	1	/1/2/	1	2	0	Niveau 2
66cf3446ed01f	5772F250C	4	4	3	3	1	4	1	1	1	4	5	1	4	3	4	1	2	1	1	3	1	4	4	4	4	4	4	4	4	4	4	4	4	3	3	2	2	4	4	4	4	3	2	/1/2/3/	1	2	3	Niveau 3
66cf3454d86dd	9EDA93FA0	4	5	4	3	4	5	5	5	1	3	5	5	2	4	5	3	4	3	3	3	3	4	4	4	4	4	4	4	4	4	4	5	5	4	4	3	4	5	4	4	4	3	3	/3/	0	0	3	Niveau 2
66cf345ba478a	B5B5EABB8	3	4	5	4	1	5	4	5	1	4	3	5	5	5	5	2	1	1	3	4	4	4	4	4	4	5	1	1	1	1	1	1	1	4	4	4	4	4	3	1	4	2	2	/1/2/	1	2	0	Niveau 2
66cf346217af0	424BBA2EC	4	5	4	4	5	4	4	3	3	4	5	3	4	4	4	3	3	1	3	3	4	4	4	4	4	4	2	5	4	4	5	4	4	3	2	2	2	4	4	4	4	3	3	/1/2/	1	2	0	Niveau 2
66cf3481ca45b	D9A71117E	4	4	4	4	4	5	5	4	1	4	2	3	5	4	5	2	3	3	1	1	1	4	4	4	4	4	1	4	4	4	4	4	4	3	4	3	3	4	4	4	4	2	2	/2/3/	0	2	3	Niveau 3
66cf349429294	48987919F	4	5	5	5	1	5	5	4	4	5	4	5	5	5	5	4	1	1	1	1	1	5	5	5	5	5	1	5	5	5	5	5	5	5	5	5	5	5	5	5	5	1	1	/1/2/	1	2	0	Niveau 2
66cf349d67d4f	5F4C67756	3	5	4	5	5	5	3	5	4	5	5	3	4	5	5	3	2	1	3	3	4	4	4	4	3	4	1	4	4	4	1	4	4	3	3	3	2	3	3	3	4	4	4	/1/3/	1	0	3	Niveau 3
66cf34b40908a	792C19703	4	4	3	3	1	5	5	3	1	5	5	5	5	5	3	3	2	2	1	1	1	5	5	5	5	5	5	5	5	3	5	3	3	4	4	4	4	4	2	3	3	1	1	/1/	1	0	0	Niveau 1
66cf34c2b5bb8	60DB39D91	4	4	4	4	5	5	5	4	1	5	4	5	4	3	5	3	1	1	1	1	1	4	4	5	4	4	3	4	4	4	4	4	4	4	4	3	3	5	4	4	5	2	2	/1/2/3/	1	2	3	Niveau 3
66cf34e858d80	F680814B2	4	5	5	4	4	4	5	3	1	3	4	5	5	3	5	5	4	4	4	4	5	4	4	3	4	5	4	5	4	4	5	4	5	2	4	3	4	3	4	3	4	4	2	/1/	1	0	0	Niveau 1
66cf34ec1f6a3	06938DD85	4	5	5	5	5	4	5	4	2	4	4	2	5	5	5	4	1	1	4	4	4	4	3	5	4	5	1	5	5	5	5	5	5	3	4	3	2	5	4	3	4	3	3	/1/2/3/	1	2	3	Niveau 3
66cf34f6a7a6b	E59F64065	4	5	4	5	2	4	5	4	3	5	5	2	5	2	5	3	1	1	1	1	1	5	5	5	5	5	1	5	4	5	5	5	5	5	4	4	4	5	5	5	5	1	1	/1/2/3/	1	2	3	Niveau 3
66cf3508737a0	2769D3584	4	5	4	5	4	3	5	4	1	4	5	5	5	5	5	4	1	1	3	5	3	5	5	5	5	5	1	5	5	5	5	5	5	4	4	5	4	5	5	4	5	1	1	/1/2/	1	2	0	Niveau 2
66cf352abb077	D0878C734	4	3	4	3	5	2	5	3	3	4	5	5	5	5	5	3	4	4	1	1	1	4	4	4	4	4	1	4	4	4	1	4	4	4	4	4	3	4	4	4	4	3	3	/1/2/3/	1	2	3	Niveau 3
66cf352c72b5b	91BD2F269	4	4	4	5	5	4	4	2	1	3	4	3	5	5	3	2	2	2	4	4	3	4	3	4	4	4	2	4	4	4	4	4	3	3	4	3	3	3	3	3	3	3	4	/3/	0	0	3	Niveau 2
66cf352e6e255	E68370CA5	4	4	3	4	4	5	5	4	1	5	4	2	4	4	5	3	5	4	4	4	5	4	4	5	4	3	4	2	3	4	4	4	4	4	3	3	4	2	4	4	4	3	2	/2/	0	2	0	Niveau 1
66cf3532d5d6b	D0A9FAB45	4	5	5	5	5	5	5	4	1	5	5	4	5	4	4	2	3	3	3	3	3	5	5	5	5	5	3	4	4	4	4	4	3	4	3	3	3	3	3	3	3	2	2	/2/3/	0	2	3	Niveau 3
66cf353ebeef9	DEBB3D4E4	4	5	4	4	2	4	4	4	2	4	5	3	4	3	5	3	4	4	2	4	3	4	4	5	4	4	4	5	5	5	5	5	5	4	4	3	2	4	3	4	4	1	1	/1/2/	1	2	0	Niveau 2
66cf35677ba31	CCE206720	4	5	4	4	5	5	4	5	4	5	4	5	5	5	5	3	3	5	5	5	5	3	3	1	3	1	3	1	3	3	4	1	1	2	3	1	1	4	4	2	3	1	2	/1/2/3/	1	2	3	Niveau 3
66cf358837b61	D0CFBD366	4	5	5	5	5	4	5	4	1	4	5	5	5	3	5	3	3	3	5	4	5	4	4	3	4	4	5	5	5	5	5	5	5	4	3	3	2	4	5	5	4	2	2	/1/	1	0	0	Niveau 1
66cf3589401c1	2CC2D0B67	4	5	5	5	3	4	3	5	4	5	5	5	5	5	5	2	5	4	5	5	5	5	5	5	5	5	5	5	5	5	5	5	5	5	5	5	5	5	5	5	5	1	1	/1/2/3/	1	2	3	Niveau 3
66cf3591b667d	AB5850C29	4	5	5	5	5	4	5	5	2	5	5	5	5	5	5	3	4	4	2	1	2	5	5	5	5	5	5	5	5	4	5	4	5	4	5	5	5	5	5	5	5	1	1	/1/2/3/	1	2	3	Niveau 3
66cf3597397b8	DC5830FDB	4	5	5	5	4	5	5	5	2	4	5	4	5	5	5	2	3	2	1	1	1	5	5	5	5	4	4	4	4	5	4	5	5	4	4	4	4	5	4	5	4	1	2	/1/2/3/	1	2	3	Niveau 3
66cf359d3d7d6	4ADCB2BEA	4	5	5	5	5	3	5	3	1	5	5	5	4	3	5	2	3	3	2	2	2	4	4	4	4	4	3	5	4	5	5	5	5	4	3	3	3	5	5	5	5	1	1	/1/	1	0	0	Niveau 1
66cf35a98d788	3C669D08F	4	5	5	5	4	4	5	3	2	5	5	5	5	5	5	3	3	3	4	4	4	3	4	4	4	4	3	5	5	5	5	5	3	3	3	2	3	5	3	5	4	2	2	/1/2/	1	2	0	Niveau 2
66cf35b6cf676	41B9EE7C0	4	5	5	5	5	5	5	5	2	5	5	5	5	4	5	3	2	2	3	3	3	4	4	5	4	5	1	4	3	3	3	3	3	4	4	4	4	3	3	3	4	1	1	/1/2/3/	1	2	3	Niveau 3
66cf35bf13b01	471C529E4	4	5	5	4	4	3	5	3	1	5	5	3	4	3	4	2	3	1	4	4	4	4	3	3	3	3	5	4	4	4	4	4	5	3	2	3	2	4	4	4	4	4	4	/3/	0	0	3	Niveau 2
66cf35c332ab7	9B9921221	3	4	4	4	2	2	5	3	1	4	5	3	4	4	5	3	2	1	3	3	3	4	4	4	4	4	1	4	5	5	5	5	5	4	4	4	4	4	4	4	4	2	2	/3/	0	0	3	Niveau 2
66cf35e9278df	D8DA26E51	4	5	5	5	5	5	5	4	2	4	5	4	4	3	4	4	4	3	2	1	2	4	4	4	4	4	5	5	5	5	5	5	5	4	4	4	4	5	5	5	5	2	2	/3/	0	0	3	Niveau 2
66cf35ed6dc58	79B0C55B7	4	5	4	5	5	5	5	5	1	5	5	5	4	5	5	3	2	1	2	4	4	5	5	5	5	5	2	5	5	5	1	4	5	3	4	4	4	3	4	4	4	1	1	/1/2/3/	1	2	3	Niveau 3
66cf35ee707b3	571F62B4E	3	4	4	4	3	5	4	4	2	5	5	4	4	4	4	3	2	2	3	4	4	4	4	5	4	4	5	4	4	4	4	4	4	4	4	4	4	5	4	4	4	1	1	/3/	0	0	3	Niveau 2
66cf35f771d6a	CE141EE05	4	5	5	5	4	5	4	4	1	4	4	3	4	3	4	3	4	3	3	3	3	1	5	5	5	4	3	4	4	4	4	4	5	3	4	2	3	4	5	4	4	2	3	/2/	0	2	0	Niveau 1
66cf36040dcbe	EF9386FAB	4	5	5	5	4	4	5	5	1	5	4	5	4	5	4	3	2	2	2	2	2	1	2	3	3	4	2	3	4	5	4	3	2	1	2	3	4	3	4	2	5	1	1	/1/	1	0	0	Niveau 1
66cf360f0cb31	DB9DD36E5	4	4	4	4	4	4	4	3	1	5	5	5	5	4	4	2	1	1	3	3	3	4	4	4	4	4	3	4	4	4	4	4	4	4	3	2	3	4	4	4	4	2	2	/2/	0	2	0	Niveau 1
66cf364269994	3B61FC8CB	4	4	4	4	4	5	4	4	3	4	5	3	4	5	4	4	3	3	3	3	3	4	5	5	4	4	3	4	4	5	5	5	4	5	4	3	3	5	5	4	4	1	1	/1/2/3/	1	2	3	Niveau 3
66cf364276ba9	243DAEC2D	4	4	4	3	5	5	4	5	1	5	5	5	5	4	5	1	1	1	1	1	1	5	5	4	4	4	1	1	1	1	1	1	1	4	4	3	3	4	4	4	4	1	1	/2/	0	2	0	Niveau 1
66cf366d14f29	6AAA55591	3	4	3	4	1	4	2	4	2	4	3	4	5	2	5	1	2	2	4	4	4	1	3	1	3	3	2	4	4	2	3	3	4	1	4	1	1	4	2	2	2	3	3	/2/	0	2	0	Niveau 1
66cf3677d23f5	653B0BBEC	4	5	5	5	4	4	5	5	2	5	5	5	5	5	5	4	2	2	1	1	1	5	4	5	4	5	5	5	5	5	5	5	5	4	4	5	4	5	5	5	4	1	1	/2/3/	0	2	3	Niveau 3
66cf3698a4017	1DC7EC383	4	4	4	4	5	5	5	4	2	5	5	5	5	5	5	3	5	3	2	2	3	4	4	4	4	4	4	3	3	3	3	3	3	3	3	3	3	4	4	4	4	2	2	/1/2/3/	1	2	3	Niveau 3
66cf36ada0469	CD7AA01A9	4	5	5	4	4	4	5	4	4	4	5	5	5	5	5	5	4	4	3	3	3	4	4	4	4	4	4	3	3	3	3	3	3	4	3	3	3	3	3	4	3	3	3	/3/	0	0	3	Niveau 2
66cf36beed66f	3E94295F7	4	4	5	4	5	4	5	5	3	5	5	5	4	5	5	4	5	5	4	4	5	5	5	4	5	5	4	3	5	4	4	5	3	5	5	5	5	5	5	5	5	1	1	/1/2/3/	1	2	3	Niveau 3
66cf36ce37877	A80940801	4	5	5	5	3	5	5	5	1	5	5	5	5	5	5	3	5	3	3	4	4	2	2	4	3	3	3	5	4	5	5	5	5	4	2	2	1	4	5	4	4	4	5	/3/	0	0	3	Niveau 2
66cf36cf0ff22	E490CF6DD	4	5	5	5	4	5	5	4	1	5	5	4	5	4	5	4	2	1	1	2	1	4	5	4	4	4	3	5	5	4	4	4	5	4	5	4	4	4	4	4	5	1	1	/1/2/3/	1	2	3	Niveau 3
66cf36e367c82	1D177DD9E	4	5	5	5	3	4	4	4	2	4	5	5	5	5	5	3	4	3	2	2	3	5	5	5	5	5	5	5	5	5	5	5	5	5	5	5	5	5	5	5	5	1	1	/1/2/	1	2	0	Niveau 2
66cf36e8ca5fa	6D9AFD6F3	4	4	4	3	3	4	5	4	2	5	5	3	4	4	4	3	3	2	4	3	3	4	4	4	4	4	3	5	5	5	5	5	5	4	5	4	5	5	4	5	4	2	2	/1/2/	1	2	0	Niveau 2
66cf36eb015be	46DF8DD86	4	4	4	4	4	4	3	4	3	2	4	4	2	3	4	3	4	1	4	3	3	2	3	4	4	4	1	1	4	4	2	3	4	3	2	1	2	4	3	3	4	3	2	/1/	1	0	0	Niveau 1
66cf36f3c5e37	43FCA0D19	3	4	5	5	4	3	5	5	3	5	4	4	4	4	5	3	3	3	4	4	4	4	4	5	4	5	5	5	5	5	5	5	5	3	2	2	2	4	3	4	5	1	1	/1/2/	1	2	0	Niveau 2
66cf36feda7c8	7D837A617	4	5	5	4	5	4	5	3	2	5	5	4	4	4	5	2	5	2	3	3	4	4	4	5	4	5	5	5	5	5	5	5	5	4	3	3	4	5	4	4	4	2	3	/1/2/3/	1	2	3	Niveau 3
66cf3703c8b7d	F446621EE	4	4	4	3	3	3	4	4	2	4	3	3	2	5	5	3	2	2	3	3	4	4	5	5	3	4	2	5	4	3	4	4	4	4	3	5	4	3	4	3	4	1	1	/2/3/	0	2	3	Niveau 3
66cf3731c926d	F93318320	4	5	5	5	5	5	5	5	4	5	5	5	3	5	5	5	5	5	2	2	2	4	5	4	4	5	4	5	4	5	5	5	5	4	4	4	4	5	5	5	5	2	2	/2/3/	0	2	3	Niveau 3
66cf3760d46d7	B3847C488	4	4	4	4	4	4	5	4	3	4	4	4	4	4	4	3	5	3	4	4	4	4	4	5	4	5	4	4	4	4	4	4	4	4	4	4	4	5	5	4	5	1	1	/1/2/	1	2	0	Niveau 2
66cf3787038f3	32EC0EA98	3	4	5	5	1	5	1	5	1	5	5	5	5	3	4	4	5	5	4	4	4	5	5	5	5	5	5	5	5	5	5	5	5	5	4	4	4	5	5	5	5	1	1	/1/2/3/	1	2	3	Niveau 3
66cf37e3df88e	42A5AEBE4	2	4	4	5	5	4	5	5	3	5	5	5	5	5	5	2	3	2	4	4	3	3	3	5	3	4	1	5	5	5	5	5	5	1	2	2	2	4	4	4	4	3	3	/1/3/	1	0	3	Niveau 3
66cf380e6c772	D07D97DB0	4	5	4	4	2	5	4	2	1	3	4	4	5	4	5	1	3	3	5	4	4	5	4	4	4	4	1	5	5	5	5	5	5	3	3	3	3	5	5	4	5	1	1	/1/	1	0	0	Niveau 1
66cf38169e7e1	20E43D7C3	4	5	5	5	4	2	3	4	1	5	5	4	4	2	5	3	2	2	4	5	3	4	5	5	5	5	1	1	1	1	1	1	1	5	5	4	4	5	4	5	5	2	3	/3/	0	0	3	Niveau 2
66cf3821674f8	161F1E4EC	4	5	5	1	3	5	5	5	1	5	5	4	5	5	5	2	4	4	1	1	1	5	5	5	5	5	5	5	5	5	5	5	5	5	5	5	5	5	5	5	5	1	1	/1/2/	1	2	0	Niveau 2
66cf382c43bf2	89A449CF7	4	4	4	4	4	4	5	4	2	4	5	2	4	5	5	2	2	1	4	4	4	2	3	3	3	4	4	5	3	3	5	5	5	3	3	2	2	3	3	3	4	4	3	/1/2/3/	1	2	3	Niveau 3
66cf3853a2c72	F84C563E2	3	5	5	4	4	4	4	4	2	4	5	5	4	5	5	3	4	4	3	4	3	3	2	4	2	4	4	4	4	4	4	4	4	3	3	3	3	4	4	4	4	3	3	/3/	0	0	3	Niveau 2
66cf386055cd1	9C19EDF5E	4	4	4	4	3	4	4	4	3	4	4	4	4	4	4	3	3	3	3	3	3	2	4	2	4	3	2	2	2	2	2	2	2	2	2	2	2	4	4	4	4	2	2	/1/2/3/	1	2	3	Niveau 3
66cf386292ddc	BA8B62B43	4	5	5	5	2	3	4	5	1	5	4	2	2	5	5	4	3	2	3	2	2	4	5	5	5	5	1	1	1	1	1	4	1	4	4	4	4	3	5	4	5	1	1	/3/	0	0	3	Niveau 2
66cf38629429e	49F76BB8A	4	4	4	4	3	4	3	3	4	3	4	3	3	4	4	3	3	4	1	1	1	5	5	5	5	5	1	1	1	1	1	1	1	5	5	5	5	5	4	4	4	1	1	/2/	0	2	0	Niveau 1
66cf387e44106	B195ED03C	4	4	4	4	4	5	5	3	2	5	5	4	5	4	5	3	1	1	3	3	4	4	5	4	5	5	4	2	2	2	3	3	4	3	4	2	3	5	4	4	4	1	1	/1/2/	1	2	0	Niveau 2
66cf388aab013	E2DAD1C75	4	4	4	4	2	3	5	5	2	4	4	4	4	5	4	1	3	4	4	4	4	4	4	5	4	4	1	1	1	2	1	4	2	4	4	4	4	4	4	4	5	2	2	/1/2/	1	2	0	Niveau 2
66cf388fce7eb	3E6D0B5B9	4	5	5	5	3	4	5	4	3	4	5	4	4	3	4	3	3	2	4	4	4	3	3	3	3	3	3	4	4	4	4	4	5	3	3	3	3	5	5	5	5	3	3	/3/	0	0	3	Niveau 2
66cf38b7a4590	C4EAA13F0	4	5	5	5	5	5	5	3	3	5	5	4	5	5	5	3	5	4	4	4	4	5	5	5	5	5	4	5	5	5	5	5	5	5	5	5	5	5	5	5	5	1	1	/1/2/3/	1	2	3	Niveau 3
66cf38b86f273	0956BFBD4	3	3	4	3	4	3	5	2	1	4	5	5	4	4	4	2	1	1	4	3	4	4	4	5	4	5	3	5	5	5	5	5	5	2	2	4	3	5	2	5	5	2	2	/3/	0	0	3	Niveau 2
66cf38d03ff9b	FF7E2D53B	4	4	4	4	4	5	5	4	2	5	5	5	5	5	5	4	2	2	4	3	4	3	4	5	4	5	1	4	4	2	1	4	4	3	3	2	2	4	2	4	3	2	1	/1/	1	0	0	Niveau 1
66cf38f291399	9FB1E0C15	4	4	4	4	5	4	5	4	1	4	4	4	4	4	5	3	1	1	3	3	3	3	3	3	3	3	3	3	3	3	3	3	3	3	3	3	3	3	3	3	3	3	3	/3/	0	0	3	Niveau 2
66cf39131d112	C07DE5A58	4	4	4	3	3	4	5	2	1	4	5	3	4	3	4	2	2	3	1	1	2	5	5	5	4	3	3	4	4	4	3	4	3	3	4	3	4	5	4	4	5	2	2	/1/2/	1	2	0	Niveau 2
66cf3932944e1	2151F068C	4	4	5	5	2	4	4	3	2	4	5	4	4	4	5	3	3	3	2	1	1	4	4	5	5	5	3	5	5	5	3	5	5	3	3	2	3	3	3	2	4	2	2	/2/3/	0	2	3	Niveau 3
66cf393370255	578D72974	4	4	4	4	3	4	4	3	1	4	3	4	4	4	4	3	3	3	3	4	3	4	4	5	4	4	2	2	3	3	3	3	3	4	4	4	4	4	4	4	4	2	2	/1/	1	0	0	Niveau 1
66cf393f98eec	80D95E26E	4	5	5	4	2	4	4	1	1	3	4	3	2	5	5	2	2	2	1	1	1	3	3	4	4	4	1	1	1	1	1	1	1	3	3	3	4	4	4	4	3	3	3	/3/	0	0	3	Niveau 2
66cf3947a8416	BF835660B	4	5	4	4	4	5	5	3	1	5	5	1	5	5	5	4	1	1	3	3	2	4	4	5	4	4	1	1	1	1	1	1	1	4	4	4	5	5	4	4	5	1	1	/1/2/	1	2	0	Niveau 2
66cf395347234	59A429716	4	5	4	4	5	4	5	3	1	5	1	5	5	5	5	1	2	1	2	1	1	3	3	3	3	3	3	3	3	3	3	3	3	3	3	3	3	3	3	3	3	3	3	/2/3/	0	2	3	Niveau 3
66cf39559f591	36017339B	4	5	5	4	5	4	5	4	1	1	2	1	4	1	4	3	1	1	3	3	3	4	4	4	4	4	5	5	5	5	5	5	5	5	2	2	2	4	3	4	4	1	1	/3/	0	0	3	Niveau 2
66cf3958a453a	99846DDFB	4	5	5	5	4	5	5	5	4	5	5	5	5	5	5	4	5	4	5	5	5	4	4	5	4	5	5	5	5	5	4	5	5	4	4	4	4	5	5	5	5	1	1	/2/	0	2	0	Niveau 1
66cf3987d3de0	15FC87537	4	5	5	5	1	4	5	5	4	4	5	4	4	5	5	3	1	1	1	1	1	5	5	5	5	5	1	5	5	5	5	5	5	5	5	5	5	5	5	5	5	1	1	/1/2/	1	2	0	Niveau 2
66cf39963aa4c	3135702D0	4	4	4	5	4	5	5	5	1	5	5	4	3	3	4	2	1	2	4	2	4	4	4	2	4	4	5	3	3	3	3	4	4	3	4	5	3	5	5	3	5	2	2	/1/2/	1	2	0	Niveau 2
66cf399f6ea07	7C8E4C78D	4	5	5	5	5	5	5	5	1	3	5	5	4	5	5	4	5	1	4	4	4	5	5	5	5	5	1	1	1	1	1	1	1	3	4	3	4	4	4	4	4	1	1	/1/2/	1	2	0	Niveau 2
66cf39ad87b10	C4B33BD98	4	5	5	5	5	5	5	4	3	5	5	5	5	5	5	3	5	5	2	2	2	5	5	5	5	5	4	5	5	5	5	5	5	3	3	3	3	4	4	4	4	1	1	/1/2/3/	1	2	3	Niveau 3
66cf39ddbac72	B9A2025CA	4	5	4	3	5	4	5	5	1	5	5	1	5	5	5	2	1	1	3	4	3	3	3	4	3	4	1	1	1	1	1	5	1	1	3	3	3	3	3	3	3	3	1	/1/	1	0	0	Niveau 1
66cf39ea6e21d	CEE9BC794	4	3	3	3	1	4	2	4	1	3	3	3	4	4	4	2	1	1	1	1	1	4	4	4	4	4	1	1	1	1	1	3	1	3	3	3	3	4	5	4	4	2	2	/3/	0	0	3	Niveau 2
66cf3a1cc07bb	081079141	4	5	5	5	1	4	4	5	1	5	5	3	2	2	5	5	1	1	4	4	4	4	5	5	4	5	4	4	4	4	4	4	4	4	4	2	2	5	5	5	5	1	2	/1/2/3/	1	2	3	Niveau 3
66cf3a4102819	17D3660AD	4	5	4	4	5	4	5	1	1	5	5	2	4	5	5	1	5	5	3	3	4	4	4	4	4	4	4	4	4	4	3	3	3	5	5	5	5	4	2	2	4	3	3	/1/	1	0	0	Niveau 1
66cf3a46006b8	818B21B9D	4	5	5	5	2	4	3	1	1	4	5	5	3	2	5	1	1	1	4	3	4	4	4	4	4	4	1	1	1	1	1	1	1	4	4	2	2	3	3	3	3	2	2	/1/2/3/	1	2	3	Niveau 3
66cf3a5024065	3E47D0D0C	4	1	1	1	2	1	2	4	2	4	5	4	4	4	4	5	3	3	5	5	5	4	4	5	5	5	1	1	5	4	1	3	1	4	4	2	4	4	4	4	4	1	1	/1/2/	1	2	0	Niveau 2
66cf3a510a518	33D8135FA	4	5	5	5	3	4	5	5	2	5	5	5	4	5	5	3	4	4	3	3	3	4	4	5	4	5	4	5	5	5	3	5	5	4	4	4	4	4	4	5	5	2	2	/1/	1	0	0	Niveau 1
66cf3a53a931f	D41380A9E	4	5	5	5	2	4	3	5	1	5	4	5	5	3	4	3	1	1	1	1	1	5	5	5	5	5	1	5	5	5	5	5	5	5	5	5	5	5	5	5	5	1	1	/3/	0	0	3	Niveau 2
66cf3a5b77b04	C45E2FFAA	4	4	4	4	5	4	5	4	1	4	4	4	4	4	5	2	3	3	4	4	4	4	4	4	4	4	1	2	2	2	4	4	2	4	3	3	3	4	4	4	4	2	2	/1/	1	0	0	Niveau 1
66cf3a68d7039	36B2F3E77	4	4	4	4	4	4	3	5	3	4	4	4	4	5	3	3	3	4	3	3	3	3	3	4	4	3	2	4	4	4	4	4	4	3	4	3	4	4	4	4	4	3	3	/1/3/	1	0	3	Niveau 3
66cf3a69cd20b	979225F7C	4	4	4	4	4	4	3	3	3	4	4	4	4	3	4	3	4	4	3	2	2	4	5	4	4	4	4	4	4	4	4	4	4	4	4	4	4	4	3	4	4	1	1	/1/2/3/	1	2	3	Niveau 3
66cf3a78ce3cd	557F106FD	4	5	5	5	2	4	3	3	2	5	5	5	5	5	5	4	5	4	2	1	1	5	5	5	4	5	3	5	5	5	5	5	5	4	4	4	3	5	4	4	5	1	1	/1/2/3/	1	2	3	Niveau 3
66cf3aafb6f05	FEC5C95C7	4	5	5	5	5	5	5	4	5	5	5	5	4	5	5	4	4	5	1	1	1	4	5	5	4	4	5	5	5	5	4	4	5	4	4	4	4	4	4	4	4	1	2	/1/2/	1	2	0	Niveau 2
66cf3ac90ac5e	6B075CEF9	4	5	5	5	5	5	5	5	1	5	5	5	2	5	5	5	5	5	3	3	3	4	4	4	4	4	4	4	4	4	4	4	4	4	4	4	4	4	4	4	4	1	1	/2/	0	2	0	Niveau 1
66cf3ad2545cf	C0CAFD2B1	3	5	5	5	3	3	3	3	4	4	4	4	4	4	4	4	4	4	4	4	4	4	4	4	4	4	4	4	3	4	4	4	4	4	4	4	4	4	4	4	4	4	4	/1/	1	0	0	Niveau 1
66cf3ae993063	B7B40DBE1	4	5	5	5	5	5	5	5	5	4	5	4	5	5	5	5	5	5	5	5	5	5	5	5	5	5	5	5	5	5	2	5	5	4	4	4	4	5	5	5	5	1	1	/1/2/	1	2	0	Niveau 2
66cf3b0982dbb	E5162CCC1	4	5	4	4	3	5	5	4	1	4	5	3	5	5	5	4	1	1	1	1	1	4	4	4	4	4	3	3	3	3	3	3	3	4	4	4	4	5	5	5	4	1	1	/1/2/	1	2	0	Niveau 2
66cf3b144b060	A25EE1E6B	4	5	5	4	4	4	4	5	5	4	5	4	4	5	4	3	3	3	5	4	4	4	4	5	4	5	2	2	2	2	2	3	4	2	3	2	1	4	4	2	4	1	2	/1/	1	0	0	Niveau 1
66cf3b2266a99	A3270E315	4	5	5	4	5	4	5	4	3	3	4	2	3	3	4	4	3	2	1	1	1	4	4	4	4	4	4	4	4	4	3	4	4	4	4	3	4	4	4	4	4	2	2	/3/	0	0	3	Niveau 2
66cf3b30107b1	B949B4A03	4	4	4	3	3	4	4	3	1	4	3	5	5	3	4	3	2	2	4	4	4	4	4	5	4	5	4	4	5	5	5	4	4	3	4	2	3	4	5	5	4	2	1	/2/3/	0	2	3	Niveau 3
66cf3b49b7b11	129814487	4	5	4	4	4	4	4	3	3	3	4	4	4	3	3	4	3	3	3	3	3	4	4	3	4	4	2	3	4	3	3	4	3	4	3	3	3	3	4	3	4	1	1	/2/3/	0	2	3	Niveau 3
66cf3b50568b1	A04358A0A	4	4	5	4	5	5	5	3	1	5	5	5	5	4	5	4	5	3	3	4	3	4	4	4	4	4	4	5	5	5	5	5	5	2	2	2	2	4	2	4	4	2	2	/3/	0	0	3	Niveau 2
66cf3b75454f5	D9F5F8DC9	4	5	5	5	4	5	5	5	1	4	5	5	5	4	4	4	4	4	4	4	3	5	5	5	4	5	1	1	1	1	1	1	1	4	4	3	3	4	3	4	4	1	1	/1/	1	0	0	Niveau 1
66cf3b8c5f7d0	78159E956	4	5	5	5	5	5	5	5	4	5	5	5	5	5	5	3	5	4	4	4	4	4	4	4	4	4	5	5	5	5	5	5	5	3	4	4	4	4	4	4	4	1	1	/1/	1	0	0	Niveau 1
66cf3ba70a5e4	5100E5259	4	5	5	4	5	4	5	3	3	5	5	5	5	5	5	5	5	5	3	4	3	4	4	5	4	5	4	5	5	5	4	4	3	3	3	3	4	4	4	5	4	1	2	/1/2/	1	2	0	Niveau 2
66cf3bbbb3d77	6F5CA698B	3	5	5	4	4	3	4	3	3	4	4	4	3	5	3	3	4	4	2	2	2	3	4	4	4	4	4	4	4	3	4	4	4	4	4	4	4	4	3	4	5	3	3	/1/2/	1	2	0	Niveau 2
66cf3bbd9bd1c	E9A64BFAB	4	5	4	4	5	4	5	5	2	5	5	3	5	4	5	3	2	2	3	3	3	4	4	4	4	4	3	1	1	4	4	4	4	3	4	3	3	4	4	4	4	3	3	/1/2/3/	1	2	3	Niveau 3
66cf3bd9af613	B4B72AA94	4	4	4	4	5	2	2	3	1	4	5	1	1	4	5	1	1	2	4	4	4	4	4	5	4	5	5	5	5	5	5	4	5	3	3	3	3	4	5	4	4	1	1	/1/2/3/	1	2	3	Niveau 3
66cf3bdf3cf1f	E6A472A09	4	4	4	4	2	4	4	5	1	4	4	4	4	2	4	4	2	2	2	1	1	4	4	4	4	4	5	5	5	4	3	5	4	4	4	4	3	3	3	4	4	2	2	/1/2/3/	1	2	3	Niveau 3
66cf3bf637ac3	A4C9F183B	4	4	4	4	3	4	4	5	3	5	5	4	5	4	5	4	2	2	3	3	3	3	3	3	3	3	1	5	5	5	5	5	5	3	3	3	3	4	3	4	4	3	3	/1/2/	1	2	0	Niveau 2
66cf3bf82608c	83346F6FF	4	5	5	5	5	4	5	4	4	5	5	5	5	5	5	4	5	3	5	5	5	5	5	5	5	5	4	4	4	5	5	4	5	4	4	3	4	4	5	5	5	1	1	/1/2/	1	2	0	Niveau 2
66cf3c0f63c46	46B5A1C32	4	4	4	4	3	4	4	4	4	4	5	2	4	3	3	2	3	3	4	4	4	4	4	5	4	4	3	3	3	3	3	3	3	3	3	4	2	2	3	2	4	3	2	/1/2/	1	2	0	Niveau 2
66cf3c1c1f10e	416D73DA3	4	4	4	3	5	5	5	4	2	4	4	4	4	3	4	3	3	2	1	3	2	5	5	5	5	5	3	4	4	4	4	4	4	4	4	4	4	4	4	3	4	2	2	/3/	0	0	3	Niveau 2
66cf3c2d3b679	6DAA872BF	4	4	3	3	2	4	3	4	3	4	4	3	4	3	3	3	4	4	2	1	3	3	3	3	4	4	3	1	3	3	3	4	1	3	3	3	2	4	4	4	4	3	2	/1/	1	0	0	Niveau 1
66cf3c303cc8e	1598C3D79	4	5	5	5	5	5	5	4	5	5	5	5	5	5	5	3	1	1	4	5	4	5	4	4	4	5	5	5	5	5	5	5	5	4	4	4	4	5	5	5	5	1	1	/3/	0	0	3	Niveau 2
66cf3c418cdb3	3FFD1B209	4	2	3	2	1	4	4	5	1	5	4	1	3	3	4	1	4	2	1	1	1	5	5	5	5	5	1	4	1	1	5	3	1	1	2	2	4	5	4	4	4	1	1	/1/3/	1	0	3	Niveau 3
66cf3c4f90a93	4302968DF	4	5	5	5	4	5	4	4	1	5	5	5	5	5	5	2	3	1	5	5	5	5	5	5	5	5	5	5	5	5	5	5	5	5	3	2	2	5	5	5	5	1	1	/2/	0	2	0	Niveau 1
66cf3c6d83f97	B4524C9A3	4	4	3	3	2	4	5	5	1	4	5	2	4	5	5	3	1	2	2	2	2	5	5	5	5	5	5	5	5	5	5	5	5	5	4	3	3	4	3	3	5	1	1	/1/3/	1	0	3	Niveau 3
66cf3c711a8b0	42463F48D	4	5	5	5	4	5	5	5	4	5	5	5	5	5	5	3	3	3	3	3	3	4	4	4	4	4	3	4	4	4	4	4	4	3	4	3	4	4	4	4	4	2	2	/1/	1	0	0	Niveau 1
66cf3c75a7719	3A56B7C64	4	4	4	4	1	4	3	1	1	4	4	2	5	4	5	1	1	1	3	4	3	4	2	4	4	4	1	1	1	1	1	1	1	2	2	2	2	4	4	2	4	1	1	/2/	0	2	0	Niveau 1
66cf3c8f68c05	B4173AF32	4	5	4	5	1	3	5	5	1	5	5	1	5	5	5	1	3	1	4	4	4	3	3	3	3	3	1	4	5	5	5	5	5	1	1	1	1	3	4	3	4	3	1	/1/3/	1	0	3	Niveau 3
66cf3c94112a5	4EE459B01	4	5	4	4	5	4	4	2	3	4	5	5	5	3	4	2	2	2	4	4	4	4	5	5	5	5	4	5	4	5	5	5	5	4	4	5	4	4	5	5	5	1	1	/2/3/	0	2	3	Niveau 3
66cf3c9c42098	89F214A65	4	5	5	5	5	5	5	3	3	5	5	2	4	3	5	4	3	2	1	1	2	5	5	5	5	5	1	1	1	1	3	4	1	4	4	3	3	3	1	5	5	1	1	/1/	1	0	0	Niveau 1
66cf3cbf3ab14	3BC173EBF	4	5	5	5	3	3	2	3	3	5	5	5	5	3	5	3	3	2	4	4	4	5	5	5	5	5	5	3	3	4	3	4	4	5	5	4	4	5	5	5	5	1	1	/2/	0	2	0	Niveau 1
66cf3cd33bf81	FEB9CDF13	4	4	4	5	3	4	5	4	3	5	4	5	4	5	5	4	1	1	1	1	1	3	5	5	5	5	2	5	5	5	3	5	5	5	4	3	3	4	4	4	5	2	2	/1/2/3/	1	2	3	Niveau 3
66cf3cd40f929	71FAEE95D	4	4	5	4	5	5	4	4	5	5	5	5	5	4	4	4	4	4	3	4	2	5	5	4	5	5	5	5	5	5	5	5	5	5	5	5	5	5	5	5	5	5	5	/1/3/	1	0	3	Niveau 3
66cf3ce488aff	63D04FCA3	4	4	4	4	3	4	2	5	1	4	5	1	4	3	5	2	5	5	4	4	5	3	4	5	5	5	3	5	5	5	5	5	5	3	4	1	5	5	5	5	5	3	2	/3/	0	0	3	Niveau 2
66cf3d0d79134	C569BD2CA	4	5	5	5	5	4	5	4	2	5	5	3	5	3	5	3	5	3	3	3	3	5	5	5	5	5	3	3	3	3	3	3	3	4	5	3	3	3	3	3	3	1	1	/2/3/	0	2	3	Niveau 3
66cf3d1f020b1	6DDB64E82	3	3	3	4	2	5	5	1	2	4	5	1	3	4	5	1	5	4	4	5	3	3	5	5	4	5	5	4	4	4	4	3	4	4	4	3	3	3	4	3	4	1	1	/1/2/	1	2	0	Niveau 2
66cf3d3b850cd	ED1481B3D	4	4	4	5	5	4	4	4	3	4	4	4	5	4	5	5	3	3	1	2	1	3	3	5	4	4	5	5	4	4	4	4	4	4	4	4	4	4	4	4	4	2	2	/2/	0	2	0	Niveau 1
66cf3d497fa31	4B743A574	4	5	4	5	4	5	5	4	3	5	4	3	4	5	5	3	1	1	4	4	4	5	5	5	5	5	3	1	1	1	1	3	3	4	4	3	3	5	4	5	5	2	3	/3/	0	0	3	Niveau 2
66cf3d5b3ff92	532004044	4	4	3	5	2	4	5	4	1	5	5	5	4	5	5	3	2	2	3	4	5	5	5	5	5	5	4	4	4	4	3	5	4	2	4	4	3	4	3	5	4	1	1	/1/	1	0	0	Niveau 1
66cf3d829f046	4BA3652ED	4	4	4	4	3	4	4	3	1	4	3	5	5	4	5	4	2	2	1	3	3	4	3	3	3	4	4	4	4	4	4	5	4	4	4	4	4	4	4	4	4	2	2	/1/2/3/	1	2	3	Niveau 3
66cf3d8b4ccbf	78B005576	4	5	5	5	5	3	3	5	2	5	4	4	4	4	4	4	3	4	2	2	3	4	4	5	4	4	4	5	4	4	4	4	4	4	4	4	4	4	4	4	4	2	3	/1/3/	1	0	3	Niveau 3
66cf3dc014e16	EB1D35C4B	4	5	5	4	3	4	5	4	2	5	4	4	5	4	5	3	5	4	3	2	2	4	4	5	4	4	4	3	3	3	3	3	3	3	3	4	3	4	4	3	3	1	1	/2/	0	2	0	Niveau 1
66cf3de06c027	C92482094	4	3	3	3	1	5	5	4	1	5	5	1	5	4	5	1	1	1	3	1	3	5	5	5	5	5	1	5	5	5	2	5	1	3	3	2	4	3	5	5	4	1	1	/1/2/3/	1	2	3	Niveau 3
66cf3de61b9f2	4347286FF	4	5	5	5	5	5	5	5	3	5	5	5	5	5	5	3	2	2	2	2	2	5	5	5	5	5	5	5	5	5	5	5	5	4	5	5	3	5	5	5	5	1	1	/2/	0	2	0	Niveau 1
66cf3e0f76855	BDEA1E83C	4	4	4	4	4	5	4	4	3	3	3	3	4	4	4	4	4	4	3	3	3	4	4	4	4	4	4	4	4	4	4	4	4	4	4	4	4	4	4	4	4	2	2	/1/3/	1	0	3	Niveau 3
66cf3e11c1d06	1851A9A47	4	4	4	4	2	4	5	3	1	5	5	4	5	5	5	3	5	5	4	4	4	4	4	5	4	4	5	5	5	5	4	5	5	3	4	3	3	4	4	4	5	1	2	/1/	1	0	0	Niveau 1
66cf3e3835bdc	A6681C5F4	4	5	5	5	2	4	5	3	1	5	5	4	5	5	5	4	1	1	5	5	5	2	2	5	4	5	5	5	5	5	5	5	5	3	3	2	3	5	5	5	5	1	1	/3/	0	0	3	Niveau 2
66cf3e489f69b	E073F9B96	4	4	4	3	4	5	5	3	2	4	5	4	5	5	4	2	2	1	3	4	4	3	4	4	4	4	1	1	1	1	1	1	1	3	3	3	3	4	4	4	4	1	3	/1/2/3/	1	2	3	Niveau 3
66cf3e58b0c92	C037FF3AC	4	5	5	5	5	4	5	4	4	4	5	4	4	5	4	4	4	4	4	3	4	5	4	5	4	2	1	5	5	4	4	4	5	5	4	2	1	5	5	5	3	5	5	/1/2/	1	2	0	Niveau 2
66cf3e5c0a7e0	EC6C4FC8D	4	5	5	5	4	5	4	2	2	5	5	3	5	5	5	4	4	4	4	4	4	5	5	5	5	5	5	5	5	5	5	4	2	4	2	4	3	5	5	5	5	1	1	/1/2/3/	1	2	3	Niveau 3
66cf3e5edfe78	B0326C9DC	4	5	5	5	5	3	5	4	3	5	5	3	4	3	5	4	3	4	1	2	1	3	3	5	4	5	4	4	4	4	4	4	4	4	4	4	4	4	4	4	5	2	2	/2/	0	2	0	Niveau 1
66cf3e7605e1b	E011EB4B2	4	4	4	4	4	4	4	3	4	4	4	4	3	3	4	4	4	4	2	2	2	4	4	4	4	4	4	4	4	4	4	4	4	4	4	4	4	4	4	4	4	3	3	/2/3/	0	2	3	Niveau 3
66cf3e7c0b2b2	9D79CC21E	4	5	5	5	5	5	5	3	2	5	5	4	4	5	5	3	3	3	3	3	3	4	4	4	4	4	1	4	4	4	4	4	4	4	4	4	4	4	4	4	4	1	1	/1/2/	1	2	0	Niveau 2
66cf3ead9ab26	46EDE1E84	4	5	5	5	1	4	4	5	5	5	5	5	4	5	5	5	5	5	5	5	5	5	4	4	4	5	2	5	5	5	5	5	5	4	4	5	4	5	5	5	5	4	1	/1/2/	1	2	0	Niveau 2
66cf3eaea3a94	01936E66E	4	5	5	5	5	5	5	5	1	5	5	5	5	5	5	1	5	4	4	4	4	5	5	5	5	5	5	5	5	5	5	5	5	5	5	4	4	5	5	5	5	1	1	/1/2/3/	1	2	3	Niveau 3
66cf3ec66da6a	0C14DFE18	4	5	5	4	4	4	5	4	1	4	4	3	3	3	5	2	2	2	4	4	3	4	4	5	4	4	3	4	3	4	4	3	4	4	4	4	4	3	3	3	4	1	2	/2/3/	0	2	3	Niveau 3
66cf3ec7a3a0d	7405245C7	4	5	5	4	4	4	5	5	3	5	5	5	5	4	5	3	3	1	4	4	4	4	4	5	4	5	5	5	5	5	5	5	5	3	4	3	3	4	2	2	4	2	2	/1/	1	0	0	Niveau 1
66cf3edc0cf5d	8B57E6D0E	4	5	5	5	3	5	5	3	1	5	5	4	5	5	5	3	3	2	1	1	2	4	4	4	4	5	3	4	4	3	4	4	4	3	4	3	4	4	4	4	4	1	1	/2/	0	2	0	Niveau 1
66cf3ef997b9b	42F82A448	4	5	5	5	4	5	5	4	3	5	4	5	4	3	5	4	1	4	4	4	3	4	4	4	4	5	1	4	4	4	2	2	4	4	4	3	4	3	4	4	5	1	1	/2/3/	0	2	3	Niveau 3
66cf3f0bdbbb3	4A791DCCA	4	5	3	3	3	4	5	5	2	4	4	3	5	5	5	4	3	3	1	1	1	5	5	5	5	5	4	4	4	4	4	4	4	3	3	3	3	5	5	5	5	1	1	/3/	0	0	3	Niveau 2
66cf3f0cdd543	67D1C2E25	4	5	5	5	2	4	5	4	2	3	5	5	4	4	4	3	4	2	3	4	4	4	4	4	4	4	3	2	2	4	4	4	5	3	4	4	4	3	5	5	4	1	1	/1/	1	0	0	Niveau 1
66cf3f11d3fc2	287BDA704	4	5	5	5	4	4	5	4	2	5	5	5	5	4	5	3	5	4	3	4	4	4	4	5	5	5	1	5	5	5	5	5	5	4	4	2	3	5	4	5	4	1	1	/1/2/	1	2	0	Niveau 2
66cf3f2262699	4DBD2C147	4	4	3	3	3	4	5	2	1	4	5	5	5	5	5	2	1	2	3	4	3	3	2	5	3	3	5	5	5	5	5	5	5	2	1	2	1	5	5	5	3	5	5	/1/2/3/	1	2	3	Niveau 3
66cf3f328fbb4	84F2B6BA3	4	4	4	4	5	5	5	4	1	5	5	4	5	5	5	2	2	2	4	4	4	2	2	3	2	2	2	4	4	4	4	4	3	1	1	1	1	3	3	3	3	3	3	/1/2/3/	1	2	3	Niveau 3
66cf3f3712cd3	6D4930376	4	4	4	4	2	4	4	4	1	4	5	5	5	5	4	3	1	1	1	3	1	2	2	4	3	3	1	1	1	1	1	1	1	1	1	1	1	3	3	3	3	2	2	/3/	0	0	3	Niveau 2
66cf3f74a5fc3	C558188CB	4	5	5	5	3	4	4	4	2	3	5	5	3	3	3	3	1	1	4	4	4	4	4	5	4	4	3	3	4	4	4	4	4	4	4	4	4	5	4	4	4	1	1	/1/3/	1	0	3	Niveau 3
66cf3f8fde636	22EBA6919	4	5	5	5	5	5	5	5	5	5	5	5	5	5	4	3	3	3	2	3	3	5	5	5	5	5	4	4	4	4	4	4	4	5	4	4	4	4	4	4	4	1	1	/1/2/3/	1	2	3	Niveau 3
66cf3fa3918ea	2EA79FE32	3	5	5	5	5	5	5	3	3	4	4	4	4	5	4	2	3	3	3	3	3	5	5	5	5	5	3	3	3	3	3	5	5	4	4	4	4	4	4	4	4	4	4	/3/	0	0	3	Niveau 2
66cf3fb147445	DD8340EFC	4	5	5	5	5	4	5	5	2	4	5	1	4	5	5	5	1	1	4	4	4	4	4	3	4	4	5	5	5	5	1	5	5	4	4	4	4	4	4	4	4	1	1	/1/2/3/	1	2	3	Niveau 3
66cf3fc36cfc5	81E650B69	4	5	5	4	5	5	5	4	2	5	5	5	5	4	5	2	2	2	2	3	3	4	4	4	4	4	4	4	4	4	4	4	4	4	3	3	3	4	4	4	4	2	2	/1/2/3/	1	2	3	Niveau 3
66cf3fea9f6cc	8A63E0A66	4	4	4	4	4	5	5	1	3	5	5	3	3	3	4	4	3	5	3	3	3	4	5	4	4	4	4	4	4	4	4	4	4	4	4	4	4	3	3	4	4	2	2	/1/2/	1	2	0	Niveau 2
66cf3fed69409	40433455A	4	5	5	3	5	5	5	5	1	5	5	5	5	5	5	3	3	2	2	2	2	5	5	5	5	5	2	4	4	4	2	5	2	4	4	4	4	3	3	4	5	2	2	/3/	0	0	3	Niveau 2
66cf3ff0d366e	6D024822D	4	4	5	5	3	4	3	3	2	5	3	3	4	4	4	2	2	1	3	4	4	4	4	4	4	4	5	5	5	5	5	5	5	3	3	3	3	4	4	4	4	1	3	/1/2/	1	2	0	Niveau 2
66cf40170ba4d	C29B4A35E	4	4	4	4	5	4	3	4	2	4	4	5	4	3	5	4	1	1	1	1	1	4	4	5	4	4	4	3	3	3	5	5	4	2	3	3	3	2	2	4	3	1	1	/1/2/	1	2	0	Niveau 2
66cf40339a40b	97E14CB4F	4	4	4	4	3	5	5	4	2	3	5	2	4	5	5	2	2	2	3	3	3	4	4	5	4	5	4	4	4	4	4	4	3	2	2	2	3	4	4	4	4	2	2	/2/	0	2	0	Niveau 1
66cf40527c6a0	1CEC543AD	4	4	4	3	3	3	4	4	2	4	5	2	2	4	4	3	2	2	2	2	3	5	4	5	4	5	4	5	5	5	5	5	5	3	4	3	3	2	4	3	5	2	2	/1/2/	1	2	0	Niveau 2
66cf406d51b76	4796C81EA	4	5	5	4	4	4	4	5	2	5	5	5	4	5	5	4	5	3	5	5	4	3	4	5	4	5	3	4	3	3	4	3	4	4	4	3	3	2	3	5	5	1	1	/3/	0	0	3	Niveau 2
66cf407901113	5BCD7EE92	4	5	4	4	5	3	5	3	3	4	5	4	3	4	5	3	3	2	3	3	2	4	4	5	4	4	5	4	4	4	4	4	4	4	4	3	3	4	4	4	4	2	3	/1/2/	1	2	0	Niveau 2
66cf4094431a2	9D6422709	4	4	4	4	3	5	5	4	1	5	4	4	3	5	5	3	4	2	3	3	3	4	5	4	5	5	4	4	3	3	1	4	3	4	4	3	4	5	5	5	5	1	1	/1/2/	1	2	0	Niveau 2
66cf409aac944	FFC145077	4	5	5	4	5	5	5	5	1	3	5	3	4	5	4	2	1	1	3	3	2	4	3	4	4	5	1	1	1	1	1	5	5	3	3	3	3	5	5	5	4	3	3	/1/	1	0	0	Niveau 1
66cf409bd7a6d	BF9484AC8	4	5	5	5	4	5	4	4	2	5	5	5	5	5	5	4	3	3	4	4	4	5	5	5	5	5	4	5	5	5	5	5	5	5	5	5	4	5	5	5	5	1	1	/1/2/	1	2	0	Niveau 2
66cf409f3c5cf	BF1E84902	4	5	5	5	5	5	5	5	1	5	5	5	5	5	4	4	4	4	4	4	4	4	4	4	4	4	3	3	3	4	4	4	4	4	4	4	4	4	4	4	4	1	1	/1/2/	1	2	0	Niveau 2
66cf40b272099	C31D66CAD	4	5	4	5	5	5	5	5	2	4	5	5	4	5	5	3	5	3	4	4	4	5	5	5	5	5	4	4	4	4	4	4	4	4	4	4	4	4	4	4	4	1	1	/1/2/	1	2	0	Niveau 2
66cf40e2dc414	4F40DA7A3	4	5	4	5	4	4	4	4	4	4	4	4	4	4	2	2	4	2	3	3	4	3	4	4	5	4	4	3	2	4	4	4	4	3	4	3	4	3	4	4	4	3	2	/1/2/	1	2	0	Niveau 2
66cf40f79ca83	485047A59	4	5	5	5	3	4	4	3	5	5	5	4	5	5	5	5	4	4	2	3	1	5	5	5	5	5	2	4	4	4	3	3	5	4	5	3	4	5	5	5	5	2	1	/1/	1	0	0	Niveau 1
66cf412a70bbe	E7D110EBE	4	5	5	5	5	2	5	2	3	5	4	5	5	5	5	3	5	1	3	3	3	4	4	4	4	4	4	4	4	5	4	4	4	4	4	3	3	2	3	4	4	2	2	/1/2/3/	1	2	3	Niveau 3
66cf416ecd247	B745B454D	3	4	4	4	2	4	4	2	4	4	4	4	4	4	5	3	4	4	3	3	4	4	4	4	4	4	4	3	3	3	3	4	4	3	4	4	3	5	5	4	4	2	2	/2/	0	2	0	Niveau 1
66cf4173cf378	212F356B0	4	5	5	5	4	5	4	4	2	4	4	4	4	4	5	4	3	3	3	4	4	4	4	4	5	5	2	4	4	4	4	4	4	3	4	2	2	4	5	5	5	1	1	/1/2/3/	1	2	3	Niveau 3
66cf41a46e576	49E78229E	4	4	5	5	4	4	2	4	2	4	4	4	4	4	4	5	4	4	2	2	1	4	4	4	4	4	4	4	4	4	4	4	4	4	4	4	4	4	4	4	4	4	4	/2/	0	2	0	Niveau 1
66cf41b4a01df	BA0DEE520	4	5	4	4	5	5	5	5	3	5	4	5	4	4	5	2	3	2	1	1	1	4	4	5	4	5	4	4	4	4	4	4	4	4	4	4	4	4	4	4	4	2	3	/2/	0	2	0	Niveau 1
66cf41bf2ade9	A5506C103	4	4	5	4	4	4	5	4	3	5	5	3	5	3	4	1	1	2	3	3	3	3	3	3	3	4	4	4	4	4	4	4	4	3	2	3	3	4	4	4	4	3	3	/1/	1	0	0	Niveau 1
66cf41d779ee9	919408B3F	4	4	4	4	4	4	5	4	2	4	5	5	4	4	4	3	3	3	3	3	3	4	5	5	5	5	4	5	5	5	5	5	5	4	4	4	4	5	5	5	5	1	1	/2/	0	2	0	Niveau 1
66cf41de6d54f	4B52CE9B1	4	5	4	5	2	5	4	3	1	4	5	4	3	2	4	2	2	2	4	4	4	4	4	4	4	4	4	4	4	4	4	4	4	4	4	4	4	5	5	5	5	1	1	/1/	1	0	0	Niveau 1
66cf41f844910	E599531F2	4	5	5	5	3	4	5	3	3	5	5	5	5	5	5	3	5	5	1	1	1	5	5	5	5	5	5	5	5	5	5	5	5	5	5	5	5	5	5	5	5	1	1	/1/2/	1	2	0	Niveau 2
66cf421de9863	BB03FFF6A	4	4	4	4	3	4	5	4	1	5	5	4	5	5	5	3	2	1	3	3	3	3	3	4	3	4	2	3	3	3	3	4	4	2	2	2	2	4	4	4	3	3	3	/1/2/3/	1	2	3	Niveau 3
66cf42410d94d	986C63C52	4	5	4	4	5	4	5	4	1	2	5	4	2	3	4	1	5	4	3	2	2	4	5	4	4	4	4	3	4	1	1	3	4	5	4	5	5	3	4	5	4	1	1	/1/3/	1	0	3	Niveau 3
66cf4247d5652	61F38DC20	2	3	3	2	4	3	2	2	3	3	4	2	3	5	1	2	1	1	3	1	4	1	2	4	4	4	1	1	1	1	1	1	1	1	1	1	1	1	1	1	1	2	1	/3/	0	0	3	Niveau 2
66cf428a0d3c4	B95F311AB	4	5	5	5	2	5	3	2	2	5	5	5	5	5	5	3	5	5	3	3	2	5	4	5	5	5	5	5	5	5	5	5	5	4	4	3	4	5	5	5	5	2	2	/1/2/3/	1	2	3	Niveau 3
66cf428cc0f86	485804EE6	4	5	5	5	4	4	5	4	2	4	5	3	4	3	5	4	4	4	2	2	2	5	5	5	5	5	3	3	3	4	2	4	5	4	3	3	2	5	5	5	5	1	1	/1/	1	0	0	Niveau 1
66cf42d0a1def	3594368A0	4	4	3	3	3	5	4	5	2	5	4	4	4	5	5	4	4	2	1	1	1	3	3	3	3	3	1	4	4	3	4	4	3	1	1	1	1	3	2	3	3	3	3	/1/2/3/	1	2	3	Niveau 3
66cf42e43bfd7	4C7B9FA51	4	4	4	4	4	4	4	4	4	4	4	4	3	4	4	4	4	4	5	5	5	4	4	4	4	4	4	4	4	4	4	4	4	4	4	4	4	4	4	4	4	2	2	/1/2/	1	2	0	Niveau 2
66cf42eda1338	6FAF3DA83	4	5	4	4	5	4	4	4	3	5	3	4	5	4	5	3	2	2	4	1	3	3	3	4	3	3	1	3	3	3	3	4	3	3	3	3	3	4	5	4	3	3	3	/1/	1	0	0	Niveau 1
66cf42fb0ea19	C9021D0CB	4	5	5	5	5	4	5	4	3	5	5	5	4	3	5	3	4	3	2	3	4	5	4	5	5	4	4	5	4	2	3	4	5	2	3	5	5	5	5	5	5	4	1	/1/	1	0	0	Niveau 1
66cf43098a8e2	7D71E8EE4	4	5	4	5	5	4	4	4	4	4	5	5	5	3	5	4	3	2	1	1	2	4	4	5	4	5	5	5	5	5	5	5	5	4	4	3	3	3	3	3	5	1	1	/1/2/	1	2	0	Niveau 2
66cf431a64a5d	68338421A	2	3	2	4	1	4	2	3	1	2	4	3	4	3	2	2	4	4	3	3	3	4	4	4	4	4	3	5	5	5	5	5	5	4	4	4	4	5	5	5	4	1	1	/1/	1	0	0	Niveau 1
66cf4330a2ea9	A78F34191	4	5	3	3	3	4	4	3	2	3	5	5	5	5	4	3	3	2	1	1	1	5	5	5	5	5	5	5	5	5	5	5	5	5	5	5	5	1	1	1	5	1	1	/1/2/	1	2	0	Niveau 2
66cf434307bc6	622714B8D	4	4	4	3	3	3	4	5	1	4	4	4	4	3	4	1	4	1	3	3	3	3	3	5	3	4	1	2	4	4	4	3	4	2	2	1	2	3	3	4	3	2	2	/1/	1	0	0	Niveau 1
66cf43540da98	8F8E7691B	4	3	3	3	5	5	5	5	1	5	5	4	5	5	3	1	2	2	3	1	1	4	4	4	4	4	4	5	5	5	5	4	4	2	3	3	2	4	4	4	3	2	2	/1/3/	1	0	3	Niveau 3
66cf4358b47d7	A375B9CA7	4	4	4	4	2	4	4	3	2	4	4	2	3	3	4	4	3	4	2	2	1	4	4	4	4	4	3	4	4	4	2	4	3	4	4	4	4	4	4	4	4	1	1	/1/2/3/	1	2	3	Niveau 3
66cf43d10d708	B96A053BD	4	5	5	4	4	4	5	3	1	4	5	4	5	4	5	3	1	2	1	2	1	4	4	4	4	4	1	1	1	1	1	1	1	4	4	4	4	4	4	3	4	1	1	/1/	1	0	0	Niveau 1
66cf44003e5da	AF67D4001	4	5	4	4	5	5	5	1	1	3	5	4	5	5	4	3	2	1	2	2	2	4	4	4	4	4	3	4	4	4	4	4	4	2	3	3	3	3	3	3	4	1	2	/1/2/	1	2	0	Niveau 2
66cf4424f0bdb	5C3EC71C7	3	4	4	5	3	2	4	5	1	5	5	1	1	5	5	3	3	1	4	4	4	4	5	5	5	5	1	3	1	1	3	3	3	4	4	3	4	3	1	3	4	2	2	/3/	0	0	3	Niveau 2
66cf442dc9c04	2FF95527E	4	5	4	4	5	4	3	3	1	5	5	2	5	5	3	2	1	1	4	4	4	4	4	5	4	4	4	3	4	4	4	4	4	2	2	2	2	4	2	2	4	1	1	/1/	1	0	0	Niveau 1
66cf44566364b	5485526D9	4	5	2	2	3	4	4	4	2	3	4	2	3	5	4	4	3	1	1	1	1	4	4	5	4	5	1	1	1	1	1	1	1	3	3	2	2	3	3	3	3	2	2	/1/2/	1	2	0	Niveau 2
66cf445a07d4a	29ACC7121	4	5	5	5	3	4	5	4	1	5	5	3	4	5	5	3	1	1	3	3	2	4	4	4	4	5	5	5	5	5	5	5	5	2	3	2	4	5	5	5	5	1	1	/1/2/3/	1	2	3	Niveau 3
66cf445cb1023	00495FCFB	4	5	4	5	2	4	4	3	3	4	5	3	4	3	5	3	3	3	2	1	1	4	4	4	4	4	4	4	5	4	5	4	4	4	4	2	3	4	3	3	4	2	2	/1/2/3/	1	2	3	Niveau 3
66cf4472cbd79	71A489338	4	5	5	5	1	5	5	3	5	5	4	5	5	5	5	5	2	2	3	3	3	4	4	5	5	5	1	4	4	4	4	4	4	4	4	4	4	5	5	5	5	1	1	/1/2/	1	2	0	Niveau 2
66cf4479bf7f9	482B35DD7	4	5	5	5	5	4	4	5	5	4	3	5	2	5	4	2	1	5	1	1	1	4	5	5	5	5	3	4	4	5	4	3	2	4	4	4	4	3	3	4	5	1	1	/1/2/	1	2	0	Niveau 2
66cf44a99a17b	CEF81FF8A	4	5	5	5	4	4	4	3	4	4	4	4	3	4	4	4	4	4	4	4	4	5	5	5	5	5	1	1	1	1	1	1	1	3	3	3	3	5	5	5	5	1	1	/1/3/	1	0	3	Niveau 3
66cf44cc1ad6b	F8B920756	4	4	4	3	2	4	4	4	2	4	5	1	4	3	4	3	4	2	4	3	3	4	5	5	4	5	2	4	4	4	1	4	5	1	2	1	2	5	3	5	4	1	2	/1/2/	1	2	0	Niveau 2
66cf44f85355a	F3F6C2F15	4	5	3	4	4	4	5	2	2	5	5	5	5	4	5	4	2	2	3	4	4	5	5	5	5	5	3	3	3	4	2	5	3	5	5	5	5	5	5	5	5	1	1	/1/2/3/	1	2	3	Niveau 3
66cf450e42ba8	4F3130121	4	5	4	4	3	4	4	3	3	4	5	5	5	5	5	3	2	3	4	4	4	4	4	5	4	5	1	1	2	3	3	4	3	4	4	3	3	4	4	4	4	3	4	/1/2/	1	2	0	Niveau 2
66cf451640451	686B49D77	4	5	4	3	3	4	3	4	2	4	5	5	5	5	4	3	3	3	1	1	1	4	4	4	4	4	3	3	3	3	3	3	3	4	4	4	4	3	3	3	4	2	2	/1/2/3/	1	2	3	Niveau 3
66cf453b797fa	4E21CAF3F	3	5	4	4	5	4	5	3	2	4	3	5	4	5	4	3	5	5	1	1	2	3	4	5	4	4	2	5	5	4	4	4	4	3	3	4	4	4	4	4	3	1	1	/1/	1	0	0	Niveau 1
66cf459a2ba49	B7A379490	4	4	4	4	4	4	4	5	2	4	5	4	3	3	4	3	3	3	2	2	1	4	4	4	4	4	3	1	2	4	2	3	2	3	3	2	3	4	4	3	4	2	2	/2/3/	0	2	3	Niveau 3
66cf459b9df32	39615425B	4	4	4	4	4	4	5	5	1	5	5	2	4	4	5	4	1	1	1	1	1	4	5	5	5	5	3	5	5	5	5	5	5	4	5	5	5	5	4	5	5	1	1	/1/2/3/	1	2	3	Niveau 3
66cf45b20f896	FA848C820	4	5	4	4	2	4	4	4	3	3	4	4	4	4	4	5	1	1	1	3	2	4	4	4	3	4	3	3	4	4	4	3	3	4	4	4	4	4	4	4	4	3	3	/1/3/	1	0	3	Niveau 3
66cf45e5d07f3	336D3061C	4	4	4	3	4	5	5	5	1	4	5	4	5	5	5	4	3	3	3	3	3	4	4	5	4	5	4	5	4	5	5	5	4	4	4	4	4	4	3	4	5	1	2	/1/2/	1	2	0	Niveau 2
66cf45f199cec	86745A87D	4	5	5	5	5	4	5	4	3	5	5	5	5	5	5	4	4	4	3	3	3	4	5	5	5	5	4	5	5	5	5	5	5	4	5	4	4	5	4	4	5	1	1	/1/2/	1	2	0	Niveau 2
66cf46007906c	5C1145001	3	5	5	5	4	4	4	2	1	5	4	4	3	4	5	3	1	1	1	2	2	3	3	4	4	4	3	4	4	4	4	3	4	2	3	3	3	4	4	4	4	3	3	/1/	1	0	0	Niveau 1
66cf4613a1ae1	7574738D5	4	4	4	4	4	4	2	4	4	4	3	4	4	4	5	4	2	2	2	1	3	4	4	4	4	5	3	4	5	5	5	5	4	5	4	5	5	3	5	4	4	4	4	/1/	1	0	0	Niveau 1
66cf4628a1233	639A10572	4	4	5	4	1	3	2	4	3	5	5	4	5	4	5	4	3	3	4	4	5	4	4	5	4	4	5	5	5	5	5	5	5	3	3	2	3	5	4	5	5	1	2	/1/	1	0	0	Niveau 1
66cf4645cc8cb	15773AE55	4	4	3	3	4	4	4	3	3	3	3	3	3	3	3	3	3	3	2	2	2	4	4	4	4	4	3	3	3	3	3	3	3	4	4	4	4	4	4	4	4	3	3	/3/	0	0	3	Niveau 2
66cf46634f816	37387D110	4	5	5	5	2	5	5	4	3	5	5	5	5	5	5	3	4	4	5	5	5	5	5	5	5	5	1	5	5	5	1	5	5	4	3	3	2	4	4	4	4	1	1	/1/2/	1	2	0	Niveau 2
66cf466ae9c8b	C6C70866F	4	5	5	5	5	5	3	4	1	5	5	4	4	5	5	5	3	4	1	1	1	5	4	5	4	5	5	4	4	4	4	4	4	4	4	4	4	4	4	4	4	1	1	/3/	0	0	3	Niveau 2
66cf467408aa3	E26FA36E1	4	5	5	5	5	5	5	5	2	4	5	4	5	5	5	1	3	2	2	2	2	4	4	4	4	4	1	5	4	5	5	4	4	3	3	2	2	4	4	4	4	3	2	/2/3/	0	2	3	Niveau 3
66cf46920e22e	A285E2B53	4	4	4	4	2	4	4	4	1	3	3	2	4	3	4	2	2	1	3	3	3	4	4	4	4	4	1	1	1	1	1	3	1	4	4	3	3	3	4	4	3	2	2	/1/	1	0	0	Niveau 1
66cf469d11047	08F6EB96D	4	4	4	4	3	4	4	4	1	3	4	3	1	4	4	1	3	1	4	4	4	4	4	5	4	4	3	3	3	3	3	4	2	4	4	3	4	4	4	4	4	1	1	/1/3/	1	0	3	Niveau 3
66cf469d14e21	CDF6E9057	3	4	3	4	3	5	4	3	2	4	5	4	4	3	5	2	3	3	1	1	1	4	4	5	4	5	1	1	1	1	1	2	2	1	3	2	3	3	3	4	2	1	1	/2/3/	0	2	3	Niveau 3
66cf469da8c87	CC5EBFABD	4	5	5	5	5	5	5	5	1	5	5	5	5	5	5	4	5	2	4	4	4	5	5	5	5	3	1	4	4	4	4	1	1	4	4	4	4	4	3	3	4	1	1	/1/2/	1	2	0	Niveau 2
66cf46b62ddd0	4340B703F	3	4	4	3	4	4	5	4	4	3	5	4	5	3	5	3	3	2	4	4	4	4	4	4	4	4	3	3	3	3	3	4	4	4	4	2	3	5	5	4	4	1	1	/1/2/	1	2	0	Niveau 2
66cf46c13c7f9	AFDD38346	4	5	5	5	4	4	4	4	3	5	5	4	5	5	5	3	4	4	3	3	3	4	4	4	4	4	4	4	4	4	4	4	4	4	4	4	4	4	4	4	4	2	2	/3/	0	0	3	Niveau 2
66cf470e342e9	0C2D87783	4	5	5	5	4	5	5	4	2	5	1	2	5	5	5	3	5	5	3	3	3	4	4	4	4	4	3	5	5	5	3	5	5	4	4	3	3	5	3	3	5	2	2	/1/2/3/	1	2	3	Niveau 3
66cf472aaf76c	A462F5EF5	3	4	4	4	4	5	4	3	3	4	5	4	4	5	5	3	4	4	3	4	4	4	4	5	4	5	3	4	4	4	5	5	4	3	3	3	4	5	5	4	5	2	3	/1/2/	1	2	0	Niveau 2
66cf477d75e9a	C97FA45ED	4	4	5	5	3	4	4	4	3	3	4	4	4	3	4	3	2	2	2	3	2	3	4	3	4	4	1	5	4	4	5	4	2	4	4	3	3	4	4	4	3	4	2	/1/2/	1	2	0	Niveau 2
66cf47ab87640	B6E4C8549	4	5	5	5	4	4	5	3	2	5	5	4	5	5	5	4	4	3	2	3	3	4	4	5	5	5	3	4	4	4	3	4	4	4	4	3	3	4	4	3	4	2	2	/2/3/	0	2	3	Niveau 3
66cf47e0e539e	780FE5FFE	4	5	3	4	4	5	5	5	1	4	5	1	5	5	5	2	1	1	1	1	1	5	5	4	5	5	1	2	3	3	4	4	4	1	3	4	4	4	3	3	4	1	1	/3/	0	0	3	Niveau 2
66cf481d3d41c	7B7D543CC	4	4	4	4	5	3	4	5	3	5	5	1	5	5	5	1	1	1	1	1	1	4	4	4	4	4	1	1	1	1	1	1	1	4	4	4	4	4	3	4	4	3	3	/1/2/3/	1	2	3	Niveau 3
66cf4835d1e35	872CA80E1	4	4	4	4	5	4	5	5	1	5	5	5	5	5	5	1	4	4	5	4	4	4	4	4	4	4	1	5	5	5	5	5	5	4	4	4	4	5	5	5	5	1	1	/2/3/	0	2	3	Niveau 3
66cf48826f7d8	3972C6313	4	5	5	5	4	5	5	5	2	5	5	3	5	3	5	1	1	1	3	2	3	4	5	5	5	5	3	5	2	4	1	4	3	4	4	3	4	4	3	3	4	1	1	/1/3/	1	0	3	Niveau 3
66cf4883d43ff	7327269C1	4	5	5	5	3	4	5	3	1	5	5	3	4	5	5	3	4	2	1	1	1	5	5	5	5	5	5	3	3	3	3	3	3	5	5	5	5	5	4	5	5	1	1	/1/2/	1	2	0	Niveau 2
66cf4885737e0	1EE0A2A06	4	5	5	5	4	4	5	3	4	5	5	4	5	5	5	3	4	3	1	1	1	5	5	5	5	5	2	5	5	5	5	5	5	5	5	5	5	5	5	5	5	1	1	/2/	0	2	0	Niveau 1
66cf48a66b684	2B885581A	4	5	4	4	4	5	5	4	1	5	5	2	4	5	4	2	2	1	2	2	2	5	5	5	5	5	3	2	4	2	2	5	4	4	5	5	4	4	4	4	5	1	1	/1/3/	1	0	3	Niveau 3
66cf491aca0d1	9AC630309	4	5	5	5	4	5	5	5	3	5	5	5	5	5	5	3	5	5	5	5	5	5	5	5	5	5	4	5	5	5	5	5	5	3	4	2	2	5	5	5	4	1	2	/1/2/	1	2	0	Niveau 2
66cf4926a4cd9	9D6ADD9CC	4	4	4	4	3	4	4	5	3	4	5	3	2	5	4	3	3	3	3	3	3	3	4	4	4	4	4	4	4	4	4	4	4	4	4	4	4	4	4	4	5	1	1	/2/	0	2	0	Niveau 1
66cf4936b105d	7A79F0109	4	5	5	5	5	4	5	3	2	5	5	5	5	5	5	3	2	2	3	3	4	4	4	5	4	5	2	5	4	4	1	4	3	4	4	4	4	5	5	5	5	2	1	/1/2/	1	2	0	Niveau 2
66cf49643f2f1	09629FE22	4	5	5	5	5	5	5	4	2	5	4	4	4	4	4	3	4	4	4	3	4	4	4	4	4	4	4	4	4	4	4	4	4	4	3	3	3	3	3	3	3	4	4	/1/	1	0	0	Niveau 1
66cf496b24f75	952D5016D	4	4	4	4	2	4	4	5	1	3	4	1	3	4	5	3	5	3	1	1	2	5	5	5	5	5	5	5	5	5	5	5	5	4	3	3	4	4	4	5	5	1	1	/2/	0	2	0	Niveau 1
66cf498b9757b	66C1570E6	3	1	2	1	1	3	3	3	1	2	5	4	5	1	5	2	1	1	4	3	3	5	5	5	3	5	1	2	1	1	1	1	1	3	4	4	4	4	3	4	4	1	1	/1/2/3/	1	2	3	Niveau 3
66cf498de707c	53F0A04A5	4	5	5	5	2	5	5	2	2	5	5	5	5	5	5	1	5	2	4	3	3	2	2	3	2	3	3	3	2	2	4	2	4	2	1	1	1	3	3	2	3	2	2	/3/	0	0	3	Niveau 2
66cf499f4145a	A8492CF39	4	5	4	5	2	3	5	4	3	4	5	4	4	2	5	3	3	3	5	4	4	4	5	5	5	5	1	5	5	5	5	5	5	5	5	5	5	4	4	4	4	1	1	/1/	1	0	0	Niveau 1
66cf49e60c755	3FAA33C11	4	5	5	5	5	4	4	3	1	5	4	5	5	5	5	4	3	3	3	3	3	4	4	5	4	4	1	5	5	5	5	5	5	4	4	3	3	5	5	5	3	2	3	/1/2/	1	2	0	Niveau 2
66cf49e89a0d1	528AD3EB4	4	5	4	4	4	4	4	4	2	4	5	3	5	4	5	3	2	2	1	1	2	4	4	4	4	5	3	4	4	4	3	4	4	3	3	4	2	4	4	4	4	1	1	/1/2/	1	2	0	Niveau 2
66cf4a22539e1	154CC8ABE	4	5	5	4	3	3	3	3	1	4	3	5	4	5	5	1	3	1	1	4	1	5	5	5	5	5	3	3	3	3	3	3	4	5	5	5	5	5	5	5	5	1	2	/1/2/3/	1	2	3	Niveau 3
66cf4a2257a60	D73937C8F	4	5	5	5	5	5	5	5	1	5	5	5	5	5	5	1	1	1	3	3	3	5	5	5	5	5	1	1	1	1	1	5	1	5	5	5	5	5	5	5	5	1	1	/2/	0	2	0	Niveau 1
66cf4a2f23436	9748BCE68	3	3	3	3	2	4	3	5	3	3	1	2	5	5	5	2	4	5	4	5	5	4	4	4	4	4	5	3	3	4	2	4	3	4	4	4	4	5	4	4	4	1	1	/2/	0	2	0	Niveau 1
66cf4a4a65c13	D78655E15	4	5	5	5	5	4	5	5	3	5	5	5	5	5	5	3	2	2	5	4	5	4	4	5	5	5	1	1	1	1	1	1	1	3	3	1	2	5	4	5	5	2	2	/1/2/3/	1	2	3	Niveau 3
66cf4a6f2bc4e	AA3D82EBF	4	5	5	5	5	5	5	3	3	5	5	4	5	5	5	4	5	5	5	5	5	5	5	5	5	5	5	5	5	5	5	5	5	5	5	5	5	5	5	5	5	1	1	/1/2/3/	1	2	3	Niveau 3
66cf4a7d0f0ea	82457740B	4	5	5	4	5	4	5	5	4	5	5	5	4	5	5	5	5	4	4	2	1	5	4	3	5	5	5	4	5	5	5	5	5	5	4	5	5	5	4	5	4	4	4	/1/2/3/	1	2	3	Niveau 3
66cf4a8007627	565AC84DD	4	4	4	4	1	4	4	3	2	5	5	3	4	3	4	3	2	2	2	3	3	4	4	4	4	4	3	4	4	4	4	4	4	3	3	3	3	5	4	4	4	2	2	/3/	0	0	3	Niveau 2
66cf4a8ca1012	740E72A93	4	5	2	2	1	5	5	5	3	5	1	5	5	5	5	2	5	5	1	1	1	5	5	5	5	5	5	5	5	5	5	5	5	5	5	3	2	5	5	5	5	1	1	/1/2/	1	2	0	Niveau 2
66cf4ae9a0afe	9540C1AC0	4	2	3	3	5	4	5	5	2	5	4	3	4	5	5	4	1	1	1	1	1	3	4	5	4	4	4	5	4	4	4	3	3	3	3	2	3	3	3	3	4	3	2	/1/2/	1	2	0	Niveau 2
66cf4afa3f969	5AFF480EF	4	5	5	4	4	4	4	3	2	5	5	1	4	4	4	2	3	3	2	2	1	4	4	5	4	5	1	5	5	5	1	5	5	4	4	4	4	4	4	4	4	1	1	/1/2/3/	1	2	3	Niveau 3
66cf4b32a6604	5CF1A2A02	4	4	5	5	4	5	5	5	1	5	5	5	5	4	5	4	4	4	2	2	2	4	4	4	4	4	1	1	1	1	1	4	1	3	3	3	3	4	3	4	4	1	1	/2/	0	2	0	Niveau 1
66cf4b33a2324	D6C58DC3A	4	5	5	5	5	5	5	4	1	5	5	5	5	4	5	4	5	2	2	1	2	4	4	5	4	5	1	5	5	4	4	5	5	5	5	5	5	5	3	4	5	1	1	/1/2/3/	1	2	3	Niveau 3
66cf4b3f3e287	29DAB1B90	4	5	5	5	5	4	5	1	1	5	4	4	5	5	5	3	4	2	1	1	1	5	5	4	5	5	2	4	4	4	1	5	5	4	4	3	4	4	4	4	4	1	1	/1/2/	1	2	0	Niveau 2
66cf4b4701dab	50E1CEC96	4	5	4	4	4	5	5	4	2	5	5	3	4	4	5	2	4	4	1	2	1	4	4	4	5	5	1	1	4	4	3	3	5	4	4	4	5	5	5	5	4	2	3	/1/2/3/	1	2	3	Niveau 3
66cf4b61a2cf5	EE2D822B7	4	5	5	5	3	5	5	4	3	5	5	5	5	4	5	3	5	4	5	4	5	5	4	5	5	5	3	4	4	5	4	5	5	4	4	4	3	5	5	4	5	2	2	/1/	1	0	0	Niveau 1
66cf4b66d1cf5	BAC8DB50D	4	5	4	4	4	4	5	2	1	5	5	5	4	4	4	2	2	1	4	4	4	4	4	4	4	4	2	2	2	2	4	4	2	3	3	3	3	4	4	4	4	1	1	/1/2/3/	1	2	3	Niveau 3
66cf4b848a9b6	D2DD5C72A	4	5	4	4	5	4	5	5	3	5	5	4	5	5	5	3	3	4	4	4	4	5	4	5	5	5	3	3	3	3	3	3	3	5	5	2	4	5	5	5	5	2	2	/1/2/3/	1	2	3	Niveau 3
66cf4b8a819b3	A5180E978	3	4	3	4	3	4	5	1	2	4	5	3	3	4	1	1	1	1	4	4	4	3	4	4	4	3	1	1	4	4	3	4	3	2	3	2	3	4	3	3	4	3	2	/3/	0	0	3	Niveau 2
66cf4bc2726aa	655E2C76D	4	4	5	4	5	4	5	4	4	5	5	1	5	4	5	3	5	4	3	1	1	4	4	4	3	4	5	4	5	3	3	5	5	2	3	1	3	5	4	5	5	1	1	/3/	0	0	3	Niveau 2
66cf4bc9647ef	AC79FAF17	4	5	4	4	5	4	5	4	2	4	4	2	4	3	5	4	1	2	3	2	4	4	4	5	4	5	2	3	3	3	2	4	3	4	4	3	3	5	4	4	4	2	1	/1/2/3/	1	2	3	Niveau 3
66cf4bfa0e01a	B1844934B	3	5	4	4	4	5	5	4	4	3	4	4	4	5	4	4	2	2	4	3	3	3	4	4	4	5	2	3	3	3	3	3	3	4	3	3	3	4	5	4	4	2	2	/2/	0	2	0	Niveau 1
66cf4c3a6dc90	90FB8C892	4	4	4	5	4	4	2	5	1	5	5	4	4	4	5	2	3	2	2	2	2	5	5	5	5	5	4	5	5	5	2	5	5	5	4	3	4	5	5	5	5	1	1	/1/	1	0	0	Niveau 1
66cf4c4ea187d	32F14F52C	4	5	5	5	5	4	5	4	2	5	5	5	5	5	5	4	5	5	4	4	4	4	4	4	4	4	3	4	4	4	3	4	4	3	4	3	3	4	4	4	4	1	1	/1/3/	1	0	3	Niveau 3
66cf4c51f334b	4DE498ADE	3	4	4	4	2	4	4	2	3	5	5	3	3	4	5	2	2	2	4	4	4	4	4	4	4	4	5	5	5	5	1	5	5	4	3	3	3	4	2	4	4	1	1	/1/3/	1	0	3	Niveau 3
66cf4c7a6d7eb	AC4D1A329	4	5	4	5	5	5	4	5	3	4	5	5	5	4	5	5	2	4	3	4	3	4	5	5	5	5	4	5	5	5	4	4	5	3	4	4	3	5	5	4	5	2	1	/1/	1	0	0	Niveau 1
66cf4ca9cca9a	000BD53D9	4	5	5	5	3	3	5	2	2	4	5	2	2	5	5	4	5	3	1	1	1	5	5	5	5	5	5	5	5	5	5	5	5	5	5	5	5	5	5	5	5	1	1	/1/2/3/	1	2	3	Niveau 3
66cf4cb7492c9	1513AB22C	2	3	3	3	3	5	2	3	3	4	3	4	3	3	4	2	3	3	2	2	2	4	4	4	4	4	3	3	3	3	3	3	3	3	4	4	4	4	4	3	4	2	2	/2/	0	2	0	Niveau 1
66cf4cd00ab1e	E29C249FA	4	4	5	5	1	4	4	4	2	5	4	5	5	4	5	3	4	2	3	2	3	3	2	4	3	4	3	5	4	4	5	5	3	3	2	2	2	1	3	3	3	3	3	/3/	0	0	3	Niveau 2
66cf4cd770f05	67EFB2CC2	4	5	5	5	4	5	4	5	1	5	5	3	4	4	5	3	2	2	3	3	1	5	5	5	5	5	1	1	1	1	1	1	1	4	4	4	4	3	3	3	4	1	1	/1/	1	0	0	Niveau 1
66cf4d0697f1a	63A5302C1	4	5	5	5	4	4	5	4	3	4	4	4	4	4	5	3	3	3	3	3	4	4	4	4	4	4	2	4	4	4	4	4	4	4	4	3	4	3	3	3	4	2	2	/3/	0	0	3	Niveau 2
66cf4d2dc7c44	B74C5B253	3	5	4	4	4	3	4	4	3	4	5	4	4	4	4	4	4	3	3	3	3	4	4	4	4	4	3	4	4	4	4	4	4	4	4	4	4	4	4	4	4	2	2	/1/2/	1	2	0	Niveau 2
66cf4d5968298	C0C93E2BE	4	4	4	4	1	4	4	1	1	4	4	2	4	3	5	4	4	4	1	1	1	4	4	4	4	4	2	3	3	4	3	3	3	4	4	4	3	3	3	3	3	3	2	/3/	0	0	3	Niveau 2
66cf4da0abef6	F6D4F5809	4	4	5	5	5	3	5	2	1	5	5	5	5	2	5	4	2	2	2	2	2	4	4	4	4	4	3	5	5	4	4	5	5	3	3	3	3	5	5	5	5	1	1	/1/2/	1	2	0	Niveau 2
66cf4e03a0120	71A6D6C0F	4	2	2	3	5	4	5	4	3	4	5	3	4	3	5	2	4	1	4	4	4	4	5	5	4	5	4	4	4	4	4	4	4	2	3	2	3	4	4	4	4	1	1	/1/	1	0	0	Niveau 1
66cf4e07a9afb	38E18CC33	3	2	1	1	3	3	2	3	1	3	3	1	2	1	2	2	1	1	1	1	1	4	4	4	4	4	1	1	1	1	1	1	1	2	3	3	3	2	1	2	3	4	3	/1/	1	0	0	Niveau 1
66cf4e40cb4fc	37F2FAF01	4	5	5	5	3	4	2	3	1	4	4	5	4	3	4	4	4	4	4	3	3	1	2	2	2	4	4	4	3	5	5	4	4	2	2	2	2	4	3	3	3	2	2	/1/3/	1	0	3	Niveau 3
66cf4e48072d7	E4F36E925	4	5	5	5	2	4	1	4	3	4	5	5	4	5	5	4	2	2	2	1	1	5	5	5	5	5	3	4	4	4	4	5	5	5	5	5	5	5	5	5	5	1	1	/1/2/3/	1	2	3	Niveau 3
66cf4e4ca065a	4723EB069	4	5	5	5	5	2	5	5	3	5	5	5	5	5	5	5	5	1	3	3	2	4	5	5	4	5	1	5	5	5	5	5	5	3	2	1	3	5	5	5	5	1	1	/1/	1	0	0	Niveau 1
66cf4e700715f	1BEC43843	4	3	3	2	2	4	2	4	1	2	3	2	2	4	4	2	2	2	1	3	1	3	4	4	4	4	1	1	1	1	1	1	1	3	4	3	3	1	1	1	1	3	3	/1/2/3/	1	2	3	Niveau 3
66cf4e8f714c0	947BDDB75	4	5	4	4	5	4	5	4	3	5	5	4	4	5	4	4	2	5	3	3	3	2	2	4	2	4	2	1	1	1	1	1	1	2	2	1	1	2	4	2	4	4	5	/1/3/	1	0	3	Niveau 3
66cf4e938e696	7B4A6F419	3	4	4	3	4	5	4	2	3	4	5	4	3	4	5	2	2	1	1	1	1	5	5	5	5	5	5	1	1	1	1	1	1	5	5	3	3	5	5	5	5	1	1	/3/	0	0	3	Niveau 2
66cf4e9b02ddb	4F9E4DA32	4	4	4	3	5	5	4	4	4	5	5	5	5	5	5	3	3	3	2	2	2	4	4	4	4	4	3	3	3	3	3	3	3	4	4	4	4	4	4	4	4	1	1	/1/2/3/	1	2	3	Niveau 3
66cf4ea197b57	4210B4927	4	5	5	4	3	4	4	5	1	4	5	3	5	5	5	3	4	4	4	4	4	4	4	5	4	4	4	5	4	4	4	5	4	4	3	4	3	5	4	4	5	2	2	/1/2/3/	1	2	3	Niveau 3
66cf4eeb0a81a	591A0F660	4	5	4	5	5	3	5	5	4	4	5	2	3	5	2	4	4	3	4	4	4	4	3	5	3	5	3	2	4	2	3	3	3	2	2	3	1	3	5	2	4	4	4	/2/3/	0	2	3	Niveau 3
66cf4ef93e997	48571744A	4	4	4	3	4	4	4	4	1	4	4	4	5	4	4	3	3	2	2	2	2	5	5	5	5	5	1	3	3	3	3	3	3	4	4	4	4	4	4	4	4	1	1	/3/	0	0	3	Niveau 2
66cf4f179fa62	C62B62398	4	5	4	5	3	5	5	4	1	5	5	4	4	5	5	3	5	4	1	3	3	5	5	5	5	5	1	3	3	3	3	5	5	5	5	5	4	5	5	5	5	1	1	/1/	1	0	0	Niveau 1
66cf4f2d0b1ab	0CEBEE793	4	5	5	5	5	2	5	1	5	5	3	5	5	5	5	4	5	4	1	1	1	5	5	5	5	5	3	5	5	5	5	5	5	4	2	2	3	5	5	5	4	1	1	/1/2/3/	1	2	3	Niveau 3
66cf4fdf0f40f	70C71D85E	3	4	3	3	4	4	4	4	1	4	5	4	4	3	4	3	2	3	3	3	3	3	3	3	3	3	2	5	3	3	3	5	3	3	3	3	3	3	3	3	3	3	3	/1/2/3/	1	2	3	Niveau 3
66cf57d3eaac4	0DE178C24	4	5	5	5	1	4	5	1	1	5	5	4	5	5	5	2	5	1	1	1	1	5	5	5	5	5	5	5	5	5	5	5	5	5	4	5	5	5	5	4	5	1	1	/1/2/3/	1	2	3	Niveau 3
66cf57f61a675	9B11EA71B	4	5	5	5	5	5	5	5	3	5	5	5	5	5	5	3	3	3	2	2	2	4	5	5	5	5	1	5	5	5	1	5	5	5	5	5	5	5	5	5	5	1	1	/1/	1	0	0	Niveau 1
66cf57fa20f01	E397B656E	4	5	4	4	3	4	4	3	2	5	5	4	5	3	4	3	1	1	1	2	2	4	4	4	4	4	1	2	2	3	3	2	1	4	4	4	4	4	5	4	4	2	2	/1/	1	0	0	Niveau 1
66cf581d21c3e	94240A6C0	4	4	3	4	2	3	4	4	1	3	5	2	2	4	4	2	1	1	4	4	4	3	4	4	4	4	2	2	2	2	2	2	2	4	3	3	3	4	4	4	4	2	2	/1/	1	0	0	Niveau 1
66cf581e5e98f	8F21AE41F	4	5	4	4	3	4	3	4	3	4	5	5	4	5	5	3	2	2	1	1	1	4	3	5	4	4	3	5	5	5	3	5	5	3	3	4	3	3	3	3	4	3	3	/1/2/3/	1	2	3	Niveau 3
66cf581f898c0	BDBEABBF1	4	5	5	5	1	4	3	3	1	5	5	2	5	5	3	3	1	1	4	4	4	4	4	4	4	4	4	4	3	3	4	4	4	3	3	4	4	4	4	4	4	1	1	/1/	1	0	0	Niveau 1
66cf582f93153	59B3A7293	4	5	5	5	4	3	4	5	4	5	4	5	4	5	4	4	3	3	4	3	4	4	5	4	4	4	3	3	4	5	5	5	4	3	4	4	3	3	3	4	5	3	3	/2/	0	2	0	Niveau 1
66cf587649914	982A82950	4	5	4	4	2	4	5	2	2	5	5	3	5	5	5	5	4	1	4	4	4	5	5	5	5	5	2	4	4	4	1	2	2	5	5	5	5	5	5	5	5	1	1	/3/	0	0	3	Niveau 2
66cf58c5cac74	BD4479C05	4	5	5	5	2	5	4	3	3	4	5	2	3	4	4	4	2	2	4	1	1	5	5	5	5	5	1	5	5	5	3	5	3	5	5	5	4	4	3	4	4	1	1	/1/	1	0	0	Niveau 1
66cf58ee76174	A3CC79A32	4	4	5	4	5	4	5	4	5	5	4	4	5	5	4	5	5	4	4	3	4	5	4	5	5	4	4	5	4	4	5	4	5	4	4	5	4	4	5	4	5	5	5	/2/	0	2	0	Niveau 1
66cf59531dedf	EC9D044FE	4	4	4	4	4	4	4	2	1	4	5	4	3	4	4	2	1	1	2	2	2	2	2	2	4	2	1	1	1	1	1	1	1	4	4	4	4	4	4	4	4	1	1	/1/	1	0	0	Niveau 1
66cf596f785cb	87238A05D	4	5	5	5	4	5	5	3	2	5	5	4	4	5	5	3	4	3	4	5	4	4	5	5	5	5	5	4	4	4	4	4	5	4	4	4	5	5	5	5	5	1	1	/1/2/	1	2	0	Niveau 2
66cf59e0c0e53	EBF6EC517	4	5	4	5	1	4	5	4	1	4	5	1	2	3	5	2	4	1	4	4	4	3	3	4	3	4	4	1	1	1	1	1	1	5	5	5	5	5	4	5	5	1	1	/1/	1	0	0	Niveau 1
66cf59f195db5	54C07FCBC	4	5	5	4	3	4	5	4	2	3	3	4	4	3	2	3	2	2	1	3	2	3	4	5	5	5	4	5	4	4	5	4	5	4	4	4	4	4	4	4	4	3	2	/2/	0	2	0	Niveau 1
66cf5a17b8fcd	8BF7D8AD3	4	5	5	5	3	4	4	3	2	5	5	5	5	5	5	4	2	2	2	2	2	4	4	5	5	5	4	5	4	4	5	5	5	3	3	3	3	5	4	5	5	1	1	/1/	1	0	0	Niveau 1
66cf5a3b69a82	8652FAF67	4	5	5	5	2	5	5	3	1	5	5	4	4	4	4	2	5	3	5	5	5	4	4	5	5	3	1	5	4	4	5	5	4	2	1	1	3	5	3	5	5	1	1	/1/2/3/	1	2	3	Niveau 3
66cf5a43d646c	9FAF63E3A	4	5	5	5	4	5	5	4	3	5	5	4	5	4	5	5	5	3	2	2	2	5	5	5	5	5	5	5	5	5	5	5	5	4	4	4	3	5	5	5	5	1	1	/3/	0	0	3	Niveau 2
66cf5aa55b0b5	A1F11E392	4	5	5	4	3	5	5	5	4	5	5	4	3	5	5	2	2	3	1	1	3	1	3	5	1	5	5	5	5	5	5	5	5	5	5	4	5	5	5	5	5	5	1	/1/2/3/	1	2	3	Niveau 3
66cf5ac467e0d	FCB38A826	4	4	4	4	4	5	5	5	2	5	5	4	4	4	5	2	2	2	2	2	1	3	4	5	4	5	2	4	3	3	1	3	1	2	3	3	3	3	3	3	3	2	3	/1/	1	0	0	Niveau 1
66cf5b7b0b273	D5DE2FE17	4	5	5	5	3	5	5	5	2	2	5	5	5	5	5	3	5	5	4	4	3	4	4	5	4	5	3	3	3	3	1	4	3	4	4	4	4	5	3	5	5	1	2	/1/2/	1	2	0	Niveau 2
66cf5b921c2c8	A1B86D6FB	4	4	4	4	2	3	5	3	1	2	3	3	3	3	4	2	4	1	2	2	2	3	3	4	4	4	3	2	3	2	3	3	1	4	4	3	4	3	3	3	4	2	3	/2/	0	2	0	Niveau 1
66cf5bba3a33f	6D67EB5DE	4	5	5	5	1	4	5	4	2	5	5	5	5	4	5	4	4	2	3	1	1	4	4	5	5	5	1	5	5	4	4	4	4	5	4	4	4	5	5	5	5	2	2	/1/	1	0	0	Niveau 1
66cf5be409482	741CD20E4	4	5	4	5	3	4	5	5	1	5	4	4	5	5	5	2	3	3	1	3	1	4	4	4	3	4	3	4	4	4	4	4	4	3	3	3	3	4	4	4	4	1	1	/1/	1	0	0	Niveau 1
66cf5c0615bff	4AA635164	4	5	5	5	4	5	5	5	2	4	4	4	4	4	5	2	2	2	4	4	4	4	4	4	4	4	4	2	2	2	2	2	2	4	4	4	3	4	4	4	4	2	2	/1/	1	0	0	Niveau 1
66cf5c4c46d34	22435DDE4	4	5	5	5	3	5	5	5	2	5	5	5	4	5	5	5	5	4	4	3	4	5	4	5	4	5	4	5	4	5	5	5	5	4	3	3	4	5	5	5	4	2	2	/1/2/	1	2	0	Niveau 2
66cf5d130671d	502B1A6C9	4	5	5	5	1	5	5	5	2	5	5	1	4	5	5	2	1	1	3	3	3	5	5	5	4	5	1	1	1	1	1	1	1	4	4	4	4	3	3	4	4	2	2	/1/	1	0	0	Niveau 1
66cf5d381e0b6	1D67D02D8	3	4	4	4	4	3	4	4	3	4	3	3	4	4	4	4	3	3	3	4	4	4	5	4	2	4	4	4	4	4	4	4	4	4	5	4	5	4	4	5	4	4	4	/2/	0	2	0	Niveau 1
66cf5dca987dd	56B92914A	4	4	4	4	1	4	5	5	1	5	5	3	4	4	5	1	5	4	1	1	1	4	4	4	4	4	5	1	1	1	1	4	4	4	4	4	4	4	4	4	4	1	1	/1/	1	0	0	Niveau 1
66cf5dcec0994	490FAC40A	4	4	4	4	4	4	4	4	4	3	2	4	4	3	4	4	2	4	3	3	3	3	3	3	3	3	3	3	3	3	3	3	3	3	2	2	2	3	3	3	3	3	3	/2/	0	2	0	Niveau 1
66cf5dd9e8e36	95ABCA59B	4	4	3	3	1	3	4	5	1	5	5	5	5	5	5	1	1	1	2	1	4	4	4	4	4	4	2	2	2	2	2	2	2	4	4	4	4	4	4	4	4	1	1	/2/	0	2	0	Niveau 1
66cf5de91627d	585BD9015	4	5	5	5	3	5	5	5	1	5	5	3	4	3	5	2	3	3	4	4	4	5	5	5	5	5	1	5	5	5	1	5	5	2	5	4	4	3	3	3	4	1	1	/1/2/3/	1	2	3	Niveau 3
66cf5e4d87fd7	E3E5C9C16	4	5	5	5	5	5	5	4	1	5	5	5	4	2	5	1	3	3	5	4	4	3	3	5	5	5	1	5	5	5	1	5	3	5	5	5	5	5	5	4	4	2	2	/1/	1	0	0	Niveau 1
66cf5e6a36128	6E43A9DBB	3	3	2	4	4	3	4	4	4	5	4	3	5	5	5	4	5	4	1	4	3	3	2	2	5	5	4	2	3	3	4	4	3	3	4	4	4	4	3	3	3	3	5	/2/	0	2	0	Niveau 1
66cf5eebe4faa	84B53F882	3	4	4	5	4	5	4	4	3	4	5	4	5	5	5	5	4	4	2	1	1	4	5	4	5	4	4	5	4	4	3	3	4	4	5	5	4	4	5	4	5	2	2	/1/3/	1	0	3	Niveau 3
66cf5f0fb3a97	5E9E18DD4	4	5	5	5	5	5	5	5	3	5	5	4	4	5	4	4	4	2	3	2	2	4	4	4	4	4	1	1	1	1	1	1	1	4	4	4	4	4	4	4	4	1	1	/2/	0	2	0	Niveau 1
66cf5f1ec09af	DF9323008	4	4	5	4	2	3	4	3	1	5	5	2	5	4	5	3	4	3	1	1	2	5	4	5	4	5	1	5	5	5	1	5	5	4	4	4	4	4	3	3	4	1	1	/1/2/	1	2	0	Niveau 2
66cf5f3672e0b	607F912D7	4	5	5	5	4	5	5	1	2	5	5	5	5	5	5	1	3	1	4	3	5	5	5	5	5	5	5	5	5	5	5	5	1	5	5	5	5	4	4	5	5	1	3	/3/	0	0	3	Niveau 2
66cf5fa8215fe	56D445791	4	4	4	4	3	4	4	3	2	5	5	5	4	3	5	3	3	2	3	2	2	4	4	5	3	5	4	5	5	5	3	5	5	4	4	4	3	4	4	4	5	1	1	/3/	0	0	3	Niveau 2
66cf5fe6270f5	7AF044ADF	4	3	4	4	3	4	3	3	3	4	4	5	5	3	3	3	2	2	4	4	4	3	4	5	3	4	2	2	2	4	3	3	4	4	4	4	4	4	4	5	4	3	1	/1/2/	1	2	0	Niveau 2
66cf60f460e80	82719EF0A	4	4	4	4	1	4	3	3	1	4	4	4	3	4	5	3	2	2	3	2	1	4	4	4	4	4	1	3	3	3	3	3	3	4	4	4	4	4	3	4	4	1	1	/1/	1	0	0	Niveau 1
66cf6167df5cd	DDD6E738B	3	4	4	4	3	3	4	4	5	5	5	4	3	5	4	3	3	4	3	2	3	2	4	4	3	4	4	2	4	4	3	3	4	3	4	4	4	3	4	3	4	2	4	/2/	0	2	0	Niveau 1
66cf61a10c842	CC7126985	4	5	5	5	5	4	5	4	1	5	5	5	5	5	5	4	5	4	5	5	5	4	4	4	3	4	5	5	5	5	5	5	5	2	4	1	2	5	4	5	5	2	2	/1/2/3/	1	2	3	Niveau 3
66cf61ade0a3d	5D4F6DC44	4	5	5	4	5	3	4	3	2	2	2	2	2	2	5	2	2	2	3	3	3	3	3	3	3	4	4	4	4	4	4	4	4	2	2	2	3	4	4	3	3	3	3	/1/	1	0	0	Niveau 1
66cf62313f776	79011F107	4	4	4	4	2	4	4	5	1	4	5	4	3	5	5	2	5	5	5	5	5	4	4	5	4	4	1	1	4	1	1	5	1	4	4	4	4	4	4	4	4	4	4	/3/	0	0	3	Niveau 2
66cf62388cd96	D867C6EF3	4	5	5	5	5	5	5	5	3	5	1	5	5	5	5	4	5	5	1	1	1	5	5	5	5	5	1	1	1	1	1	5	1	5	5	5	5	3	2	3	5	1	1	/1/2/	1	2	0	Niveau 2
66cf629710bac	2273D944E	3	4	4	3	3	4	3	3	1	4	5	4	5	4	2	3	2	3	2	2	2	4	4	4	4	4	4	3	5	5	5	5	4	3	2	2	2	4	3	5	4	2	2	/2/	0	2	0	Niveau 1
66cf6301a3fed	EE5817594	2	3	3	3	1	4	1	3	2	5	3	3	4	3	1	1	1	1	4	4	4	3	3	3	4	4	3	5	4	3	4	4	3	3	3	2	2	3	5	3	4	4	3	/2/3/	0	2	3	Niveau 3
66cf63229e8f3	25EC0BE53	4	5	4	4	3	4	5	4	1	5	5	5	5	5	5	2	2	2	2	4	4	4	4	5	4	5	2	2	2	2	4	5	2	4	4	3	4	5	3	5	4	1	1	/1/	1	0	0	Niveau 1
66cf635a5df31	A3CB4E600	3	5	5	5	4	4	4	4	1	4	3	4	4	4	4	2	3	2	3	3	3	2	2	2	2	2	4	4	4	4	4	4	4	2	2	2	2	4	4	4	4	4	4	/3/	0	0	3	Niveau 2
66cf63639f81c	2CB4B4879	4	5	5	5	3	4	5	5	1	4	5	4	5	4	5	2	1	1	2	2	2	4	4	5	4	5	3	3	3	3	3	4	4	4	4	4	4	4	4	4	5	1	1	/1/2/3/	1	2	3	Niveau 3
66cf640c2426b	01AEE4D54	4	5	5	5	3	5	5	4	4	5	5	5	4	5	4	4	5	4	2	3	2	5	4	4	5	4	4	5	5	5	5	5	5	4	4	4	4	4	4	4	5	2	1	/1/2/	1	2	0	Niveau 2
66cf643a05a28	0C53C37A3	4	4	5	4	4	4	5	3	2	4	5	5	5	2	5	3	4	2	2	4	4	3	3	3	3	3	4	2	1	1	1	3	3	1	1	1	1	4	4	4	3	2	2	/3/	0	0	3	Niveau 2
66cf64f19d55f	0788EA28C	4	5	5	5	4	4	4	4	1	4	5	4	5	5	5	3	2	1	4	4	4	3	3	4	3	4	1	2	2	2	2	2	2	3	3	3	3	4	4	4	4	1	1	/2/	0	2	0	Niveau 1
66cf6515242e4	891DA16D5	3	4	4	3	2	5	5	5	2	5	5	4	5	5	5	3	2	1	5	5	5	3	3	5	3	5	1	1	1	1	1	3	3	1	2	1	1	4	3	2	4	1	1	/1/	1	0	0	Niveau 1
66cf65556ea49	965D97D7E	3	4	4	4	2	3	3	5	1	4	3	4	5	4	5	2	1	1	4	4	4	1	2	3	2	3	1	1	1	1	3	3	4	1	1	2	2	3	1	3	2	5	3	/1/2/3/	1	2	3	Niveau 3
66cf660ab3ada	B981DCDAB	4	5	5	5	5	2	5	5	1	5	4	4	5	4	5	3	1	1	4	4	4	4	4	4	4	4	1	4	5	4	4	4	5	4	4	4	4	4	5	4	5	1	1	/1/	1	0	0	Niveau 1
66cf664eddaad	A27A97B8D	4	5	4	5	5	3	5	3	2	5	4	5	5	5	5	2	1	1	5	4	5	3	3	3	3	3	1	1	1	1	1	1	1	3	1	3	1	4	4	4	3	3	3	/2/3/	0	2	3	Niveau 3
66cf669667f91	8D391F536	3	3	4	3	4	3	5	3	3	4	4	5	4	4	4	4	4	3	4	3	4	4	5	4	3	4	5	4	3	4	4	3	4	4	3	4	3	4	3	4	5	4	4	/1/2/	1	2	0	Niveau 2
66cf66a9e8326	6099C12A8	4	5	4	4	2	2	4	4	1	5	5	1	1	3	5	4	1	1	4	2	5	4	4	4	4	4	1	5	5	5	1	5	5	4	3	3	4	1	2	3	4	1	1	/1/	1	0	0	Niveau 1
66cf66f409b61	3A0E44B76	4	5	5	5	3	4	5	5	3	5	5	5	5	4	5	5	5	3	3	5	5	3	3	4	4	5	4	5	5	5	5	5	5	3	3	4	4	5	5	5	5	2	2	/1/	1	0	0	Niveau 1
66cf67613206a	DC755507A	4	5	5	5	5	5	5	3	2	1	5	4	5	5	5	3	1	1	2	2	2	3	4	4	3	4	3	3	3	3	3	3	3	3	4	4	4	4	4	4	4	1	1	/1/2/3/	1	2	3	Niveau 3
66cf68b598c14	F56C916D2	4	5	5	5	1	3	5	5	4	5	2	4	4	4	4	3	1	1	2	2	2	4	4	4	4	4	4	3	5	3	1	4	2	4	4	4	4	4	4	4	5	1	1	/2/	0	2	0	Niveau 1
66cf6993c831f	DBDD8989B	4	3	4	3	2	4	3	4	3	4	4	3	4	5	4	3	4	4	3	3	3	4	4	4	4	4	1	1	1	1	1	3	3	3	3	2	3	3	3	3	3	1	1	/1/	1	0	0	Niveau 1
66cf69a7a3c4d	0B0E52AB7	4	5	5	5	2	5	5	3	1	5	5	4	4	5	5	4	1	1	4	4	4	3	3	4	3	4	1	4	2	2	2	2	2	3	3	3	3	4	4	4	4	2	2	/2/	0	2	0	Niveau 1
66cf69c89cb62	99D872DBF	4	5	5	4	4	4	5	4	2	5	5	4	5	5	4	3	5	3	1	1	1	4	4	4	4	4	3	3	3	3	3	4	4	4	4	4	4	4	4	4	4	3	3	/1/2/	1	2	0	Niveau 2
66cf6a37a5161	436D92A1A	4	5	5	5	4	5	5	4	3	4	4	4	4	4	4	4	4	4	4	4	4	4	4	4	4	4	4	4	4	4	4	4	4	4	4	4	3	4	4	4	4	1	1	/1/2/3/	1	2	3	Niveau 3
66cf6b23b57f2	78D62DE8B	3	5	5	4	4	5	4	4	1	5	5	5	5	5	5	2	1	3	4	4	4	4	4	4	4	4	1	4	4	4	4	3	4	4	4	4	4	4	4	4	4	2	1	/1/2/3/	1	2	3	Niveau 3
66cf6c44a542b	C08DC2E9C	4	5	5	5	3	4	5	2	2	5	5	5	5	5	5	4	3	2	2	3	2	3	3	5	5	5	5	4	4	4	4	5	5	3	3	2	2	5	5	4	4	2	3	/1/	1	0	0	Niveau 1
66cf6d0a59bb7	B0EB34171	4	5	5	5	4	4	4	5	3	4	5	4	5	5	5	4	3	2	3	2	3	5	5	5	5	5	4	5	5	3	3	4	3	5	4	4	4	5	5	5	5	2	1	/1/2/3/	1	2	3	Niveau 3
66cf6e62c7849	0DD0C1062	2	5	5	5	2	5	5	5	1	5	5	1	5	5	5	2	1	1	4	5	5	5	3	5	5	4	1	4	5	4	3	5	5	3	4	4	3	4	5	3	4	5	5	/3/	0	0	3	Niveau 2
66cf6fc05fbf2	869B59F7E	4	5	5	5	2	4	4	5	2	5	5	4	5	5	5	4	3	3	3	3	2	4	4	5	4	5	5	5	5	5	3	5	5	3	4	4	4	5	5	5	4	2	3	/1/	1	0	0	Niveau 1
66cf7078f0a71	619DA898F	4	3	3	3	3	4	4	1	1	3	5	2	5	3	4	1	1	1	4	5	3	3	3	3	3	3	3	3	3	3	3	3	3	1	2	1	1	5	4	5	4	3	3	/1/2/3/	1	2	3	Niveau 3
66cf70e220ddf	540726987	4	5	5	5	4	5	3	1	1	5	5	5	5	4	4	2	3	1	2	4	1	2	2	4	2	4	2	4	4	4	4	4	4	3	2	2	2	4	4	4	2	3	3	/1/2/	1	2	0	Niveau 2
66cf712486714	D432AE998	4	4	4	4	4	4	4	5	2	5	5	5	4	5	5	3	4	4	4	4	4	3	3	4	3	4	2	4	4	4	4	4	4	2	2	3	3	4	4	4	4	3	3	/1/2/	1	2	0	Niveau 2
66cf71bdd3b4c	DA573FEAA	4	5	5	4	5	4	4	4	1	4	5	3	4	4	4	3	5	3	3	3	3	5	5	5	5	5	1	5	5	5	3	5	5	5	5	5	5	5	5	5	5	1	1	/3/	0	0	3	Niveau 2
66cf721b243ca	BFB93CFB3	4	5	5	5	2	3	4	2	1	5	4	5	5	4	5	3	4	3	4	4	4	4	4	4	4	4	1	4	4	4	4	4	3	4	4	4	4	4	4	4	4	1	2	/1/2/3/	1	2	3	Niveau 3
66cf72c5d69f0	51E0F6707	4	4	3	3	1	4	1	3	1	4	4	4	4	3	4	2	3	2	2	2	2	4	4	4	4	4	4	4	4	4	4	4	4	4	4	4	4	3	4	3	4	2	2	/2/3/	0	2	3	Niveau 3
66cf740eb8b19	1D963DB7B	4	5	5	4	4	4	5	5	4	2	5	1	2	3	4	5	1	1	5	5	5	5	5	5	5	5	3	5	5	5	5	5	5	5	4	5	5	5	5	5	5	1	1	/1/2/3/	1	2	3	Niveau 3
66cf74db441a5	03E0DADC9	4	5	4	5	3	2	5	5	1	2	5	5	5	5	5	5	3	3	1	2	2	5	5	5	5	5	4	4	4	4	1	5	4	5	4	4	4	5	4	5	5	1	2	/1/2/3/	1	2	3	Niveau 3
66cf74ff69f50	519E0BAE4	4	5	4	4	3	4	3	5	1	2	5	4	4	3	5	1	4	1	5	5	5	4	3	5	3	5	5	5	5	5	5	5	5	3	3	1	2	5	5	4	4	3	3	/1/2/3/	1	2	3	Niveau 3
66cf7756e77ce	DD9E09E2F	4	4	4	4	3	4	4	4	2	5	5	4	4	5	5	3	5	4	3	4	4	4	4	5	4	5	3	4	3	3	3	4	4	4	4	4	4	3	4	4	4	2	2	/1/2/3/	1	2	3	Niveau 3
66cf77d94fc33	4ABFF1028	4	4	4	4	2	4	5	4	1	5	5	3	5	5	4	2	4	4	3	1	1	3	2	4	3	4	5	5	5	5	5	5	5	1	2	1	2	4	4	5	4	2	2	/1/3/	1	0	3	Niveau 3
66cf7873e2463	D3E23B276	3	4	4	4	5	5	4	3	3	5	5	4	4	4	5	5	4	3	4	4	4	4	3	4	4	4	3	4	4	4	4	4	4	2	2	2	2	4	4	4	4	1	1	/1/2/3/	1	2	3	Niveau 3
66cf7c30f27e5	592A828F4	4	4	3	3	2	5	4	2	1	5	5	4	4	5	5	3	3	2	1	4	3	4	4	4	4	4	1	5	5	5	5	5	5	4	4	4	4	5	4	5	5	1	3	/1/	1	0	0	Niveau 1
66cf7c39f177f	29B395F67	4	5	5	5	5	5	5	5	3	5	5	5	5	5	5	3	3	3	4	4	4	4	4	5	4	5	5	5	5	5	5	5	5	4	4	4	3	5	4	4	4	2	2	/2/	0	2	0	Niveau 1
66cf7c52a01f6	3FF84438C	4	4	5	4	5	4	5	4	1	4	4	5	4	3	4	1	3	2	3	3	4	4	4	5	4	5	3	4	4	5	3	4	4	4	5	3	3	5	5	5	4	3	3	/1/2/	1	2	0	Niveau 2
66cf7c9b99aa7	745CB6EA1	4	4	3	3	4	3	4	4	1	3	4	4	4	3	4	3	1	2	3	3	3	4	3	4	4	4	4	4	4	4	4	4	4	3	3	2	2	4	4	4	3	3	2	/3/	0	0	3	Niveau 2
66cf7d39e231c	6891C5334	4	5	5	5	3	5	5	4	1	3	4	2	4	5	5	2	3	3	2	3	2	4	3	4	4	2	3	5	5	5	5	5	5	2	3	2	2	4	3	4	4	2	2	/2/3/	0	2	3	Niveau 3
66cf7e88e2932	A8EF97D53	4	5	5	5	5	5	5	5	4	5	5	5	5	5	5	4	5	5	5	5	5	3	3	5	3	5	5	5	5	5	5	5	5	1	2	1	1	5	5	5	4	3	4	/2/3/	0	2	3	Niveau 3
66cf7ef4e099f	5CCE04929	4	5	4	5	2	5	5	5	2	5	1	5	5	5	5	2	5	5	1	4	1	3	5	5	5	5	1	1	3	3	1	4	1	5	5	5	5	4	4	2	5	1	2	/1/2/	1	2	0	Niveau 2
66cf7f628f008	BC29C472A	4	4	4	4	4	5	5	4	3	5	4	4	4	4	4	4	3	5	3	3	3	4	3	4	4	4	5	3	3	4	5	4	5	4	4	3	5	3	3	4	4	4	5	/3/	0	0	3	Niveau 2
66cf7fd9732e8	708054638	4	5	5	4	5	3	5	4	3	5	5	4	3	3	5	4	3	3	4	4	4	4	4	5	5	5	3	5	4	4	5	4	4	4	4	3	3	4	4	4	4	1	1	/1/2/3/	1	2	3	Niveau 3
66cf8332d7b50	49CEE5F5A	4	5	5	4	3	4	5	4	1	4	5	4	5	5	5	3	1	1	2	4	3	5	5	5	5	5	5	1	1	1	1	1	1	4	4	4	4	5	4	5	5	1	1	/1/2/	1	2	0	Niveau 2
66cf849b5c83d	97374E4AA	4	5	4	4	5	3	5	3	1	4	5	2	5	3	4	2	1	1	4	3	4	4	4	5	4	4	4	5	5	5	1	5	5	4	3	3	3	5	4	5	5	2	1	/1/	1	0	0	Niveau 1
66cf8a9ccf930	EEC87E532	4	5	4	4	3	4	5	4	5	4	5	5	5	5	5	3	4	3	3	3	2	3	3	4	4	4	3	4	5	5	5	5	4	4	2	1	1	3	4	3	5	4	3	/1/2/3/	1	2	3	Niveau 3
66cf8b5a7ab95	B46300203	4	5	5	3	5	4	4	4	4	5	4	3	3	2	3	4	4	5	1	1	1	2	1	4	4	2	3	5	5	5	4	4	5	3	2	4	1	4	3	5	4	5	3	/3/	0	0	3	Niveau 2
66cf935153cd7	72060D47B	4	5	4	4	2	5	5	5	1	4	5	1	4	5	5	4	1	1	3	4	4	4	4	5	5	5	2	4	4	4	4	4	4	4	4	3	4	4	4	4	4	3	3	/1/2/	1	2	0	Niveau 2
66cf9fe361a14	C6791991B	4	5	5	3	4	3	3	3	4	3	4	3	4	3	4	4	4	3	3	3	4	4	5	4	5	4	4	5	4	5	5	4	4	4	5	4	5	5	4	5	4	4	5	/1/2/	1	2	0	Niveau 2
66cfc68183feb	F70CA4FDE	3	5	3	4	1	3	2	5	5	2	4	2	3	3	5	3	4	2	3	3	4	3	3	1	4	3	3	5	4	4	4	5	5	3	3	2	3	5	5	4	2	3	2	/1/	1	0	0	Niveau 1
66d03e402d426	9593061AC	4	5	5	4	4	2	5	4	3	5	5	4	5	5	5	2	2	2	3	3	4	3	4	5	5	5	4	4	4	4	2	5	4	4	5	5	5	5	5	5	5	1	1	/3/	0	0	3	Niveau 2
66d03e831366b	08420DBB7	4	5	5	5	3	4	5	5	1	5	5	5	4	5	5	5	3	3	5	5	5	5	5	5	5	5	1	1	1	1	1	1	1	5	5	5	4	5	5	5	5	1	1	/3/	0	0	3	Niveau 2
66d03e9cb1d38	0C329DC3E	4	4	4	4	4	4	4	4	2	4	4	4	4	4	4	3	4	4	3	3	3	3	4	4	4	4	2	4	4	3	3	3	4	3	4	4	3	4	4	4	4	2	2	/1/3/	1	0	3	Niveau 3
66d03ea0501f7	24B94010B	3	4	4	4	3	4	5	4	1	2	5	2	3	3	4	4	1	1	2	2	3	3	3	4	5	5	5	4	3	3	3	5	4	3	3	4	2	4	3	3	4	1	1	/2/	0	2	0	Niveau 1
66d03ebf6f771	D4CAF6C3A	4	5	5	5	1	4	4	5	1	4	5	4	4	4	4	2	4	4	2	3	3	2	4	4	4	4	5	1	1	1	1	1	5	3	4	4	4	5	5	5	3	1	1	/2/	0	2	0	Niveau 1
66d03ed2cd7b4	D15D4211D	4	4	4	4	4	4	4	4	2	4	3	4	5	3	4	2	4	5	3	4	3	4	4	4	4	4	3	4	4	4	4	4	4	4	3	4	4	4	4	4	4	2	2	/1/	1	0	0	Niveau 1
66d03f0615c9d	EF558C7D1	4	4	4	4	5	5	5	3	1	5	5	1	5	2	5	2	3	1	3	4	3	4	4	3	4	2	1	4	2	2	1	4	3	2	3	1	4	4	4	3	4	2	2	/1/3/	1	0	3	Niveau 3
66d03f1e58e09	DA530E9B4	4	5	4	4	4	4	4	4	2	4	5	4	3	4	4	4	4	4	4	4	4	5	5	5	5	5	1	5	5	5	5	5	4	4	4	3	3	5	5	5	5	2	2	/3/	0	0	3	Niveau 2
66d03f32aabcc	E40E18883	4	5	5	4	2	3	4	2	1	4	1	4	5	4	4	4	3	3	4	4	3	4	4	5	5	5	2	2	2	2	2	2	2	4	4	3	3	3	2	2	3	2	2	/1/2/	1	2	0	Niveau 2
66d03f4070224	B5AFF46CB	4	4	2	3	1	4	5	4	1	4	5	4	4	3	4	1	3	1	1	2	1	4	4	5	4	4	4	5	5	5	1	5	5	4	4	4	3	4	3	4	4	1	1	/2/3/	0	2	3	Niveau 3
66d03f4d0c2a3	3659CE9A2	4	5	4	5	1	2	4	5	3	4	4	1	5	3	4	1	4	2	1	1	1	3	4	5	4	5	5	1	1	1	1	1	1	4	4	3	4	4	4	3	4	2	2	/1/2/3/	1	2	3	Niveau 3
66d03f73a0b04	87CB28A38	4	4	5	3	4	5	5	5	1	5	5	5	4	4	5	4	1	2	5	4	5	2	2	4	2	3	5	5	4	4	5	5	5	1	1	1	1	4	4	3	3	3	3	/1/2/3/	1	2	3	Niveau 3
66d03f7467eeb	20FFAFAB9	4	5	5	5	5	5	5	4	3	5	5	4	5	5	5	3	5	4	1	1	1	5	5	5	5	5	5	5	5	5	1	5	5	5	5	5	4	5	5	5	5	1	1	/2/	0	2	0	Niveau 1
66d03f7944516	4742A1B73	4	2	4	4	2	5	5	2	1	4	5	1	4	4	5	1	4	1	4	4	3	4	4	5	4	4	4	4	4	4	4	4	4	3	4	4	3	3	4	4	4	2	2	/1/2/3/	1	2	3	Niveau 3
66d03f7d2b980	26771F2ED	4	5	4	4	5	5	4	5	1	5	5	5	5	4	5	2	1	1	4	4	4	5	5	5	5	5	3	5	5	5	5	5	5	4	4	4	4	5	5	5	4	1	1	/2/	0	2	0	Niveau 1
66d03f87cdce5	91A27AA51	4	5	5	4	4	5	5	5	1	3	5	3	4	5	3	3	5	1	4	3	3	5	5	5	3	3	5	5	5	5	5	5	5	5	5	5	5	5	4	5	5	5	5	/3/	0	0	3	Niveau 2
66d03f90ad061	7DE88A702	4	4	4	4	3	3	4	4	1	4	1	4	4	4	4	3	2	3	3	3	3	4	4	4	4	4	4	4	4	4	4	4	4	4	4	4	4	4	4	4	4	2	2	/3/	0	0	3	Niveau 2
66d03fb515a9d	387ADA84A	4	5	5	5	5	4	5	3	2	5	5	5	5	5	5	4	3	3	4	5	4	4	4	5	4	5	2	5	5	5	5	5	5	4	4	3	3	5	5	5	5	2	2	/1/2/3/	1	2	3	Niveau 3
66d03fd191b63	E4E77D1C1	4	4	5	4	4	5	5	5	1	5	5	3	4	4	4	4	4	2	2	3	2	4	4	4	4	5	5	5	5	5	5	5	5	5	4	4	3	3	3	3	4	1	1	/1/3/	1	0	3	Niveau 3
66d03fd9bde3a	C3F3E9B9F	4	5	5	5	4	4	4	4	1	5	4	5	1	3	5	1	1	1	2	2	2	5	5	5	5	4	4	5	5	4	1	5	4	5	4	3	3	5	4	5	4	1	1	/1/	1	0	0	Niveau 1
66d03fe7321a6	F509CD540	4	5	5	5	3	5	5	4	2	5	5	4	4	5	5	4	1	2	4	4	4	4	4	5	4	4	1	3	3	3	3	3	3	4	4	4	4	4	4	4	4	2	2	/1/	1	0	0	Niveau 1
66d03fee9302b	49CCF16C3	2	3	4	3	1	5	1	3	1	4	5	5	3	2	5	1	1	1	2	2	2	1	1	1	1	1	1	1	1	1	1	1	1	1	1	1	1	4	1	1	1	5	3	/1/2/3/	1	2	3	Niveau 3
66d04006a4af0	A72BC350A	4	4	3	3	1	4	3	4	1	2	3	1	3	4	3	1	1	1	4	4	1	3	3	4	4	4	2	4	4	4	4	5	4	2	3	3	2	4	4	4	3	3	3	/1/3/	1	0	3	Niveau 3
66d04007540aa	1312F73FD	4	4	4	5	4	5	4	3	1	2	5	4	3	3	5	3	2	2	3	3	3	3	3	3	3	3	2	2	2	2	3	3	3	2	2	2	2	3	2	3	3	3	3	/2/	0	2	0	Niveau 1
66d0400b0c1f6	5E2FDC36E	4	5	4	4	3	4	3	3	2	4	4	2	5	4	5	3	2	1	3	3	3	4	4	4	4	4	5	5	5	5	5	5	5	3	4	3	4	4	5	5	5	1	1	/3/	0	0	3	Niveau 2
66d0403df08ec	2F481986E	3	4	4	5	4	4	3	3	1	3	2	2	5	3	3	2	1	1	2	3	1	4	1	2	2	2	1	4	2	4	5	4	1	1	1	1	1	4	4	5	5	4	5	/1/	1	0	0	Niveau 1
66d0407adc7db	85F6E9E6E	4	5	4	4	2	5	5	3	1	5	5	4	5	4	4	1	1	1	1	2	2	3	4	3	4	2	4	3	3	3	3	4	4	4	4	3	3	4	4	4	4	2	3	/2/	0	2	0	Niveau 1
66d040ce8ef1b	D1C3B58E6	3	4	4	4	2	3	3	4	1	5	5	3	5	5	5	2	2	1	4	4	4	3	4	4	4	4	4	3	4	4	1	4	3	4	4	4	3	4	3	1	4	1	1	/1/	1	0	0	Niveau 1
66d040f7b06c4	90DD5381C	4	5	5	5	1	4	1	2	1	5	4	5	3	5	5	2	5	1	3	3	3	4	5	4	5	4	4	5	5	5	5	5	5	2	2	2	2	2	4	4	4	2	2	/2/	0	2	0	Niveau 1
66d040fecf7e2	9E24B93A7	3	4	3	3	1	4	5	5	1	5	5	5	5	5	5	4	1	1	5	5	5	5	4	5	5	5	1	5	5	5	5	5	5	3	3	3	3	5	5	5	5	3	3	/1/2/3/	1	2	3	Niveau 3
66d041072162c	516BE52EA	4	5	5	5	5	5	5	4	3	5	5	5	5	5	5	5	4	3	2	3	3	3	3	5	4	5	1	4	2	3	4	4	2	3	3	3	3	5	5	5	5	2	2	/1/	1	0	0	Niveau 1
66d0411a9fb43	C89265C45	4	5	5	5	2	5	5	3	1	5	5	4	5	4	5	2	1	1	5	5	5	5	5	5	5	5	1	5	5	5	1	4	5	5	5	5	5	5	4	5	5	1	1	/2/	0	2	0	Niveau 1
66d041a0672d8	6FEEC565D	4	5	5	5	2	2	5	4	1	5	5	1	5	4	5	3	3	3	4	4	3	4	4	5	4	4	3	4	4	5	4	4	4	4	4	3	4	4	3	4	5	2	2	/3/	0	0	3	Niveau 2
66d041c674a39	13200F2E4	4	5	5	5	4	5	5	4	3	5	5	3	4	5	5	4	1	1	2	2	3	5	5	5	5	5	5	5	5	5	5	5	5	5	5	5	5	5	5	5	5	1	1	/1/2/	1	2	0	Niveau 2
66d041fbe1cc3	1BED87665	4	5	5	5	4	4	5	4	1	4	4	4	4	4	4	4	4	4	4	4	4	4	4	4	4	4	4	4	4	4	4	4	4	4	4	4	4	4	4	4	4	2	2	/2/	0	2	0	Niveau 1
66d04208e7b18	388662CC1	4	5	5	5	1	4	4	5	2	5	5	5	4	4	5	3	3	1	5	5	5	4	4	5	3	5	1	5	5	5	5	5	5	4	4	4	5	5	5	5	5	1	2	/2/	0	2	0	Niveau 1
66d042253abdb	53DC77F1B	4	4	4	4	2	5	5	5	1	5	5	5	5	2	5	4	1	1	1	4	1	4	4	5	4	5	3	5	5	5	5	5	5	4	4	4	2	4	4	4	5	1	1	/1/2/3/	1	2	3	Niveau 3
66d0423db54d9	40CFCB098	4	3	3	4	4	4	1	4	1	1	3	3	4	5	5	3	1	1	3	1	1	4	4	4	4	4	1	4	4	1	4	3	3	4	3	2	2	3	3	3	3	3	3	/2/	0	2	0	Niveau 1
66d0424fd0663	9D1B8FEA0	2	4	4	4	4	4	3	3	1	4	4	2	4	4	4	1	1	1	3	1	1	4	4	2	2	4	1	1	1	1	1	1	1	2	2	2	2	4	4	4	4	2	2	/2/	0	2	0	Niveau 1
66d04256a63e4	DF494AA5B	3	4	4	3	3	4	3	4	2	2	4	2	4	3	4	3	3	2	4	5	5	3	3	4	3	4	2	5	4	4	5	4	4	2	3	2	2	3	3	3	3	4	2	/1/2/	1	2	0	Niveau 2
66d04259350ba	196E9473F	4	5	5	4	5	4	5	3	1	4	5	5	5	5	4	2	5	5	4	4	4	4	4	5	5	5	5	5	5	5	5	5	4	4	3	3	2	5	5	5	4	2	2	/3/	0	0	3	Niveau 2
66d0426c3eaa0	61FBDD9B9	4	4	4	4	5	3	5	4	2	4	4	4	4	4	4	1	4	4	3	3	3	4	4	4	4	4	4	4	4	4	4	4	4	3	3	3	3	4	4	4	4	3	3	/1/2/3/	1	2	3	Niveau 3
66d04281d8e4f	4288AF215	4	4	4	3	5	5	4	2	1	4	5	3	5	5	5	3	5	1	1	1	1	4	3	4	4	4	4	5	5	5	3	5	5	3	3	3	3	5	5	5	5	3	2	/3/	0	0	3	Niveau 2
66d042916a8c7	3B0933B05	4	5	5	5	4	4	5	2	2	5	4	5	5	5	5	5	4	3	4	4	4	4	4	4	4	5	1	5	5	5	5	5	5	4	3	3	3	5	5	5	5	1	1	/1/2/	1	2	0	Niveau 2
66d042b040d18	0E29E91CA	3	5	5	5	1	4	4	2	1	3	3	1	5	1	1	3	2	3	1	1	1	5	5	5	5	5	5	5	5	5	5	5	5	5	5	5	5	5	5	5	5	1	1	/3/	0	0	3	Niveau 2
66d042c4c8a52	6AFA2549F	4	3	3	4	3	4	5	4	1	3	4	2	4	3	5	2	3	1	4	3	4	4	5	5	4	4	4	5	5	5	3	5	5	3	4	3	3	3	3	3	4	2	2	/1/2/	1	2	0	Niveau 2
66d042e44d4a2	92A1F311C	4	4	4	4	3	4	4	4	2	3	3	4	4	3	5	3	3	2	3	3	3	5	5	5	5	5	4	4	4	4	4	4	4	5	5	5	5	5	5	5	5	2	2	/1/2/3/	1	2	3	Niveau 3
66d042fd4b102	1C1FF85B7	4	4	3	4	4	4	4	2	1	4	5	4	5	5	5	2	4	4	4	4	4	4	4	4	3	4	4	4	4	4	4	4	4	4	3	3	3	4	4	5	4	2	2	/2/	0	2	0	Niveau 1
66d0431603036	A7DB897E3	4	5	5	5	5	4	5	5	3	4	5	4	5	5	5	4	2	2	4	4	4	4	4	5	4	5	4	5	5	5	4	5	5	4	5	3	4	5	5	5	5	1	1	/3/	0	0	3	Niveau 2
66d04358d7e20	2C929E901	4	5	5	5	4	5	5	2	2	5	4	4	4	4	4	3	2	2	2	4	3	4	4	4	4	4	4	5	5	5	5	5	5	2	4	2	2	2	4	4	5	2	2	/2/3/	0	2	3	Niveau 3
66d043810d9b9	2C7078513	4	4	4	4	4	5	5	4	1	5	4	5	5	4	5	2	3	3	1	1	1	4	5	5	4	4	2	4	4	4	5	4	4	3	4	4	4	4	3	4	4	1	1	/3/	0	0	3	Niveau 2
66d043a1b2b69	96440EAAD	4	4	4	4	5	5	5	1	2	5	2	5	4	5	5	2	5	3	3	3	4	4	4	3	3	4	5	5	5	5	5	5	5	3	3	3	3	4	4	4	4	3	3	/1/	1	0	0	Niveau 1
66d043b612c01	A98C4F676	4	4	5	4	5	5	5	5	1	4	5	4	5	5	5	3	5	5	4	3	4	4	5	5	4	5	5	5	5	5	5	5	5	4	3	2	2	5	4	4	5	1	1	/1/3/	1	0	3	Niveau 3
66d043d34396b	D0B78151B	4	5	4	5	1	3	3	4	1	4	2	1	3	4	5	2	1	1	4	3	4	3	4	4	4	4	1	1	1	1	1	1	1	2	3	3	2	4	1	3	4	1	1	/3/	0	0	3	Niveau 2
66d043d66ec0b	E0EE651FA	4	5	5	5	3	4	5	4	1	5	5	5	5	5	5	4	4	4	5	5	5	5	4	4	4	4	4	5	4	5	1	2	1	3	2	2	3	4	3	4	3	4	2	/1/2/3/	1	2	3	Niveau 3
66d043deddb10	C7509FB1F	4	5	5	5	5	4	5	4	4	5	5	4	4	4	4	4	3	3	4	4	4	5	5	5	5	5	3	5	5	4	2	5	5	4	4	4	4	3	5	5	5	1	1	/1/2/	1	2	0	Niveau 2
66d043e1a8ba4	5AA9291CA	4	5	5	5	1	5	1	5	1	4	5	2	2	5	5	3	1	1	4	4	4	4	5	5	5	5	1	5	1	1	5	5	5	2	2	2	4	5	5	5	5	1	1	/1/2/	1	2	0	Niveau 2
66d04401b0e63	26437B813	4	5	5	5	5	4	5	3	3	5	4	4	5	5	5	4	5	5	4	4	4	5	5	5	5	5	5	5	5	5	5	5	5	5	5	4	4	5	5	5	5	1	1	/1/3/	1	0	3	Niveau 3
66d0442dd42e6	3DF9FFCBF	4	4	4	4	5	5	4	4	1	2	5	3	3	3	5	2	2	4	2	3	4	4	4	4	4	4	3	2	4	3	3	4	4	4	4	4	5	4	4	4	3	4	2	/1/	1	0	0	Niveau 1
66d0443c31ca3	18E8E41DC	4	4	4	4	2	4	2	4	2	5	5	5	4	5	5	3	3	2	4	4	4	4	4	5	4	4	2	2	2	4	2	3	2	4	4	4	4	4	5	4	4	2	2	/2/	0	2	0	Niveau 1
66d0443e0a2c1	599A4F033	4	5	5	5	3	4	5	4	1	5	5	5	5	4	5	3	3	2	3	3	3	4	5	4	5	4	1	5	5	5	5	5	5	4	4	4	4	5	5	5	5	1	1	/1/3/	1	0	3	Niveau 3
66d0445bcdb3d	EC24396C3	4	3	3	3	4	5	3	4	2	4	5	5	4	3	4	3	1	1	5	5	5	4	4	4	4	4	4	1	4	1	1	5	5	4	4	2	2	4	2	4	2	2	1	/1/2/3/	1	2	3	Niveau 3
66d044830a96c	7AE93785A	4	5	4	3	4	4	5	4	3	5	5	5	5	5	5	5	4	4	1	1	3	2	4	4	3	4	4	4	4	4	4	4	4	3	3	3	3	3	3	3	3	1	1	/1/2/3/	1	2	3	Niveau 3
66d044a0281bc	47AB1014C	4	5	5	5	5	5	5	5	2	5	5	5	5	5	5	4	5	3	3	4	3	4	4	5	4	5	4	2	2	2	2	3	2	4	4	4	4	5	4	4	4	1	1	/1/	1	0	0	Niveau 1
66d044c1349ad	0E853ECA6	4	5	5	5	1	4	5	4	2	5	5	4	4	4	4	2	2	3	4	4	4	3	3	4	4	4	5	5	5	5	5	5	5	3	3	3	3	4	3	4	3	2	2	/3/	0	0	3	Niveau 2
66d044c569098	1CF5E0720	4	5	5	5	5	5	5	3	5	3	5	5	5	3	5	5	5	5	1	1	1	5	4	4	4	4	4	4	4	4	3	3	3	3	3	3	3	3	3	3	3	5	3	/3/	0	0	3	Niveau 2
66d044e17a452	1D88082DD	4	4	4	4	4	4	5	4	2	4	4	5	5	4	4	4	3	3	3	3	3	4	4	4	4	4	3	5	4	4	4	4	4	4	4	4	4	4	4	3	4	1	1	/1/2/3/	1	2	3	Niveau 3
66d04500416fc	1530E12A7	4	4	4	5	2	2	3	1	1	2	3	1	2	3	4	1	3	1	2	4	1	2	2	3	3	4	1	1	2	2	1	3	1	2	1	1	2	4	3	3	3	4	3	/3/	0	0	3	Niveau 2
66d0450269dc2	886C72AEB	3	5	3	4	3	3	4	2	1	3	3	2	3	4	2	1	4	3	3	2	2	3	4	4	3	3	2	5	5	5	4	4	5	3	3	2	3	3	4	5	4	3	3	/3/	0	0	3	Niveau 2
66d04506823d5	A2EC710E5	4	4	4	4	5	5	5	5	1	5	5	5	5	5	5	4	3	3	1	3	2	3	4	4	4	4	1	4	4	4	3	4	4	4	4	4	4	4	4	4	4	1	1	/3/	0	0	3	Niveau 2
66d045582b9bd	6F76A7634	4	5	5	5	4	5	5	5	1	5	5	4	3	5	5	3	3	2	2	4	3	3	3	4	4	4	3	4	4	4	3	4	2	2	2	2	2	4	3	3	4	3	2	/1/2/	1	2	0	Niveau 2
66d045660b63e	F80AD5935	4	5	5	5	5	5	5	4	4	5	5	5	5	4	4	5	5	5	4	4	4	5	4	4	5	5	4	5	4	5	4	5	4	5	5	4	4	5	4	5	4	4	5	/1/	1	0	0	Niveau 1
66d045dd4ac7f	3D5493488	4	5	5	5	5	4	5	5	3	5	5	5	5	5	5	5	4	4	1	1	1	5	5	5	5	5	4	4	4	4	4	4	4	4	5	5	5	3	3	3	3	2	2	/3/	0	0	3	Niveau 2
66d045e3a2893	EE2D6E108	4	5	5	5	4	4	4	2	4	5	5	5	5	5	5	3	3	1	3	3	3	4	4	5	5	5	1	4	4	5	2	5	2	2	3	3	3	4	5	4	4	1	1	/3/	0	0	3	Niveau 2
66d045e4a70a6	EA62FF72D	3	4	4	4	3	3	4	4	2	5	3	2	2	3	5	3	5	4	2	2	1	4	4	5	4	4	4	5	4	3	4	3	4	2	3	4	4	3	4	4	4	2	2	/1/	1	0	0	Niveau 1
66d045f33b433	5F45887DC	4	4	4	4	1	5	4	4	3	5	5	4	5	5	5	2	4	3	2	2	2	4	4	5	4	5	1	5	4	4	5	5	1	3	4	4	4	4	4	4	4	1	1	/1/2/3/	1	2	3	Niveau 3
66d046196c639	034EAD172	2	5	4	3	4	5	3	5	2	3	5	3	3	3	5	3	4	3	5	5	5	5	4	5	4	5	3	3	3	3	3	4	4	4	4	4	4	3	3	3	3	3	3	/1/2/	1	2	0	Niveau 2
66d04673d2743	9B4CB9E50	4	5	4	4	4	3	5	5	2	4	5	4	5	4	5	3	1	1	4	4	4	5	5	4	5	5	3	5	4	5	1	5	5	5	5	4	4	5	5	5	5	1	1	/1/3/	1	0	3	Niveau 3
66d046c7a0761	016A2AC62	3	4	4	4	5	5	5	5	1	4	3	2	4	4	4	2	1	1	2	2	2	4	4	4	4	4	5	5	5	5	5	5	5	2	4	2	2	4	4	4	4	2	2	/2/	0	2	0	Niveau 1
66d047103a915	20C13A67C	4	5	4	4	2	2	3	3	2	4	5	3	5	4	4	1	4	1	3	2	2	2	1	2	2	1	4	4	4	4	4	3	5	1	1	2	1	5	5	4	4	3	3	/1/	1	0	0	Niveau 1
66d0472ec8914	01EBD2A4C	4	5	5	5	4	5	5	3	3	5	5	5	5	5	5	4	5	5	2	2	2	5	5	5	5	5	5	4	4	4	4	5	5	5	5	5	5	5	5	5	5	1	1	/1/2/3/	1	2	3	Niveau 3
66d0475469b66	DE3B4E96F	4	3	4	3	3	5	3	5	2	4	5	4	4	3	5	2	1	1	3	3	3	4	3	4	4	3	1	4	4	2	4	2	2	2	2	2	2	3	3	3	4	2	2	/2/	0	2	0	Niveau 1
66d04756cf722	513F2A3B5	4	5	5	5	3	4	5	3	1	5	5	4	5	5	5	4	5	1	4	4	4	4	4	5	5	5	5	1	1	1	1	1	1	4	4	3	3	5	5	5	5	1	1	/1/2/3/	1	2	3	Niveau 3
66d0476107ffb	66DE27B67	4	4	4	4	3	3	5	5	1	5	5	1	5	5	5	5	1	1	1	1	1	5	5	5	5	5	3	5	5	5	5	5	5	5	5	5	5	5	5	5	5	1	1	/3/	0	0	3	Niveau 2
66d0476c65a23	B715384BF	4	5	4	5	3	4	5	5	3	5	4	4	5	5	5	4	5	5	3	2	2	5	5	5	5	5	2	4	5	5	5	5	5	5	5	5	5	5	5	5	5	1	1	/1/	1	0	0	Niveau 1
66d04770a06e2	1883FC36D	4	5	5	5	5	4	5	4	1	1	5	5	5	4	5	4	5	4	5	3	3	4	5	5	5	4	4	5	4	5	5	3	3	3	3	2	3	3	5	5	4	1	1	/1/3/	1	0	3	Niveau 3
66d047e010475	4C5881BFA	3	4	4	4	2	4	3	5	2	4	5	5	5	5	5	2	2	2	2	1	1	2	3	3	2	3	1	2	2	3	2	2	1	1	1	1	1	3	3	3	3	4	3	/1/2/3/	1	2	3	Niveau 3
66d04802664b3	20E1BC66D	4	3	4	4	4	4	4	3	2	4	3	3	3	3	5	2	3	4	3	3	3	5	4	4	4	4	4	5	5	5	5	4	4	4	4	4	4	5	5	4	4	3	2	/2/	0	2	0	Niveau 1
66d0481fd1048	FF653A8C1	3	4	4	3	3	4	5	4	1	4	5	4	5	5	5	1	1	1	1	1	1	4	4	4	4	4	1	5	4	4	4	5	3	4	4	4	3	3	4	4	4	2	2	/1/2/	1	2	0	Niveau 2
66d04ab486a3f	DE66F6DC5	4	4	4	4	2	4	4	5	1	4	5	2	4	4	5	3	1	1	3	3	3	4	5	5	4	5	3	3	3	3	3	3	3	3	4	4	4	3	3	3	3	1	1	/1/	1	0	0	Niveau 1
66d04ab53f015	EA7706B8D	4	5	4	4	4	5	5	4	2	5	5	5	5	4	5	3	5	4	3	4	3	3	3	4	3	4	5	5	5	5	5	5	5	3	3	3	3	5	4	4	5	2	2	/1/2/3/	1	2	3	Niveau 3
66d04ac132937	5581D59C4	4	3	3	3	5	2	5	5	1	4	5	4	1	3	5	1	1	1	1	1	1	2	4	2	4	2	4	1	1	1	1	1	1	3	4	3	3	4	4	3	3	1	1	/1/2/3/	1	2	3	Niveau 3
66d04ac140d80	097A12715	4	5	5	5	3	5	5	5	2	5	5	4	4	4	5	3	2	2	4	4	4	4	4	4	4	4	1	4	4	4	4	4	4	4	4	4	4	5	5	5	5	1	1	/3/	0	0	3	Niveau 2
66d04ace67a8f	C0B9FD128	4	4	4	5	4	4	5	4	3	3	4	4	5	3	5	4	4	4	5	5	4	4	5	4	5	4	5	4	4	3	4	4	5	5	5	3	4	4	4	5	3	1	1	/1/3/	1	0	3	Niveau 3
66d04ad309da2	624C212DE	4	4	4	4	3	4	5	3	1	4	4	2	4	3	4	2	3	2	4	3	4	4	4	4	4	4	4	4	4	4	4	4	4	4	4	4	4	5	4	5	4	2	2	/1/2/3/	1	2	3	Niveau 3
66d04afa2326c	9C1E76D4B	4	5	5	5	5	5	5	5	3	5	5	5	5	5	5	3	3	5	3	4	3	4	4	5	4	5	3	5	5	5	5	5	5	2	2	2	4	4	4	5	4	1	1	/2/3/	0	2	3	Niveau 3
66d04b490a41d	92944110A	4	4	4	3	4	4	5	5	2	3	5	2	3	4	4	3	3	2	4	4	4	4	4	4	4	4	4	5	5	5	5	5	5	4	4	3	4	4	4	3	5	2	3	/1/2/	1	2	0	Niveau 2
66d04b4a4b83e	E55FE6F3B	4	5	5	4	4	4	5	5	1	2	5	4	4	4	5	4	2	1	2	4	1	5	5	5	5	5	4	5	5	5	5	5	5	4	4	4	4	4	4	4	5	1	1	/1/2/	1	2	0	Niveau 2
66d04b7a0e0ce	7D7BD6522	4	4	5	4	5	5	5	5	2	3	5	2	4	4	5	3	1	1	3	4	3	4	5	5	5	5	1	5	3	4	1	4	3	3	4	3	3	5	4	4	5	1	1	/3/	0	0	3	Niveau 2
66d04b825b216	01735EEA3	3	4	4	4	1	5	5	5	2	5	5	1	5	3	5	2	2	1	2	3	3	5	5	5	5	5	1	5	5	5	5	5	4	4	4	4	4	5	4	5	4	1	1	/1/2/	1	2	0	Niveau 2
66d04bb50d57a	4C1DDB728	4	5	5	5	3	5	4	4	3	4	4	4	4	4	4	3	2	2	4	5	4	4	4	5	4	5	3	3	3	4	3	4	4	3	3	3	3	3	3	3	3	3	3	/1/2/	1	2	0	Niveau 2
66d04c1bd12b1	9159DA6B9	4	5	5	5	5	5	5	5	1	5	5	5	5	5	5	5	1	1	3	2	3	4	4	4	5	5	1	1	1	1	1	1	1	4	4	4	4	3	4	4	5	1	1	/2/	0	2	0	Niveau 1
66d04c211cace	405079817	2	2	2	3	1	5	5	4	1	1	4	2	5	5	3	1	4	4	4	4	4	4	5	5	5	5	4	4	4	4	4	4	4	4	4	4	3	5	5	5	5	1	1	/2/3/	0	2	3	Niveau 3
66d04c406fed0	3D5151F0F	4	5	5	5	3	4	5	4	1	4	5	4	4	3	5	2	2	2	1	2	1	5	4	4	4	4	1	5	3	3	3	3	3	4	4	3	3	3	3	3	4	2	2	/1/3/	1	0	3	Niveau 3
66d04c5d73064	15680BF1B	4	4	3	3	2	4	3	2	1	5	4	3	4	5	5	2	1	1	1	1	1	5	5	5	5	5	4	1	1	1	1	1	1	4	4	3	4	5	4	4	5	1	2	/2/3/	0	2	3	Niveau 3
66d04c63cc982	3A899644D	2	5	5	5	5	5	5	5	4	5	5	5	5	5	5	5	3	3	4	5	5	5	5	5	5	5	5	5	5	5	5	5	5	5	5	5	5	5	5	5	5	1	1	/2/	0	2	0	Niveau 1
66d04c78392b1	A82D003C6	4	5	5	5	2	4	5	3	1	5	3	4	4	4	5	3	3	3	5	5	5	3	4	4	4	4	2	2	2	2	2	2	2	4	4	4	4	4	4	3	4	1	1	/1/	1	0	0	Niveau 1
66d04c7cbb168	BF3DBCFB0	4	5	4	5	4	5	5	5	3	2	5	3	4	5	4	2	4	3	3	1	2	4	4	5	4	5	2	3	3	3	1	4	4	4	3	3	3	5	4	5	4	1	1	/2/	0	2	0	Niveau 1
66d04cc5aa811	71C1EA1A9	4	5	5	3	2	4	4	5	3	3	5	1	5	4	5	1	2	1	4	4	3	3	3	4	4	4	5	5	5	5	1	5	5	3	3	4	4	3	3	2	5	2	1	/1/2/	1	2	0	Niveau 2
66d04d0c9ac09	2B2539C9C	4	5	5	5	4	4	5	4	3	4	5	4	4	4	5	4	4	2	2	2	2	4	4	5	4	4	5	5	5	5	5	5	5	3	3	2	3	5	5	5	4	1	1	/1/2/3/	1	2	3	Niveau 3
66d04d0d3eee7	D7F408029	4	5	5	5	5	5	5	3	1	5	5	5	5	5	5	3	5	4	4	4	4	5	4	5	5	5	4	5	5	5	5	5	5	5	4	4	4	5	5	5	5	1	1	/1/3/	1	0	3	Niveau 3
66d04d2af2647	B77909FB3	3	3	4	3	4	3	2	2	3	3	3	4	2	2	3	3	3	3	3	2	3	3	3	4	4	3	3	3	4	4	5	3	3	3	4	3	4	3	3	4	3	3	3	/1/	1	0	0	Niveau 1
66d0710ccfb76	D8C04E882	4	4	4	4	4	4	4	5	1	4	5	5	5	5	5	4	3	3	2	1	1	4	4	5	5	5	5	5	5	3	4	3	1	4	3	4	4	4	4	4	4	1	1	/1/2/	1	2	0	Niveau 2
66d0710da2bd8	F90821F11	4	3	3	3	4	4	4	2	1	4	5	1	4	4	4	1	1	1	3	3	2	3	3	3	3	3	1	3	3	3	3	3	3	3	3	3	3	3	3	3	3	3	3	/1/2/	1	2	0	Niveau 2
66d071173f0cc	4C6285A5B	4	5	5	5	3	5	4	4	3	3	2	4	4	3	3	3	2	3	4	4	4	4	4	5	4	4	4	4	4	4	4	4	4	4	4	4	4	4	4	4	4	4	3	/2/	0	2	0	Niveau 1
66d07160b5d9f	4F5588AE6	4	5	4	3	4	5	5	4	3	5	5	3	5	5	4	2	3	2	3	3	3	5	5	5	5	5	5	5	5	5	5	5	5	5	5	4	4	5	5	5	5	1	1	/1/2/3/	1	2	3	Niveau 3
66d071a81a41a	9552EC583	4	5	5	5	4	4	4	5	2	4	4	3	4	3	4	3	5	4	3	3	4	4	4	5	4	5	4	5	5	5	5	5	5	5	5	4	4	4	5	3	5	1	3	/2/	0	2	0	Niveau 1
66d071a90e3e6	3306A91E1	4	5	5	5	4	5	5	5	2	5	5	5	5	5	5	2	1	1	2	2	2	4	4	4	4	5	1	2	2	2	2	2	2	4	4	4	4	4	4	4	4	1	1	/2/	0	2	0	Niveau 1
66d071c93ca99	53EECBAFF	4	5	5	5	2	5	5	5	1	5	5	5	4	5	5	5	2	2	1	1	1	4	4	5	5	5	5	5	5	4	5	5	3	5	5	4	4	4	4	4	4	1	1	/1/2/3/	1	2	3	Niveau 3
66d071ca3fe09	CA7E76A43	4	4	4	4	4	3	4	4	1	4	4	3	4	4	5	3	5	5	3	3	3	2	2	2	2	2	1	4	3	3	4	3	3	2	2	1	2	3	3	3	3	3	3	/1/3/	1	0	3	Niveau 3
66d071ccbd116	070B29B41	4	5	5	5	2	5	2	5	2	4	5	5	5	5	5	3	3	2	2	4	4	4	4	5	5	5	1	1	4	3	4	4	5	4	4	3	3	5	5	5	5	1	2	/3/	0	0	3	Niveau 2
66d071d4b57be	23378992E	4	5	5	5	4	5	5	5	3	5	5	2	3	3	4	3	1	1	1	2	2	4	4	5	4	5	1	5	5	5	5	5	5	4	5	4	4	5	5	5	5	2	2	/1/2/3/	1	2	3	Niveau 3
66d071d99d34f	6E71C731E	4	5	5	5	4	4	5	4	1	5	5	5	4	5	5	2	2	2	2	3	2	3	4	4	4	4	1	4	5	5	5	5	3	3	4	3	3	4	4	4	4	2	3	/3/	0	0	3	Niveau 2
66d071f341859	455D8B269	4	5	4	4	3	4	5	5	2	5	5	4	5	5	5	1	4	4	4	4	4	4	4	4	4	4	1	5	5	5	5	5	5	4	3	3	3	5	5	5	5	1	1	/1/2/3/	1	2	3	Niveau 3
66d0723d43867	01562AB2F	4	5	5	4	5	3	5	3	2	4	4	5	5	4	5	2	4	1	4	5	5	3	2	3	3	4	1	4	5	5	1	5	5	3	4	3	3	5	5	5	3	3	4	/1/2/3/	1	2	3	Niveau 3
66d0725639b76	57456E68D	4	5	5	5	5	5	5	4	3	5	4	5	5	5	5	3	5	1	4	4	4	3	3	4	3	4	1	4	4	4	5	4	5	2	3	3	3	5	5	5	4	3	3	/1/3/	1	0	3	Niveau 3
66d0726ca04b5	3E77308E3	4	4	4	4	5	5	5	4	3	4	5	4	5	5	5	4	4	4	4	4	4	5	5	5	5	5	3	3	4	4	3	4	4	5	5	5	4	5	4	5	5	2	2	/1/2/3/	1	2	3	Niveau 3
66d0727821e1f	E8AB4D6C9	4	5	5	4	5	5	4	4	5	5	4	4	5	4	5	4	4	3	3	4	4	4	4	5	4	5	3	3	4	4	4	4	4	4	4	3	3	4	5	3	5	2	2	/1/2/	1	2	0	Niveau 2
66d0728ad26e4	2C469E16B	4	4	4	4	5	4	4	2	1	3	4	2	2	5	4	4	4	4	4	4	4	3	4	5	4	4	5	5	5	5	5	5	5	3	2	3	2	4	4	4	4	1	1	/3/	0	0	3	Niveau 2
66d07290d8088	930E7E915	4	4	4	4	2	4	4	4	1	3	4	3	4	4	5	3	3	3	4	5	4	4	4	4	4	4	2	5	5	5	5	5	5	3	3	2	3	2	3	4	4	2	2	/3/	0	0	3	Niveau 2
66d07296a24f1	A744881C9	4	5	5	5	5	5	5	1	3	5	4	4	5	5	5	5	5	5	4	2	3	5	5	5	5	5	4	4	4	5	5	5	5	5	5	5	5	5	5	5	4	2	2	/2/3/	0	2	3	Niveau 3
66d072bd41af2	2EE6EB4C9	4	4	5	4	3	5	5	2	1	4	1	4	5	5	5	3	4	3	4	4	4	5	5	5	5	5	2	2	3	3	3	3	3	5	5	4	4	3	3	3	3	2	2	/2/	0	2	0	Niveau 1
66d07310babec	3B20E8FF9	4	4	3	3	4	4	5	4	2	3	4	4	4	5	5	3	4	4	3	4	3	4	3	4	3	4	3	4	4	4	4	4	4	4	4	4	4	4	3	5	4	3	3	/2/	0	2	0	Niveau 1
66d073130b9df	A48AB77C8	4	4	4	4	1	4	2	5	2	4	5	4	4	5	5	4	2	1	4	3	3	3	3	3	3	4	3	1	1	1	1	1	1	1	1	1	1	3	1	3	2	3	3	/3/	0	0	3	Niveau 2
66d07314b001d	B2B5C9BE2	4	5	5	5	3	5	5	4	1	5	5	4	5	5	5	3	4	4	3	3	3	5	5	5	5	5	3	5	5	5	5	5	5	5	5	5	5	5	5	5	5	1	1	/3/	0	0	3	Niveau 2
66d073232f324	2860ACFAB	4	4	5	3	2	4	2	2	1	1	4	1	4	3	3	1	1	1	2	3	2	3	3	4	3	4	5	5	4	4	4	3	2	3	3	1	1	2	3	3	3	3	3	/1/2/3/	1	2	3	Niveau 3
66d0732d6e09f	DA210B298	3	3	3	4	2	4	4	2	1	4	5	5	4	3	5	2	4	3	1	3	3	4	4	5	5	5	3	4	4	4	4	5	4	4	3	3	4	3	2	4	5	1	2	/1/2/	1	2	0	Niveau 2
66d0733fa7d26	D4D2CAC59	3	4	4	4	4	4	5	5	2	5	4	4	5	4	4	2	2	2	4	4	4	4	5	5	5	5	3	4	4	4	4	4	5	4	5	3	4	5	3	5	5	2	3	/1/	1	0	0	Niveau 1
66d073505dcbf	B8144D748	4	5	5	5	5	5	5	5	5	5	5	5	5	5	5	4	4	4	3	3	3	4	4	4	4	5	4	5	5	5	5	5	5	4	4	4	4	4	4	4	5	1	1	/3/	0	0	3	Niveau 2
66d0737e3b9cc	AB5432EFC	4	5	5	5	4	4	4	3	2	4	3	2	2	4	4	3	3	1	4	4	4	5	4	5	4	4	4	5	4	5	3	5	5	4	4	4	3	4	4	3	4	2	3	/3/	0	0	3	Niveau 2
66d0738874011	35EFCA763	4	4	4	4	2	4	4	5	1	4	5	1	4	2	5	2	1	1	2	2	2	3	3	3	3	3	5	5	5	5	5	5	5	3	3	3	3	3	3	3	3	3	3	/1/2/3/	1	2	3	Niveau 3
66d0739280918	46FEB1729	3	4	4	4	4	4	5	5	3	5	5	4	4	5	5	5	5	4	5	5	5	4	4	4	4	4	2	2	2	2	2	2	2	5	5	4	5	5	5	5	5	1	1	/1/2/3/	1	2	3	Niveau 3
66d073b03be34	E8B357FDD	4	4	4	4	2	5	4	4	1	4	4	2	2	4	5	2	1	1	2	3	3	4	4	4	4	4	3	4	4	4	4	4	4	3	3	3	3	5	4	4	4	2	3	/1/3/	1	0	3	Niveau 3
66d073ca3cde8	6D955A808	4	5	5	5	5	4	5	3	3	4	4	4	4	5	5	4	2	3	5	4	4	4	3	5	4	5	1	3	3	3	3	3	5	3	3	4	4	5	3	3	5	2	2	/3/	0	0	3	Niveau 2
66d073f922229	4B33AA282	4	4	4	4	3	4	4	4	3	5	5	4	4	5	5	3	4	2	3	3	4	3	4	4	3	5	3	4	4	4	4	4	4	4	4	3	3	4	4	4	4	2	2	/1/2/	1	2	0	Niveau 2
66d073fa16c2d	C58ACBD1D	4	5	4	4	2	5	4	4	2	5	5	4	3	4	5	2	3	3	1	1	1	5	5	5	5	5	4	4	4	4	4	4	4	5	5	5	5	5	5	5	5	1	1	/3/	0	0	3	Niveau 2
66d0743e0c744	90C6AC56C	4	5	5	4	5	4	5	2	1	5	4	4	5	4	5	4	2	3	4	5	4	3	4	5	4	5	1	4	4	4	1	4	4	4	4	3	3	4	4	4	4	1	1	/1/2/3/	1	2	3	Niveau 3
66d074617bdff	16C394BDD	4	5	5	5	4	5	5	5	1	5	5	5	5	4	4	1	2	5	3	3	3	4	4	2	4	4	1	4	4	5	5	5	4	2	2	2	2	5	4	5	4	2	2	/2/3/	0	2	3	Niveau 3
66d0746b0240c	A372DAB73	4	5	5	4	4	5	5	5	2	4	4	5	5	4	5	3	1	1	3	4	3	4	4	4	4	4	3	3	2	2	3	3	4	2	3	2	2	3	4	4	3	2	2	/3/	0	0	3	Niveau 2
66d0746b6626a	B035E6BB6	4	5	5	5	3	4	4	5	3	4	4	3	4	3	5	3	4	4	5	5	5	5	5	5	5	5	5	5	5	5	5	5	5	5	5	4	4	4	4	5	5	1	1	/1/3/	1	0	3	Niveau 3
66d07494e09af	A5A6667FA	4	5	5	5	5	4	5	4	4	5	5	4	4	4	5	3	3	1	1	1	1	4	4	5	4	5	5	5	5	5	5	5	5	4	4	4	4	5	5	5	5	1	1	/1/2/3/	1	2	3	Niveau 3
66d074e84952f	CB2B22A2D	4	5	4	4	4	5	5	3	1	5	5	4	3	3	5	2	1	1	5	5	5	5	3	5	4	5	1	5	5	5	5	5	5	3	2	2	1	4	3	4	3	3	4	/1/2/3/	1	2	3	Niveau 3
66d0779706535	AC651B136	4	5	5	5	2	4	3	4	1	5	5	5	5	5	5	4	5	2	3	2	3	5	2	4	3	5	3	4	4	4	4	4	1	1	2	3	2	5	4	4	4	1	1	/1/	1	0	0	Niveau 1
66d077fcab86a	A9CAB596C	4	3	4	3	2	4	4	3	1	4	5	3	5	5	5	2	4	4	1	2	1	3	3	5	3	5	4	5	5	5	5	4	4	2	2	3	3	4	4	4	3	2	2	/2/3/	0	2	3	Niveau 3
66d0781e729b4	9C0C5F25C	4	4	4	4	4	5	5	5	4	5	4	5	5	4	5	3	3	3	2	1	2	5	5	5	5	5	5	5	5	5	5	5	5	4	4	4	4	5	5	5	5	1	1	/1/2/3/	1	2	3	Niveau 3
66d078426a53f	9C7624CF6	2	3	3	3	4	4	5	4	4	3	3	4	3	4	4	2	3	3	4	4	4	4	4	4	4	4	3	3	3	3	3	3	3	4	4	4	4	4	4	4	4	2	2	/1/2/	1	2	0	Niveau 2
66d078523017d	EAEDF7B4B	4	4	4	4	5	5	5	4	4	5	5	5	5	5	5	4	4	4	4	4	4	4	4	5	4	5	1	4	4	3	4	4	4	4	4	2	3	5	5	4	5	2	2	/1/	1	0	0	Niveau 1
66d07867c7353	75FB34960	4	5	5	5	5	4	5	4	4	1	5	5	5	5	5	4	5	5	5	5	5	5	5	5	5	5	5	5	5	5	5	5	5	5	5	5	5	5	5	5	5	1	1	/1/2/3/	1	2	3	Niveau 3
66d0787b8e716	CF687D2CA	4	5	4	4	4	4	3	3	2	3	4	5	4	5	4	3	2	2	1	2	2	2	3	4	3	4	4	4	4	4	4	4	4	3	3	2	2	4	4	4	3	1	1	/2/3/	0	2	3	Niveau 3
66d07897ab918	C9F5767DF	4	4	3	4	4	4	5	4	1	4	5	4	5	4	5	3	2	2	2	1	1	4	4	4	4	4	2	2	2	2	3	4	3	4	4	4	3	4	4	3	4	2	2	/2/	0	2	0	Niveau 1
66d0789c948d8	5A19350B6	4	5	4	4	3	4	4	4	2	4	4	5	5	4	5	3	3	2	3	4	3	5	4	4	4	4	4	4	4	4	4	3	3	4	4	3	3	4	4	4	4	1	1	/1/	1	0	0	Niveau 1
66d078a97a0fc	33F8BBAA2	3	3	3	3	5	4	4	4	3	5	4	4	4	4	4	4	3	4	4	4	4	4	3	3	4	4	4	4	3	4	4	4	4	3	3	4	4	4	4	3	3	1	1	/3/	0	0	3	Niveau 2
66d078bb12ca0	C443AEE2B	4	5	5	4	5	5	5	5	2	5	4	5	5	3	5	4	3	2	5	4	4	4	4	5	4	5	2	4	3	5	4	5	3	4	4	4	4	5	5	4	5	3	3	/2/3/	0	2	3	Niveau 3
66d078cf61d36	34F4090E2	4	5	5	5	4	4	5	4	2	5	5	5	5	5	5	2	3	2	2	2	2	1	1	1	1	1	4	5	4	4	3	4	3	2	1	1	1	4	4	4	4	1	1	/3/	0	0	3	Niveau 2
66d078fcee53b	6764FD692	4	4	4	4	3	4	4	4	1	4	4	2	2	5	4	3	1	1	1	1	1	4	4	4	4	4	1	1	1	1	1	1	1	4	4	4	4	4	4	4	4	2	2	/1/	1	0	0	Niveau 1
66d0794f90662	A0812102B	4	5	5	5	5	5	5	5	5	5	5	5	5	5	5	5	5	5	5	5	5	5	5	5	5	5	5	5	5	5	5	5	5	5	5	5	5	5	5	5	5	5	5	/1/	1	0	0	Niveau 1
66d07979e8276	0A55058E6	4	5	5	5	5	2	5	5	3	5	5	3	5	5	5	5	3	3	3	3	3	3	4	5	4	5	3	3	3	3	3	3	3	4	5	5	5	4	5	5	5	1	1	/3/	0	0	3	Niveau 2
66d07a1bcd7dc	55D5DBF3B	4	5	5	5	4	3	5	5	5	4	5	5	4	5	4	4	5	4	5	5	3	3	5	4	5	5	5	4	4	4	5	3	4	5	5	5	5	4	3	5	4	1	1	/1/	1	0	0	Niveau 1
66d07a1f9c8f1	A4CF98841	4	4	4	4	3	3	5	3	1	4	5	3	5	4	4	2	4	2	3	2	2	5	5	5	5	5	1	2	2	2	1	4	2	4	3	3	3	5	5	5	5	1	1	/1/2/	1	2	0	Niveau 2
66d07a6748797	018DF56EF	4	5	4	4	5	5	5	5	2	5	5	4	5	5	5	1	4	4	2	2	1	4	4	5	4	4	4	1	1	1	1	3	3	3	3	3	3	4	4	4	4	4	3	/1/2/3/	1	2	3	Niveau 3
66d07af35eac9	A016B3BD0	4	5	5	5	5	4	5	5	3	5	5	5	5	5	5	3	4	3	2	2	2	4	4	5	5	5	5	5	5	5	5	5	5	4	4	3	3	5	5	5	5	1	1	/1/2/3/	1	2	3	Niveau 3
66d07b0d77a36	0C27CDBB6	4	5	4	5	3	4	5	3	3	5	5	5	5	4	5	3	3	2	1	1	1	4	4	5	4	5	5	5	5	5	5	5	5	5	5	5	5	3	5	5	5	1	2	/1/2/3/	1	2	3	Niveau 3
66d07b159e5bb	56BCAA6D1	4	5	4	4	4	4	5	4	2	5	5	4	4	3	4	4	1	1	1	2	1	5	5	5	5	5	1	4	4	4	2	4	4	4	4	4	3	5	4	4	5	1	1	/1/	1	0	0	Niveau 1
66d07b1ef1919	A2FA78A70	4	4	4	4	4	5	4	4	3	5	5	5	4	5	5	4	4	4	3	3	2	4	4	5	4	5	4	4	4	4	5	5	5	4	4	4	4	5	4	5	5	1	2	/1/	1	0	0	Niveau 1
66d07b63bc695	62DE598E3	4	5	5	5	5	5	5	3	1	5	5	5	5	5	5	3	3	2	4	4	4	3	3	4	3	4	2	4	4	4	4	4	4	4	4	3	4	4	4	4	4	1	1	/3/	0	0	3	Niveau 2
66d07b75a2302	756655A7B	4	5	5	5	4	4	4	2	2	5	4	4	4	5	5	3	3	5	5	5	5	4	4	4	4	4	4	4	4	4	4	4	4	4	3	4	4	4	4	4	4	2	3	/1/2/	1	2	0	Niveau 2
66d07bdacd7f6	04C214DA3	4	5	5	5	5	5	5	3	1	5	5	1	5	5	5	2	5	5	5	5	5	3	3	4	3	4	5	5	5	5	5	5	5	2	2	2	2	3	3	4	2	1	1	/1/	1	0	0	Niveau 1
66d07c390e5bf	40711483F	3	5	5	5	4	2	4	3	2	2	5	3	4	5	4	4	4	4	3	3	4	4	4	4	4	4	2	2	2	2	2	4	4	4	4	4	4	4	4	4	4	4	4	/1/3/	1	0	3	Niveau 3
66d07c3c87946	45FB2617F	4	5	5	5	2	3	5	4	1	5	5	1	4	4	5	3	4	1	1	3	1	5	5	5	5	5	1	2	2	2	2	4	2	5	5	4	3	4	4	4	4	1	1	/2/	0	2	0	Niveau 1
66d07c3d7b696	8739768BE	4	3	3	2	2	4	3	4	1	4	5	3	5	3	5	3	2	2	1	1	1	5	4	5	5	5	3	5	5	5	5	5	3	4	4	3	4	4	3	4	4	3	2	/1/2/	1	2	0	Niveau 2
66d07c8c67396	BE415946B	3	4	4	4	4	5	4	2	3	3	4	3	4	5	5	3	5	5	2	2	3	4	4	4	4	4	4	4	5	4	4	4	4	4	4	4	5	2	2	3	4	2	2	/2/	0	2	0	Niveau 1
66d07c943c799	13EE6891C	4	5	4	4	5	5	5	4	1	5	5	2	4	4	4	2	2	2	3	3	3	4	4	4	4	4	1	5	5	5	3	5	5	4	4	3	3	5	5	5	5	1	1	/1/2/	1	2	0	Niveau 2
66d07ce46e47b	FC3E04B44	4	4	3	2	5	5	3	4	2	2	2	4	4	3	4	4	4	3	1	1	1	2	2	3	4	3	4	4	4	4	4	4	4	3	4	4	4	5	4	5	4	1	1	/1/	1	0	0	Niveau 1
66d07d1d57619	8996D7851	4	4	4	3	4	4	5	3	3	4	3	4	5	4	4	3	3	2	3	3	3	4	4	4	4	4	1	5	5	3	2	4	4	4	4	3	3	4	4	4	4	3	3	/1/2/	1	2	0	Niveau 2
66d07d238a0f0	B143806FB	4	4	4	5	4	4	5	4	3	4	4	4	4	5	4	3	3	3	3	3	3	4	4	5	4	5	5	5	5	5	4	5	5	4	4	3	2	4	4	4	4	1	1	/2/	0	2	0	Niveau 1
66d07d90dd9ee	17511B3D7	3	5	4	4	1	4	2	4	1	4	4	3	4	5	5	3	3	3	1	2	2	4	5	4	4	5	2	3	3	2	3	2	3	4	5	3	3	4	5	5	5	1	2	/1/2/3/	1	2	3	Niveau 3
66d07e5defd71	BACF8AA1D	4	4	4	4	3	4	4	4	3	4	4	4	4	4	4	4	3	2	2	4	1	4	4	4	4	4	4	4	4	4	4	4	4	4	4	2	3	3	3	4	4	2	2	/1/2/	1	2	0	Niveau 2
66d07ea717455	D0812E24A	3	5	5	5	5	5	5	5	1	5	5	5	5	5	5	5	2	3	1	1	1	5	5	5	5	5	5	5	5	5	5	5	5	5	5	5	5	5	5	5	5	1	1	/1/2/3/	1	2	3	Niveau 3
66d07ea7cec6f	2C8DD6851	4	5	5	5	5	3	5	3	1	5	5	4	4	3	4	4	4	4	3	3	3	5	5	5	5	5	3	3	3	3	3	3	3	3	3	3	3	4	4	4	4	1	1	/1/	1	0	0	Niveau 1
66d07f059d360	EF7CF5C7A	4	5	4	5	4	4	5	4	3	5	5	4	4	5	4	4	5	3	2	2	3	4	4	5	4	5	4	5	4	5	4	4	5	4	4	4	3	4	5	4	5	1	1	/1/	1	0	0	Niveau 1
66d07fea6cfdf	05F93CF10	4	5	5	5	3	4	4	5	1	5	5	4	5	5	5	5	1	1	4	4	4	5	5	5	4	5	1	5	5	5	5	5	5	4	5	4	4	5	5	5	5	1	1	/3/	0	0	3	Niveau 2
66d0801e68422	61443E4EC	3	5	4	4	5	5	5	2	2	5	3	5	5	1	3	3	4	3	4	3	3	4	5	5	4	5	5	4	5	4	5	5	5	5	5	5	4	5	5	5	5	1	1	/1/3/	1	0	3	Niveau 3
66d0802492349	BA70E5865	3	3	4	4	4	4	3	5	2	2	4	2	4	3	3	2	1	1	1	1	1	4	3	2	4	2	1	1	1	1	1	4	2	1	2	2	4	4	3	2	2	4	1	/1/3/	1	0	3	Niveau 3
66d080a9853d1	CD8CEE646	4	5	5	5	5	4	5	4	2	5	5	5	5	4	5	2	4	4	1	1	1	5	5	5	5	5	5	5	5	5	1	5	5	5	5	4	5	5	5	5	5	1	1	/1/2/	1	2	0	Niveau 2
66d080c60dd5d	60411E40B	4	5	5	5	5	4	5	5	2	5	5	5	5	5	5	3	1	1	2	2	2	5	5	5	5	5	1	5	5	5	5	5	5	4	5	5	5	4	4	4	4	1	1	/2/	0	2	0	Niveau 1
66d080df09b3c	66074BA7A	4	4	4	4	4	5	4	2	3	5	4	2	4	4	5	4	2	2	1	2	2	5	5	5	5	5	5	3	3	3	3	4	3	4	5	4	4	5	5	5	5	2	2	/2/	0	2	0	Niveau 1
66d080ebaaf39	44780E86D	4	5	4	4	3	3	5	4	2	5	5	4	5	3	5	3	3	1	3	3	3	5	5	5	5	5	2	5	5	5	5	5	5	2	3	3	3	5	3	5	4	2	2	/1/2/3/	1	2	3	Niveau 3
66d08113611d9	C11502286	4	5	5	5	2	4	4	3	1	5	5	4	5	4	4	3	3	3	2	2	3	3	3	4	3	4	4	4	4	4	3	5	4	3	3	3	3	4	4	4	4	2	3	/1/2/3/	1	2	3	Niveau 3
66d081329cb7a	34F360F2D	4	4	4	4	3	4	5	4	1	4	4	2	2	3	5	3	3	4	3	3	3	4	4	4	4	4	1	1	1	1	1	4	1	4	3	3	3	3	2	2	4	3	3	/2/3/	0	2	3	Niveau 3
66d081d073eb8	DE3914CE1	4	5	5	5	2	4	5	4	2	5	5	4	5	4	5	2	3	2	4	4	4	5	4	5	5	5	5	3	3	3	3	5	3	4	4	3	4	5	5	5	5	2	3	/1/2/	1	2	0	Niveau 2
66d081d45a399	62F7ADC6D	4	5	5	5	4	3	4	3	3	4	4	4	4	5	4	4	3	4	3	3	2	4	3	3	4	3	5	5	5	5	5	5	5	5	3	3	3	4	4	4	5	3	3	/3/	0	0	3	Niveau 2
66d081e1b0f03	5CB5557FE	3	5	5	5	4	5	5	5	1	4	5	3	5	2	5	3	2	2	3	4	2	3	3	2	3	1	1	5	5	5	5	5	5	3	2	1	1	5	5	5	4	4	4	/1/3/	1	0	3	Niveau 3
66d083909d245	11C082C54	2	2	2	2	5	4	4	5	2	4	3	5	2	4	4	2	2	4	3	3	2	4	3	3	4	4	1	2	4	4	3	4	4	4	5	5	4	4	5	4	5	2	2	/1/	1	0	0	Niveau 1
66d083f507046	480A69597	3	4	3	3	5	5	5	5	3	5	5	5	5	4	5	2	3	3	5	5	5	4	4	4	4	4	2	2	2	2	2	2	2	3	2	3	2	4	4	4	4	2	2	/2/	0	2	0	Niveau 1
66d084063cbbd	43C0C0220	4	4	5	4	2	4	5	4	1	4	5	1	2	4	4	2	1	1	2	2	2	5	4	5	4	5	5	5	5	5	5	5	5	4	4	4	2	5	4	5	5	1	1	/1/2/3/	1	2	3	Niveau 3
66d084910d09d	B32FE7041	4	5	5	5	5	5	5	5	4	4	5	5	4	4	4	4	3	3	4	3	4	4	4	5	3	5	3	5	5	5	4	4	4	2	3	3	4	4	4	4	4	4	4	/1/2/3/	1	2	3	Niveau 3
66d084d70c54a	5E672DD26	4	5	5	5	5	4	5	5	2	5	5	5	5	5	5	3	4	2	4	3	4	5	4	5	4	5	4	5	5	5	5	5	5	4	4	4	5	5	5	5	4	2	1	/1/	1	0	0	Niveau 1
66d0853fa54a8	7CE149AB9	4	3	3	4	1	5	1	1	1	5	4	1	5	5	5	1	1	2	1	1	1	2	2	4	3	3	1	1	1	1	1	1	1	1	1	1	1	5	3	3	4	4	4	/1/3/	1	0	3	Niveau 3
66d0859a4bbf5	B6C9453FA	4	4	4	4	3	4	5	5	2	5	5	5	5	5	5	1	1	1	4	4	4	3	4	4	3	4	2	4	3	3	4	3	3	3	4	4	4	4	4	4	4	2	2	/1/2/3/	1	2	3	Niveau 3
66d085aabfbe0	8A365841C	4	4	4	4	3	4	4	4	1	3	4	3	3	4	4	3	1	4	3	3	3	4	4	4	4	4	3	3	3	3	3	3	2	4	4	4	4	3	4	3	3	2	1	/1/2/3/	1	2	3	Niveau 3
66d08612cfbcd	95A1CB0A3	4	5	5	5	4	5	5	4	1	5	5	4	4	4	4	3	2	1	4	4	4	5	5	5	5	5	2	4	4	4	1	3	4	2	2	2	4	5	5	5	5	1	1	/3/	0	0	3	Niveau 2
66d086aaf3fd7	838FADE01	4	5	5	5	5	5	5	4	1	5	5	2	4	3	5	2	5	2	5	5	5	4	4	5	5	5	5	5	5	5	5	5	5	5	5	5	5	5	5	5	5	1	1	/1/2/	1	2	0	Niveau 2
66d086d84e1f1	8AB838CEC	3	4	4	4	3	3	3	4	1	3	4	3	4	4	4	4	4	4	4	4	3	3	3	3	3	3	3	3	3	3	3	3	3	3	3	3	3	3	3	3	3	3	3	/2/	0	2	0	Niveau 1
66d086dc6eec4	7B53AABFB	4	5	5	5	5	5	5	4	1	4	4	4	5	5	5	3	5	4	5	5	5	2	2	4	2	2	4	4	4	4	3	5	4	2	2	2	2	2	5	5	5	2	4	/2/3/	0	2	3	Niveau 3
66d086e6d5008	00F8C4BA5	4	4	4	4	1	3	4	3	1	4	5	5	4	5	4	1	1	1	3	1	1	4	5	5	5	5	4	5	5	5	4	5	5	4	4	3	4	4	4	4	5	2	2	/2/	0	2	0	Niveau 1
66d08726089ff	B3C0BAFBA	4	5	5	5	3	3	5	4	1	5	5	4	5	5	5	2	1	1	5	5	5	1	2	1	1	1	1	3	3	3	3	5	1	1	1	1	3	3	5	5	1	5	5	/1/2/3/	1	2	3	Niveau 3
66d08726ceea7	122BEA67E	4	5	5	5	2	5	5	2	2	5	5	5	5	5	5	3	5	5	3	3	2	5	5	5	5	5	2	3	3	3	2	5	1	3	3	3	3	4	2	4	3	1	1	/1/2/	1	2	0	Niveau 2
66d087429e857	D341B71AC	4	5	5	5	4	5	5	3	4	5	5	4	5	5	5	2	4	4	3	3	3	4	4	4	4	4	4	4	4	4	2	4	4	4	4	4	4	4	5	4	4	1	1	/3/	0	0	3	Niveau 2
66d0875c1b7fa	719FF4081	4	4	4	3	3	4	5	5	1	4	5	2	4	4	4	2	3	2	4	4	4	3	3	4	3	4	1	4	4	3	4	4	4	2	2	2	3	4	3	5	4	3	2	/3/	0	0	3	Niveau 2
66d0876364c6e	8B2674ACC	4	5	5	5	4	5	5	3	2	5	5	5	5	5	5	4	2	2	3	3	3	4	4	5	4	5	4	5	5	5	5	5	5	3	3	3	3	5	5	4	5	2	2	/1/2/3/	1	2	3	Niveau 3
66d0878e8af80	B541F3F7B	4	5	5	5	4	4	4	5	2	4	5	4	5	5	5	3	4	4	4	4	4	4	4	5	4	5	5	5	4	4	4	4	3	4	4	3	3	5	3	4	5	2	2	/1/2/	1	2	0	Niveau 2
66d0880e9952d	51E6770D6	4	4	5	4	4	3	3	4	1	4	5	3	3	5	3	2	1	4	1	1	2	4	4	4	5	5	5	5	5	5	5	5	5	3	3	2	4	4	4	3	4	1	1	/2/	0	2	0	Niveau 1
66d088fb11fd5	96218B090	4	5	5	5	4	5	5	5	3	5	5	5	4	4	5	4	3	2	4	4	4	5	5	5	5	5	3	4	4	4	4	4	4	4	5	5	4	5	4	5	5	1	1	/1/2/3/	1	2	3	Niveau 3
66d08903ad5e8	C77C6D922	4	5	5	5	5	4	5	5	1	5	5	5	5	5	5	3	3	2	3	3	1	4	4	5	4	4	4	3	3	4	2	3	3	2	3	2	4	4	4	4	5	2	2	/1/2/	1	2	0	Niveau 2
66d08906cb605	D13C3AAD8	4	5	4	5	2	5	4	4	1	5	5	4	5	4	5	2	3	2	3	2	3	4	5	5	5	5	4	4	4	3	3	4	4	4	4	3	3	5	4	4	4	1	1	/1/2/3/	1	2	3	Niveau 3
66d0892fcc5f3	F110BB22E	4	4	4	4	4	4	5	3	1	3	4	2	3	4	4	2	2	1	3	3	3	4	4	4	4	4	1	1	1	1	1	4	1	4	4	3	3	4	4	4	5	2	2	/3/	0	0	3	Niveau 2
66d0895a40bad	64B0F08C6	4	4	4	4	5	5	5	4	2	4	5	4	5	4	5	3	2	2	3	3	3	4	4	4	4	4	2	2	2	2	2	2	2	3	3	4	4	4	3	3	4	3	3	/2/	0	2	0	Niveau 1
66d0898c46d06	CA7AC8A2E	4	5	5	5	3	5	4	4	1	4	4	4	5	5	5	1	5	4	1	2	2	4	5	5	5	5	2	4	4	4	5	5	4	4	5	5	5	5	5	5	5	1	1	/2/	0	2	0	Niveau 1
66d08a55a7b7c	23F002318	4	5	5	5	4	5	4	3	1	5	5	5	5	5	5	2	4	4	4	3	3	4	4	4	4	4	3	4	4	4	4	4	4	3	3	3	3	4	5	4	3	3	3	/1/2/	1	2	0	Niveau 2
66d08ad4742f0	53CBD97F0	2	1	3	1	1	2	2	2	1	4	4	5	2	3	2	1	1	1	4	3	4	2	2	2	4	3	1	4	4	4	4	3	2	2	2	2	2	4	1	4	3	2	1	/3/	0	0	3	Niveau 2
66d08b88dc6a2	D28864BE4	3	4	5	4	5	3	5	4	3	5	5	2	5	5	3	5	5	5	5	4	4	4	4	5	4	4	3	5	5	5	2	5	2	4	3	3	3	5	4	5	5	4	3	/1/3/	1	0	3	Niveau 3
66d08becea884	E29F5F5A0	4	5	5	5	2	4	5	4	3	4	5	4	5	4	4	4	4	3	4	4	4	4	4	5	4	4	5	5	4	4	1	4	2	3	3	4	4	4	5	5	5	2	1	/2/	0	2	0	Niveau 1
66d08bfcf22bc	5EC5B3DFC	4	5	5	5	4	4	5	4	1	5	4	5	5	5	5	3	3	2	3	4	4	4	5	5	5	5	4	5	5	5	5	4	5	3	3	2	1	5	4	5	4	1	1	/3/	0	0	3	Niveau 2
66d08c08cbcc9	30C0C1436	3	4	4	4	3	4	4	4	2	2	3	4	3	3	4	2	2	3	3	4	3	4	4	4	4	4	2	4	3	4	3	3	4	4	4	3	4	4	4	3	4	2	2	/1/	1	0	0	Niveau 1
66d08ca93744d	03548150E	2	4	4	4	2	4	4	3	2	4	3	4	4	4	4	3	2	2	4	4	4	4	4	5	4	4	4	4	4	4	4	4	4	5	5	5	5	5	4	5	5	2	2	/3/	0	0	3	Niveau 2
66d08cc278226	B2C04A859	4	4	3	4	4	4	5	4	3	4	5	4	4	4	4	3	2	1	1	2	2	4	4	4	2	3	1	5	4	5	3	5	5	4	4	3	4	4	3	4	4	1	1	/1/3/	1	0	3	Niveau 3
66d08ccd9eeb3	54C7B6249	4	5	5	5	5	5	5	5	3	1	4	2	4	3	4	3	2	5	3	3	3	1	2	3	4	5	2	3	4	5	4	3	2	3	4	5	4	4	3	5	4	5	4	/2/	0	2	0	Niveau 1
66d08cdd40e5c	35CE1054A	4	5	5	5	5	4	5	4	1	5	5	2	5	5	5	3	1	1	5	5	5	5	5	5	5	5	1	1	1	1	1	1	1	5	5	5	4	3	3	3	5	1	1	/1/2/3/	1	2	3	Niveau 3
66d08d2a9c690	89D557EA5	3	5	4	4	4	4	4	3	4	4	3	4	4	4	4	3	4	3	2	3	2	3	4	4	4	4	5	5	5	4	4	4	4	4	4	4	3	4	4	4	3	3	4	/2/	0	2	0	Niveau 1
66d08d81d6c11	001C643E1	4	5	5	5	4	5	5	5	1	5	4	3	5	5	5	5	2	2	1	1	1	4	4	5	3	4	3	3	4	4	3	3	3	3	3	3	3	4	3	4	4	1	3	/1/	1	0	0	Niveau 1
66d08da10c42b	659C2405E	4	5	5	4	3	5	4	4	2	4	4	5	5	4	4	4	4	5	4	4	4	4	3	5	3	4	4	5	3	3	2	2	3	4	4	3	3	4	4	4	4	3	3	/1/2/3/	1	2	3	Niveau 3
66d08e784f883	E0E35BBE3	2	3	3	3	3	3	3	4	3	3	3	3	3	4	3	4	3	4	2	3	3	3	3	3	3	3	4	4	4	4	4	4	3	4	4	3	3	3	3	3	3	4	3	/2/	0	2	0	Niveau 1
66d08ea44b9cf	8F6ECF878	4	5	4	3	5	5	5	3	1	5	5	5	5	5	5	2	1	1	1	1	1	4	5	5	5	5	1	5	5	5	1	5	4	5	4	4	4	3	3	3	4	1	1	/1/2/	1	2	0	Niveau 2
66d08f0109127	87E77B862	4	3	2	2	3	4	5	3	4	4	5	4	4	3	4	4	5	4	3	3	2	4	4	4	3	3	4	4	3	5	5	4	4	2	3	3	3	4	4	4	4	3	3	/1/2/3/	1	2	3	Niveau 3
66d08f0a14d13	075871216	4	5	5	4	3	4	4	5	1	5	5	5	2	3	5	4	5	5	3	4	4	4	5	5	5	5	5	1	5	5	3	5	4	3	4	4	3	5	4	4	5	1	1	/3/	0	0	3	Niveau 2
66d08f5ecf0a2	B68CDAF0D	4	5	5	4	5	4	4	3	1	4	5	3	3	1	4	3	3	4	1	1	1	4	4	5	4	5	2	4	3	2	3	3	4	4	4	4	4	5	5	4	4	1	1	/1/2/	1	2	0	Niveau 2
66d08f98130bf	E1C1A490D	4	5	5	5	2	4	2	4	1	4	4	2	5	5	5	1	5	5	1	1	1	4	2	3	3	1	1	1	1	1	1	1	1	1	3	3	3	4	4	4	4	2	2	/3/	0	0	3	Niveau 2
66d0906fa066a	E5D3498E4	4	4	4	4	4	5	5	3	1	2	3	1	3	3	4	3	1	1	4	4	4	4	4	3	4	4	2	4	4	4	2	4	4	3	4	4	4	4	4	4	4	1	1	/3/	0	0	3	Niveau 2
66d090cf72a32	477B9AE3D	4	4	4	3	5	4	5	3	1	4	5	4	5	4	5	3	2	2	2	2	4	4	4	4	4	4	1	1	1	1	1	1	1	4	4	3	3	3	3	3	3	2	2	/2/3/	0	2	3	Niveau 3
66d090ef195e3	C94B43D94	4	4	4	4	4	5	4	3	1	4	5	5	5	5	5	1	2	2	4	4	4	3	2	3	2	2	1	4	4	4	3	4	3	2	1	2	1	3	3	3	3	2	3	/2/3/	0	2	3	Niveau 3
66d091fd9c6b5	C718B7D6C	4	4	3	3	4	4	3	3	1	4	5	3	4	5	4	1	3	3	2	2	2	4	4	4	4	4	2	2	1	3	4	4	4	3	2	2	3	4	4	4	4	2	2	/1/2/3/	1	2	3	Niveau 3
66d092316b036	35E198DE0	4	5	3	3	3	3	4	4	3	4	5	4	4	4	5	3	4	3	2	1	1	4	4	4	4	4	3	3	3	3	3	3	3	3	3	3	3	3	4	3	4	3	3	/3/	0	0	3	Niveau 2
66d092791127a	BFE78CC82	4	4	5	4	3	3	4	4	1	2	5	3	3	3	5	2	2	1	2	2	2	5	5	5	5	5	4	5	5	4	5	5	5	5	4	3	3	4	3	4	4	1	2	/1/2/3/	1	2	3	Niveau 3
66d092817e969	C1C70DBF6	4	4	4	4	5	5	4	4	3	4	4	5	4	5	5	4	3	4	1	2	1	4	5	5	5	5	5	5	5	5	5	5	5	5	4	4	4	4	4	4	4	2	3	/1/2/3/	1	2	3	Niveau 3
66d093089d794	BC82D5093	4	4	4	4	4	5	5	4	3	5	5	1	4	3	5	4	3	2	3	4	3	4	4	4	4	4	1	1	1	1	1	4	1	2	2	1	3	4	3	4	4	2	2	/2/3/	0	2	3	Niveau 3
66d09452733ef	32367AEAD	4	5	5	5	4	4	5	4	2	4	5	3	3	3	5	4	3	2	1	1	1	5	5	5	5	5	4	4	4	4	3	4	4	5	5	5	3	4	4	4	5	1	1	/1/2/3/	1	2	3	Niveau 3
66d097724b398	514376C3C	4	4	4	4	5	5	5	2	4	4	5	4	5	5	5	1	1	1	1	1	1	5	5	4	4	5	1	4	4	4	4	4	4	5	5	5	5	5	5	5	5	1	1	/1/2/3/	1	2	3	Niveau 3
66d097cca4126	5654EA3BA	4	5	5	5	2	4	5	4	1	5	4	5	4	3	5	2	3	4	3	3	3	4	4	5	5	5	2	2	2	2	2	5	2	4	4	3	3	4	5	4	4	1	1	/1/2/	1	2	0	Niveau 2
66d0980b5216f	34CF8AD9F	4	3	3	3	3	3	3	4	3	4	4	4	4	4	4	4	4	3	2	2	2	4	4	4	4	4	3	3	3	3	3	3	3	4	4	4	4	4	4	4	4	1	1	/1/2/3/	1	2	3	Niveau 3
66d0980b6da12	EBFA64BAD	4	5	5	5	4	4	4	3	1	4	4	4	5	5	5	1	5	5	1	1	1	3	4	4	5	5	2	5	5	4	4	4	5	4	4	4	4	4	4	3	4	1	1	/1/	1	0	0	Niveau 1
66d09817d6b36	E8A63C1EB	4	5	5	5	3	4	4	4	2	3	5	4	5	2	5	4	3	1	3	3	3	5	5	5	5	5	4	5	5	5	1	5	5	5	5	5	4	5	5	5	5	1	1	/1/2/	1	2	0	Niveau 2
66d0982264f2f	398D62EA2	3	4	4	4	5	5	5	5	4	5	5	3	4	3	5	4	2	2	5	5	5	4	5	5	5	5	4	4	3	3	3	4	3	4	4	4	4	5	4	4	5	1	1	/2/	0	2	0	Niveau 1
66d099340fb97	4E5B9EA8D	3	3	3	3	3	4	3	5	3	5	4	5	5	5	5	3	4	3	1	1	1	5	5	4	4	4	2	5	5	5	3	5	3	4	4	4	3	4	4	4	4	2	2	/2/	0	2	0	Niveau 1
66d0994134135	C8424674D	3	3	3	3	4	4	3	4	3	3	3	2	3	3	4	2	2	2	1	1	1	2	2	2	2	2	1	2	2	2	2	2	2	2	2	2	2	2	2	2	2	3	3	/2/	0	2	0	Niveau 1
66d09982d1502	BEEA866B9	3	4	3	4	3	4	4	3	4	3	3	3	4	3	4	3	3	4	2	2	3	3	4	3	4	3	3	4	4	5	4	4	4	3	4	4	4	3	3	4	4	4	4	/2/	0	2	0	Niveau 1
66d099c56ec1e	43292EE8D	4	5	5	5	2	4	5	4	1	3	4	3	3	3	4	3	1	1	3	4	2	4	5	5	5	4	3	5	5	5	5	5	3	4	4	4	4	3	3	5	4	1	1	/3/	0	0	3	Niveau 2
66d09a11200a9	6A62DA908	4	5	5	5	3	5	5	3	3	4	5	4	3	3	5	3	3	4	4	4	4	4	4	5	4	5	4	5	5	5	5	5	5	4	5	4	5	4	5	4	5	1	1	/3/	0	0	3	Niveau 2
66d09a273619b	9271CF72E	4	5	5	5	5	5	5	3	2	5	5	5	5	5	5	5	3	3	3	3	3	5	5	5	5	5	1	4	4	4	4	4	4	3	3	3	3	4	3	4	4	1	1	/1/2/	1	2	0	Niveau 2
66d09af40c631	4ECB5EB72	4	3	3	3	2	3	5	4	1	5	5	4	5	5	5	1	1	1	3	3	3	4	4	5	5	5	1	1	1	1	1	1	1	5	4	4	4	1	1	1	4	1	1	/2/	0	2	0	Niveau 1
66d09ba092b4d	D5DCBBF1A	4	4	4	4	3	3	3	4	4	4	4	4	4	4	2	2	2	4	4	4	4	4	4	4	4	4	4	4	4	4	4	4	4	3	3	3	3	4	4	4	4	2	2	/2/	0	2	0	Niveau 1
66d09be9c0028	F5D2151FA	4	4	4	3	2	5	4	5	2	4	5	4	5	4	5	3	1	1	1	1	2	5	5	5	5	5	1	4	4	4	4	4	4	4	4	4	4	5	5	5	4	1	1	/1/2/3/	1	2	3	Niveau 3
66d09bf9932b7	AB32D3539	4	5	5	4	3	4	4	5	3	3	5	4	5	5	5	4	5	2	3	4	4	4	5	4	4	4	2	5	3	3	1	4	4	3	4	4	3	3	3	4	3	1	1	/3/	0	0	3	Niveau 2
66d09d230d02f	4148C720B	4	4	4	3	4	4	4	2	1	2	2	2	3	3	3	3	1	1	2	1	2	4	4	5	4	4	5	5	5	5	4	5	5	4	4	4	4	5	5	4	5	1	1	/3/	0	0	3	Niveau 2
66d09d45e46fe	65EC77C45	3	4	4	4	4	4	4	2	3	4	5	5	5	5	5	3	2	2	3	3	3	4	4	4	4	4	4	4	4	4	4	4	3	3	3	3	4	3	4	4	4	2	2	/1/2/3/	1	2	3	Niveau 3
66d09d96c004a	1728829D7	4	5	5	4	4	5	4	4	4	5	5	5	5	5	5	4	5	5	1	2	2	4	4	5	4	5	2	5	5	5	5	5	5	4	3	3	3	5	5	5	5	3	3	/1/3/	1	0	3	Niveau 3
66d09da4993ba	BB777703D	2	4	4	4	4	4	1	3	1	4	1	4	1	4	1	1	1	1	2	2	2	3	4	4	4	4	1	4	4	4	4	4	4	2	2	2	2	4	4	4	4	3	3	/2/3/	0	2	3	Niveau 3
66d09db8a4c82	A52038F59	4	5	4	4	3	4	3	4	2	4	4	5	4	5	4	3	2	2	4	3	3	3	4	5	5	5	3	1	1	1	1	3	1	4	5	4	4	5	4	3	5	2	2	/1/2/	1	2	0	Niveau 2
66d09dbf6949f	21EF63B51	3	4	4	4	4	4	4	3	3	3	4	4	4	5	3	3	4	3	1	3	2	3	4	4	4	4	2	4	3	3	3	3	3	4	3	3	3	3	4	4	4	2	2	/1/2/3/	1	2	3	Niveau 3
66d09dcc9de25	C7B34A260	4	5	5	5	5	5	5	3	1	4	5	4	4	5	5	2	3	4	4	3	2	3	3	4	3	4	4	5	3	3	4	4	2	3	3	2	3	5	4	4	5	3	3	/2/	0	2	0	Niveau 1
66d09e2403566	581A8B7D1	4	4	4	4	5	5	5	5	2	4	5	3	3	4	5	3	2	1	3	3	4	4	4	5	5	5	3	5	5	5	5	5	5	4	4	3	3	5	5	5	4	1	1	/2/	0	2	0	Niveau 1
66d09e7ba18d8	571944C6E	4	5	5	4	3	3	4	3	1	4	4	4	4	2	4	3	4	3	3	3	3	4	4	5	4	4	4	5	5	5	3	4	5	5	5	5	4	5	5	5	5	2	2	/1/2/3/	1	2	3	Niveau 3
66d09ed5e904b	87F9D3926	4	4	4	5	3	4	5	4	4	4	5	4	5	5	4	2	5	3	4	3	3	3	5	4	4	4	4	5	5	5	4	4	3	3	4	3	3	4	3	3	4	3	4	/1/2/	1	2	0	Niveau 2
66d09edf2211a	588AB3ABA	4	5	5	5	5	4	5	2	3	5	5	4	4	4	5	3	5	4	4	5	4	4	4	5	4	5	1	5	5	5	2	5	2	3	4	4	4	5	5	5	4	1	1	/1/2/	1	2	0	Niveau 2
66d09eeae12d2	026BFAD7B	4	5	4	4	2	5	4	4	3	4	5	5	4	4	4	4	2	2	3	2	3	4	4	5	4	5	5	5	5	3	5	5	4	4	4	3	2	5	5	5	4	1	1	/1/3/	1	0	3	Niveau 3
66d09f2140fca	F3BCB28C8	4	5	4	4	5	5	5	5	1	5	4	5	5	4	5	3	1	1	1	1	1	4	3	4	3	5	5	5	5	4	5	4	5	4	3	3	4	5	5	5	5	2	2	/1/3/	1	0	3	Niveau 3
66d09f260943a	C78695912	4	5	5	5	2	5	2	3	2	2	5	1	4	5	5	5	1	1	3	4	4	4	4	5	3	4	1	3	4	5	1	5	4	4	3	3	3	2	2	4	4	2	2	/1/2/3/	1	2	3	Niveau 3
66d09f84ce27a	27F42364B	4	5	5	5	4	5	5	5	1	5	5	5	4	5	5	3	1	1	2	3	2	4	4	4	4	4	4	4	4	4	4	4	4	3	3	3	3	5	3	5	5	2	2	/1/2/	1	2	0	Niveau 2
66d09f89d0913	FDF3FEAC5	3	3	3	3	3	3	3	1	1	1	4	1	4	1	2	2	2	2	1	1	1	2	2	2	2	2	2	2	2	2	2	2	2	2	2	2	2	2	2	2	2	4	4	/1/2/3/	1	2	3	Niveau 3
66d09fd511e81	367A088F1	4	5	5	4	3	5	5	5	1	5	5	3	1	2	5	1	1	1	1	1	2	4	5	4	5	5	1	5	5	5	5	5	5	4	4	3	4	5	5	5	5	2	2	/1/2/	1	2	0	Niveau 2
66d0a010ec42e	8CC111D3C	4	5	5	4	4	4	5	4	3	4	3	5	4	4	4	4	3	4	2	2	2	4	4	4	4	4	4	3	3	3	3	4	1	4	4	4	4	4	4	4	5	1	1	/2/3/	0	2	3	Niveau 3
66d0a0293a103	0D501F278	4	5	5	5	4	4	5	2	1	5	5	5	5	5	5	3	2	1	4	4	4	5	5	5	4	4	2	3	2	2	2	4	4	3	4	3	3	4	5	5	5	1	1	/1/2/3/	1	2	3	Niveau 3
66d0a02fb4370	928D2E7FB	4	5	5	5	4	4	5	5	3	4	5	4	5	5	4	2	4	3	3	4	4	3	4	5	4	4	1	5	4	4	4	4	4	4	4	4	3	4	4	4	4	2	3	/1/	1	0	0	Niveau 1
66d0a080c1f63	8EF5114E4	4	5	5	5	5	5	5	5	1	5	5	5	2	5	4	2	3	2	2	3	1	3	4	4	4	4	4	4	4	4	4	4	4	3	3	2	2	5	5	5	4	2	2	/2/3/	0	2	3	Niveau 3
66d0a08c172ee	C61ED1EDC	4	5	5	5	5	5	5	5	4	5	4	4	5	5	4	4	5	5	4	4	4	3	4	4	4	4	4	4	4	4	4	4	4	2	4	4	4	4	4	4	4	2	2	/1/	1	0	0	Niveau 1
66d0a1741e5c4	004404AA9	4	5	4	4	2	4	4	3	3	4	5	4	5	4	5	4	3	2	4	3	4	4	4	5	4	4	4	5	4	4	5	5	5	4	4	4	4	5	5	4	5	2	2	/1/2/3/	1	2	3	Niveau 3
66d0a1af24288	E5107CD79	4	4	4	4	5	4	5	5	1	4	5	4	4	4	5	3	5	4	3	3	3	5	5	5	5	5	3	4	4	4	4	4	4	4	4	3	4	4	4	4	4	1	1	/1/2/3/	1	2	3	Niveau 3
66d0a1ee3b759	1A83D8773	4	5	5	5	5	4	5	4	4	5	5	5	5	5	5	5	5	5	3	3	3	5	5	5	5	5	5	5	5	5	5	5	5	5	5	5	5	5	5	5	5	1	1	/1/	1	0	0	Niveau 1
66d0a20d9a793	F2F26F16C	4	5	5	5	3	4	5	5	1	5	3	5	5	4	5	1	2	2	3	3	3	4	4	4	4	4	1	1	1	1	1	1	1	4	4	4	4	4	4	4	4	1	1	/1/2/	1	2	0	Niveau 2
66d0a23ee6b78	B8783A42F	4	4	4	5	2	4	2	3	2	4	3	3	4	4	4	3	1	1	1	1	1	4	3	4	3	4	1	4	4	4	3	4	3	3	4	4	4	4	3	4	4	3	3	/1/3/	1	0	3	Niveau 3
66d0a252351b2	E2C51B347	4	5	5	5	2	4	5	5	2	5	5	4	5	5	5	4	3	3	3	3	3	5	5	5	5	5	4	4	5	5	4	5	5	4	4	4	4	5	5	5	5	1	2	/1/2/	1	2	0	Niveau 2
66d0a30fa017d	3A1071B3E	4	5	4	5	5	4	5	4	2	4	5	5	5	5	5	4	3	4	3	4	3	5	5	5	4	4	5	5	5	5	5	5	4	3	2	2	2	5	4	4	4	2	2	/1/2/	1	2	0	Niveau 2
66d0a4370e5e6	BD29ABF40	4	4	4	4	3	4	4	4	1	3	4	4	4	4	4	4	1	1	4	3	3	4	4	4	4	4	3	3	3	3	3	3	3	4	4	4	4	4	3	4	4	2	2	/2/	0	2	0	Niveau 1
66d0a44acfd1f	28167056A	4	5	5	5	4	4	5	5	4	4	4	5	5	4	4	4	3	1	4	2	4	4	4	5	4	4	4	4	4	4	4	3	5	4	4	5	4	4	4	3	3	1	2	/2/	0	2	0	Niveau 1
66d0a45e70ea9	D2D199135	4	5	4	4	4	4	4	3	3	5	5	3	4	4	5	4	2	2	1	3	3	4	4	4	4	4	1	4	4	4	5	5	5	4	4	4	4	4	3	3	4	1	1	/2/	0	2	0	Niveau 1
66d0a4ad7878d	68D8D6543	3	5	5	5	5	5	5	5	1	4	1	5	5	5	5	4	1	1	1	1	1	3	2	4	3	4	1	1	1	1	1	1	1	3	3	1	4	5	5	3	4	1	1	/1/	1	0	0	Niveau 1
66d0a4b2964fe	677F545D0	3	5	4	4	3	4	4	4	3	4	5	4	5	4	4	4	4	3	4	4	3	4	4	5	4	4	2	2	2	3	2	2	3	4	4	4	3	3	3	4	4	2	2	/1/2/	1	2	0	Niveau 2
66d0a4c10165a	598833133	4	3	3	4	1	4	5	2	2	4	5	1	3	4	5	1	2	3	2	2	3	5	5	5	5	5	4	2	2	3	3	5	3	4	5	4	3	5	4	3	5	2	2	/1/	1	0	0	Niveau 1
66d0a4ddcc783	3DF2FC9ED	4	4	4	5	2	3	2	4	2	4	5	5	5	5	4	1	1	1	3	4	4	1	2	1	1	1	2	2	2	3	3	3	4	2	1	1	1	4	5	3	2	3	2	/1/2/3/	1	2	3	Niveau 3
66d0a4e3aa4a1	06C98C223	4	5	3	4	5	5	4	3	4	4	4	1	4	4	4	4	2	1	4	5	4	4	3	4	4	4	3	4	4	4	4	4	3	2	3	3	2	5	4	4	4	3	2	/1/2/3/	1	2	3	Niveau 3
66d0a4e81a7fc	F8D34EA6E	4	4	4	3	4	2	4	1	2	4	4	2	4	4	5	3	1	1	4	4	4	4	4	4	4	4	2	5	5	5	5	5	5	4	3	3	3	4	4	4	4	2	2	/1/	1	0	0	Niveau 1
66d0a56e6716d	304A55567	4	5	4	5	5	5	5	5	1	4	5	1	2	4	5	4	1	1	3	3	1	4	4	5	5	5	4	5	5	5	5	5	5	4	4	2	4	3	3	3	4	2	1	/1/	1	0	0	Niveau 1
66d0a5858d111	A19947589	4	4	4	4	2	4	5	5	3	5	5	2	4	4	5	5	1	1	1	1	1	5	4	5	3	4	2	5	5	5	1	5	5	3	3	3	3	5	4	4	5	1	1	/2/	0	2	0	Niveau 1
66d0a5b94d8d9	630AE5698	4	5	5	5	5	5	5	5	5	5	5	5	5	5	5	5	5	5	4	4	4	5	5	5	5	5	5	5	5	5	5	5	5	5	5	5	5	5	5	5	5	2	2	/2/	0	2	0	Niveau 1
66d0a5ef6e03b	1AB9ED805	4	5	5	5	5	3	5	4	1	5	5	3	4	5	5	2	5	3	4	5	4	4	5	5	5	5	5	5	5	5	5	5	5	5	5	5	4	4	4	4	4	2	1	/2/3/	0	2	3	Niveau 3
66d0a64562414	032167BD8	4	4	4	4	4	5	5	4	4	4	4	4	4	5	4	4	1	4	3	3	3	4	4	4	4	4	4	4	4	4	4	4	4	4	4	4	4	4	4	4	4	2	2	/3/	0	0	3	Niveau 2
66d0a6504fdc3	8C6A1AB15	3	4	4	4	4	4	5	5	2	5	5	5	1	4	5	2	2	2	3	3	1	5	5	5	5	5	5	5	5	5	5	5	5	5	5	5	5	5	5	5	5	1	1	/1/2/3/	1	2	3	Niveau 3
66d0a6aeaa3bb	C1C2C99B7	4	4	4	4	3	4	5	4	2	5	5	2	5	5	5	3	3	1	3	4	4	4	4	5	4	5	3	3	3	3	3	4	3	4	4	3	3	4	4	4	4	1	1	/3/	0	0	3	Niveau 2
66d0a6af026a0	21191D9DB	4	4	4	3	3	5	5	5	1	5	5	2	3	4	4	1	1	1	1	1	1	4	4	4	4	4	5	5	5	5	3	5	5	3	3	3	4	5	4	4	5	1	1	/2/	0	2	0	Niveau 1
66d0a6b229f6e	BCBB40CC1	4	5	4	4	1	5	5	5	1	5	5	4	5	3	5	1	1	1	3	3	3	5	5	5	5	5	5	5	5	5	5	5	5	4	5	4	4	4	3	4	5	1	1	/2/3/	0	2	3	Niveau 3
66d0a6c53dc94	6828D9609	3	4	3	4	4	4	5	5	1	4	5	3	3	4	4	1	1	1	1	1	1	4	4	4	4	4	4	5	4	4	4	4	4	4	4	4	3	4	4	4	4	1	1	/2/3/	0	2	3	Niveau 3
66d0a6ee9d65a	E7EABE4F3	4	4	3	4	3	4	5	5	2	4	1	2	2	4	5	4	4	2	4	5	5	3	3	4	4	4	1	1	1	1	1	1	1	3	2	2	2	3	5	5	4	2	1	/1/2/	1	2	0	Niveau 2
66d0a7351599b	4F594196A	4	5	4	4	2	5	5	2	1	5	5	5	3	3	5	4	3	1	5	5	5	5	4	5	4	5	4	5	5	5	4	3	4	4	4	3	3	5	5	5	5	2	2	/1/2/3/	1	2	3	Niveau 3
66d0a73c0d360	B1A4DE856	4	4	4	5	3	4	5	5	2	5	3	4	4	5	5	4	3	2	3	5	4	4	4	5	5	4	5	5	5	5	4	5	5	4	5	3	3	5	4	5	4	1	2	/1/2/	1	2	0	Niveau 2
66d0a75c3e5f5	8B6555B8D	4	5	5	5	4	5	2	5	2	3	5	4	5	4	4	2	5	5	4	4	3	4	4	4	4	4	2	4	4	4	4	4	2	3	3	4	4	4	4	4	4	2	2	/1/2/3/	1	2	3	Niveau 3
66d0a776ebe57	83188FD4E	4	4	4	4	3	2	3	4	1	5	4	4	4	4	4	2	3	3	4	4	4	4	4	4	4	4	1	3	3	3	5	3	2	3	3	3	3	4	4	4	4	2	2	/1/2/	1	2	0	Niveau 2
66d0a77fabe0b	8A5006E1F	3	4	3	4	5	5	4	4	3	4	5	4	2	4	5	4	3	2	1	1	2	3	2	2	3	3	4	4	3	3	3	3	4	3	4	3	5	4	4	3	5	1	2	/2/	0	2	0	Niveau 1
66d0a787f3300	447BB850A	4	5	5	5	5	5	5	4	3	5	5	5	5	5	5	4	5	5	5	5	5	5	5	5	5	5	3	3	3	4	4	5	5	5	5	5	4	5	5	5	5	1	1	/3/	0	0	3	Niveau 2
66d0a7893b597	2AAF0F9C3	3	5	5	5	5	4	5	1	1	5	5	5	5	5	5	3	5	5	5	5	5	5	5	5	5	5	1	1	1	1	1	4	1	4	4	4	4	4	4	4	5	1	2	/1/	1	0	0	Niveau 1
66d0a7a6bb977	41A9DFA10	3	4	3	3	2	4	4	4	2	3	4	2	4	3	4	4	2	1	2	2	3	4	4	4	4	5	1	5	4	4	1	4	4	4	4	4	3	5	3	4	5	2	2	/2/3/	0	2	3	Niveau 3
66d0a7d07a70a	078AAC6B6	4	5	4	4	4	3	4	4	2	5	4	4	4	4	4	3	4	5	3	4	3	4	4	4	4	5	1	1	1	1	1	4	1	4	4	4	4	5	5	5	5	1	1	/1/2/3/	1	2	3	Niveau 3
66d0a7d4c862d	EFBCA4712	3	5	3	4	3	3	4	3	3	2	4	2	4	2	3	4	2	4	3	2	4	2	4	2	3	4	2	3	2	3	2	3	2	4	2	3	3	4	3	2	2	3	2	/1/2/	1	2	0	Niveau 2
66d0a88adfbac	24A344CBD	4	5	5	4	5	5	5	3	4	5	5	5	5	5	5	5	4	5	2	2	2	4	4	4	4	4	4	4	4	4	4	4	4	4	4	4	4	4	4	4	4	2	2	/2/3/	0	2	3	Niveau 3
66d0a8ba98d83	DFFE47251	4	5	5	5	5	4	5	4	2	4	4	5	5	5	5	2	2	2	2	2	2	4	4	4	4	4	2	2	2	2	2	2	2	4	4	4	4	3	3	3	3	1	1	/1/2/	1	2	0	Niveau 2
66d0a8fb9c4a6	92C5D87C9	4	4	4	4	4	4	4	3	2	5	4	4	4	4	4	4	3	2	2	2	2	4	3	4	3	4	4	4	4	4	4	4	4	3	4	4	3	4	4	3	3	2	2	/3/	0	0	3	Niveau 2
66d0b2b67f14c	35E48B80E	4	3	3	3	5	5	5	5	4	5	3	5	5	5	5	1	1	1	1	1	1	2	1	1	2	2	1	5	5	5	5	5	5	1	1	1	1	5	5	5	1	4	2	/1/2/3/	1	2	3	Niveau 3
66d176225738c	59A135A69	4	5	5	5	1	5	2	5	2	5	5	4	5	5	5	3	5	1	4	4	4	1	1	5	4	5	5	4	1	1	1	1	1	2	2	2	2	5	5	3	5	1	1	/3/	0	0	3	Niveau 2
66d17699f15da	DA0620CFE	4	4	4	4	5	4	5	5	2	5	5	5	5	5	5	4	5	4	4	4	4	3	3	3	3	4	2	5	5	5	5	5	5	2	2	2	1	3	3	2	3	2	2	/1/2/3/	1	2	3	Niveau 3
66d177b7642f6	C97375D57	4	5	5	5	3	4	5	4	1	5	5	3	5	3	4	4	2	2	2	2	2	5	5	5	5	5	1	4	4	4	4	5	4	4	4	3	2	4	4	4	4	1	1	/1/2/3/	1	2	3	Niveau 3
66d178993f86a	53549C83A	4	5	4	4	2	4	3	4	1	5	5	3	4	4	5	4	5	1	1	2	2	3	3	4	3	4	5	5	5	5	5	5	5	2	1	1	1	5	5	5	4	1	1	/3/	0	0	3	Niveau 2
66d178e72ed58	7D1E1568D	4	4	4	3	4	5	5	3	1	5	5	3	4	5	5	4	1	1	4	4	4	4	4	4	4	4	4	1	1	1	4	5	4	2	4	2	3	5	5	5	4	1	1	/1/2/	1	2	0	Niveau 2
66d17c2d0f8cf	C7A1355B1	4	5	4	5	3	4	4	3	1	5	3	4	4	3	4	3	3	2	4	4	4	4	4	4	4	4	4	4	4	4	4	4	4	2	2	2	2	4	4	4	4	2	2	/1/2/3/	1	2	3	Niveau 3
66d17e62d0c99	CE56BF63F	4	5	5	5	5	5	5	5	5	5	5	5	5	5	5	5	5	5	5	5	5	4	3	4	3	4	4	4	5	4	4	5	5	4	4	4	4	4	4	4	4	4	4	/1/2/3/	1	2	3	Niveau 3
66d17ea695f6b	170538C03	4	5	5	4	3	4	5	5	3	5	5	5	5	5	5	4	4	4	2	2	2	5	5	5	5	5	3	4	4	4	4	4	4	4	4	4	4	4	4	4	4	1	1	/1/2/	1	2	0	Niveau 2
66d17f11a9803	A5BA2044C	4	4	3	4	4	4	5	3	2	3	3	2	2	4	4	1	2	1	1	1	1	2	3	3	3	4	1	1	1	1	1	1	1	2	2	1	1	1	1	1	1	3	3	/2/	0	2	0	Niveau 1
66d17f944bb0f	8A4B66403	4	5	4	3	4	5	5	4	3	4	5	5	5	3	3	3	1	1	2	2	4	3	4	4	4	4	1	1	2	1	3	5	3	2	2	2	3	5	1	4	4	1	2	/1/2/	1	2	0	Niveau 2
66d1802dc2b9a	B043C09B1	4	4	4	4	4	3	4	4	2	4	5	5	4	4	4	4	4	3	3	3	3	3	4	4	4	4	4	4	4	4	4	4	4	3	3	3	3	3	3	3	3	3	3	/1/2/3/	1	2	3	Niveau 3
66d1810f67d78	C8A2D199E	4	5	5	5	1	5	4	3	3	5	5	5	5	5	5	2	4	4	1	2	1	5	4	4	4	5	5	5	5	5	5	5	5	4	3	3	3	5	5	5	5	2	2	/1/2/3/	1	2	3	Niveau 3
66d1826e895f9	7C1268144	4	4	4	4	4	4	4	4	1	4	5	4	5	3	5	2	1	1	3	2	2	4	3	4	4	4	2	4	4	4	4	4	1	3	4	3	2	4	3	4	4	3	2	/1/2/	1	2	0	Niveau 2
66d182800a36d	804103D28	4	4	4	4	5	3	5	4	3	5	5	4	4	4	5	4	4	3	2	4	4	4	4	5	4	5	3	5	5	5	5	5	5	3	4	4	4	5	5	5	5	1	1	/1/2/3/	1	2	3	Niveau 3
66d18295174ae	CF5D8032A	4	5	2	4	2	4	5	4	3	3	5	4	4	5	4	3	4	4	3	3	3	4	4	5	4	5	4	5	5	4	5	5	3	3	3	3	3	4	3	4	5	2	2	/1/	1	0	0	Niveau 1
66d18412a2b2e	23E8CE0FA	4	4	4	4	4	5	5	2	1	4	5	5	4	5	5	2	4	1	3	3	4	4	4	5	4	5	2	2	2	2	2	4	2	4	4	4	4	5	5	4	4	1	1	/1/2/3/	1	2	3	Niveau 3
66d184423b0e2	29C9E1350	4	5	5	5	4	3	4	4	1	4	4	4	4	4	4	3	1	1	4	4	4	4	4	3	4	4	1	5	5	5	4	4	4	4	4	3	3	3	3	3	3	3	3	/1/2/3/	1	2	3	Niveau 3
66d1846131129	DAC3D5E77	4	4	4	4	4	3	4	3	3	4	5	5	3	4	4	3	3	3	4	3	3	4	4	4	4	4	1	4	4	4	1	4	4	3	3	2	2	4	4	5	5	1	1	/1/2/3/	1	2	3	Niveau 3
66d186d0da84f	9E13B040B	4	4	3	3	4	5	5	4	2	5	5	2	5	5	5	2	1	1	1	1	1	4	4	3	4	4	5	5	5	5	5	5	5	3	3	3	3	4	3	3	4	1	1	/1/3/	1	0	3	Niveau 3
66d18733db74e	874E8F03D	4	4	4	4	3	5	5	4	1	4	5	3	4	3	5	2	2	2	3	3	3	4	4	4	4	4	1	1	1	1	1	4	1	3	4	4	4	4	4	4	4	2	1	/1/2/	1	2	0	Niveau 2
[truncated: 74 more columns]

## Sheet: Key
$	Practices questioned				Fruit and vegetables waste scales
	Practices	Title	Modalities		Measurement scale		Code	Title	n° of modalities	Modalities details	Number of missing answers
1	P_purchase1	You prepare a shopping list of fruit and vegetables before going shopping.	1 à 5 (Never, Seldom, Sometimes, Often, Always)		Scale n°1 (all time)	Vegetables	Freq_Veg1	Vegetables discarding frequency	6	Ranging from less than once a month to 6 or 7 times a week	None
2	P_purchase2	You buy fruit and vegetables in small quantities, as and when you need them.					Portion_Veg1	Vegetables portion discarded each time	3	*1 portion, *1/2 portion or less, *1 to 2 portions, *More than 3 portions
3	P_purchase3	You check your stock of fruit and vegetables before going shopping.					Scale1 : Qty_Leg1	Discraded vegetables amount = Freq*Portion	18
4	P_conserv1	You store fragile fruit and vegetables in the refrigerator to preserve them longer.				Fruits	Freq_Fruits1	Fruit discarding frequency	6	From less than once a month to 6 or 7 times a week
5	P_conserv2	You freeze fresh fruit and vegetables to preserve them longer.					Portion_Fruits1	Fruit portion discarded each time	3	*1 portion, *1/2 portion or less, *1 to 2 portions, *More than 3 portions
6	P_storing1	You store the most fragile or ripe fruit and vegetables in a visible location (e.g. on a shelf or in a visible compartment).					Scale1 : Qty_Fruits1	Discraded fruit quantity = Freq*Portion	18
7	P_storing2	You store heavy fruit and vegetables underneath lighter or more fragile fruit and vegetables.			Scale n°2 (during the last 7 days)	Vegetables	Scale2 : Qty_Veg2	Discarded vegetables quantity	5	*Nothing, *Almost nothing, *A little, *A lot, *A great deal *I was not at home for the last 7 days	10
8	P_storing3	When storing fruit and vegetables, you isolate those that accelerate the ripening of others (e.g. bananas).				Fruits	Scale2 : Qty_Fruits2	Discarded fruit quantity	5		10
9	P_storing4	You remove fruit and vegetables that are starting to spoil from the storage area or container so that they do not contaminate the others.			Scale n°3 (during the last 7 days)	Vegetables	Scale3 : Prop_Veg	Proportion of vegetables discarded in relation to the quantity purchased	5	*None, *Less than 1/10, *Between 1/10 and 1/4, *Between 1/4 and 1/2, *More than half	77
10	P_nettoyage	In the refrigerator, you clean the areas used to store fruit and vegetables as soon as they become dirty.				Fruits	Scale3 : Prop_Fruits	Proportion of fruit discarded in relation to the quantity purchased	5		77
11	P_cons1	You prioritise consuming or using the ripest or most fragile fruit and vegetables.
12	P_cons2	You cook fruit and vegetables in advance for the next few days,
13	P_sharing1	You share surplus fresh fruit and vegetables with family, neighbours or other people (e.g. when you go on holiday).
14	P_sharing2	You share fruit and vegetables that are starting to spoil with family, neighbours or other people.
15	Consuming	You eat damaged fruit or vegetables as soon as possible, without cutting off the damaged part.
16	Transform	You transform, Without cutting away the damaged part, damaged fruit or vegetables into a new dish, salad or dessert (or other).
17	Cut_and_use	You discard the damaged part of a fruit or vegetable and eat or process the rest.
18	Improvise	You improvise a recipe specifically to save damaged fruit or vegetables.
19	Delay_fridge	You put damaged fruit or vegetables in the refrigerator to slow down their ripening (and preserve them longer).
