# Supplementary material for: Participatory and multi-disciplinary science dataset and surveys for the assessment of the microbiological and behavioural factors influencing fresh fruits and vegetables' waste at home
Source: Data Brief. 2026 Jan 7;65:112434. doi: 10.1016/j.dib.2025.112434 (PMC12856149; doi:10.1016/j.dib.2025.112434)
Supplement: Supplementary file 1 [file mmc1.zip › Part2_Quantitative_study_consumer_FFV_antiwaste_practices/Table10_Survey2/Table10c_Survey2_Sociodemographics_descriptors.xlsx]

## Sheet: Survey 2 descriptors
Variable	Category	Count	Percentage
Gender	Female	429	52.6 %
	Male	386	47.4 %
Age	Under 24 years	54	6.6 %
	Between 25 and 34 years	134	16.4 %
	Between 35 and 44 years	139	17.1 %
	Between 45 and 54 years	146	17.9 %
	Between 55 and 64 years	135	16.6 %
	65 years and over	207	25.4 %
Geographical location	North-East	173	21.2 %
	North-West	179	22.0 %
	Paris Region	170	20.9 %
	South-East	205	25.2 %
	South-West	88	10.8 %
Socio-professional category	Agricultural worker	1	0.1 %
	Craftspeople, retailers and business owners	35	4.3 %
	Executives, higher intellectual professions, or liberal professions	89	10.9 %
	Employees	182	22.3 %
	Students	30	3.7 %
	Labourers	59	7.2 %
	Retired	235	28.8 %
	Unemployed	60	7.4 %
	Technicians, supervisors, and other intermediate professions	124	15.2 %
