# Supplementary material for: Participatory and multi-disciplinary science dataset and surveys for the assessment of the microbiological and behavioural factors influencing fresh fruits and vegetables' waste at home
Source: Data Brief. 2026 Jan 7;65:112434. doi: 10.1016/j.dib.2025.112434 (PMC12856149; doi:10.1016/j.dib.2025.112434)
Supplement: Supplementary file 1 [file mmc1.zip › Part1_FFV_waste_sampling_campaigns/Table3_Household_Sociodemographic_descriptors/Table3b_Households_Sociodemographic_descriptors_subsample.xlsx]

## Sheet: Sociodemographic descriptors
Houshold n°	FFV consumption rate	Gender	Age range	Working status	Socioprofessional category	Family structure	N° children	Total n° of inhabitants	Location	Housing type
F03	Strong	F	45–59	Professionally active	Craftspeople, retailers and business owners	Couple w/out children	0	2	Urban	Apartment
F04	Average	F	45–59	Unemployed and not seeking work	Other people without professional activity	Couple w/ children	1	3	Urban	House
F07	Average	M	30–44	Professionally active	Intermediate professions	Couple w/ children	3	5	Rural	House
F08	Average	F	30–44	Professionally active	Intermediate professions	Couple w/ children	3	5	Urban	House
F09	Average	F	30–44	Professionally active	Intermediate professions	Single parent	2	3	Urban	Apartment
F10	Average	F	18–29	Student (with or without employment)	Student (with or without employment)	Shared accommodation	0	3	Peri-urban	House
F15	Strong	F	30–44	Professionally active	Executives and higher intellectual professions	Single	0	1	Urban	Apartment
F19	Average	M	30–44	Unemployed and not seeking work	Executives and higher intellectual professions	Couple w/ children	1	3	Urban	Apartment
F20	Average	F	18–29	Students with or without employment	Students with or without employment	Couple w/out children	0	2	Urban	Apartment
F23	Strong	F	18–29	Students with or without employment	Students with or without employment	Couple w/out children	0	2	Urban	Apartment
F27	Strong	M	60–74	Retirees	Employees	Single	0	1	Urban	Apartment
F29	Average	F	30–44	Professionally active	Employees	Couple w/ children	6	8	Rural	House
F30	Strong	F	75+	Retirees	Executives and higher intellectual professions	Single	0	1	Rural	House
F31	Strong	M	30–44	Professionally active	Executives and higher intellectual professions	Couple w/ children	10	12	Rural	House
F39	Strong	M	45–59	Professionally active	Executives and higher intellectual professions	Single	1	2	Urban	Apartment
F45	Strong	F	60–74	Retirees	Employees	Couple w/out children	0	2	Rural	House
F46	Average	F	60–74	Retirees	Intermediate professions	Couple w/out children	0	2	Urban	House
