# Supplementary material for: Participatory and multi-disciplinary science dataset and surveys for the assessment of the microbiological and behavioural factors influencing fresh fruits and vegetables' waste at home
Source: Data Brief. 2026 Jan 7;65:112434. doi: 10.1016/j.dib.2025.112434 (PMC12856149; doi:10.1016/j.dib.2025.112434)
Supplement: Supplementary file 1 [file mmc1.zip › Part1_FFV_waste_sampling_campaigns/Table4_Household_Survey/Table4b_Household_Survey_answers.xlsx]

## Sheet: Household survey answers
Houshold n°	Ref 1. Do you use the refrigerator to store some of your FFV?	Ref 2. Do you store FFV in the crisper drawer?	Ref 3. Do you check the temperature of your refrigerator?	Ref 5. Have you ever noticed condensation in your refrigerator?	Ref 7. Are there any food stains or marks in the refrigerated storage area for your FFV?	Ref 8. Do you notice any visible mould in your refrigerator?	Ref 9. When FFV are packaged and/or bagged, do you remove the packaging and/or bag (cardboard and/or plastic...) before placing them in your refrigerator?	Ref 10. Do you wrap partially eaten fruit and vegetables before putting them back in the fridge?	Ref 11. How often would you say you clean the crisper drawer (or the part where you store your FFV) in your refrigerator?	Ref 12. Regarding the frequency of this cleaning, it is :	Ref 13. What type of product do you prefer to use to clean the crisper drawer in your refrigerator? (up to 3 answers)	Ref 13. Water only	Ref 13. White vinegar	Ref 13. Lemon juice	Ref 13. Baking soda	Ref 13. Black soap	Ref 13. Dish soap	Ref 13. Multi-purpose cleaner	Ref 13. Wet wipes	Ref 13. Bleach	Ref 13. Cleaner type	Ref 13. Disinfect	Ref 14. Do you rinse after applying the cleaning product?	Ref 15. What type of tool do you prefer to use to clean the crisper drawer in your refrigerator? (up to 3 answers)	Refri 15. Soft sponge	Refri 15. Disposables	Refri 15. Wet wipes	Refri 15. Others	Refri 15. Brush	Refri 15. Abrasive sponge	Refri 15. Tool type	Ref 16. After cleaning, do you dry the cleaned area?	Ref 16bis. If so, what do you use?	Unref 1. When FFV are packaged and/or bagged, do you remove the packaging and/or bag (cardboard and/or plastic...) before placing them in your unrefrigerated storage compartment (basket, hamper, crate...)?	Unref 2. What container do you mainly use to store your FFV at room temperature or moderate temperatures?	Unref 3. How often would you say you clean this unrefrigerated FFV compartment?	Unref 4. Regarding the frequency of this cleaning, it is :	Unref 5. What type of product do you prefer to use to clean the unrefrigerated FFV storage compartment? (up to 3 answers)	Unref 5. Water only	Unref 5. White vinegar	Unref 5. Lemon juice	Unref 5. Baking soda	Unref 5. Black soap	Unref 5. Dish soap	Unref 5. Multi-purpose cleaner	Unref 5. Wet wipes	Unref 5. Bleach	Unref 5. Cleaner type	Unref 5. Disinfect
F01	Yes	Yes	No	Yes	Sometimes	Never	Always	Always	Quarterly	PrevCur	White vinegar, Lemon juice		Yes	Yes							Natural	Yes	No	Soft sponge, Disposables	Yes	Yes					Soft	Yes	Mixted	Always	Fruit basket	Quarterly	Cur	Water only	Yes									Natural	No
F03	No	No	Yes	Yes	Never	Never	Never	Never	Monthly	Prev	White vinegar, Water only	Yes	Yes								Natural	Yes	No	Soft sponge	Yes						Soft	Yes	Disposables	Always	Crate	Often	Prev	Dishsoap, White vinegar		Yes				Yes				Mixted	Yes
F04	No	No	No	No	Sometimes	Never	Seldom	Always	Often	PrevRand	Dishsoap, White vinegar, Lemon juice, Baking soda		Yes	Yes	Yes		Yes				Mixted	Yes	Yes	Soft sponge	Yes						Soft	Yes	Reusable	Always	Crate	Bi-annual	Prev	White vinegar, Lemon juice, Baking soda		Yes	Yes	Yes						Natural	Yes
F06	Yes	Yes	No	Yes	Sometimes	Never	Always	Often	Quarterly	Cur	White vinegar, Lemon juice, Water only	Yes	Yes	Yes							Natural	Yes	Yes	Soft sponge	Yes						Soft	Yes	Reusable	Always	Fruit basket	Quarterly	Cur	Water only	Yes									Natural	No
F07	Yes	Yes	No	No	Often	Sometimes	Often	Always	Quarterly	Cur	Multi-purpose cleaner							Yes			Synthetic	Yes	Yes	Abrasive sponge						Yes	Abrasive	No	Air	Always	Fruit basket	Monthly	Cur	Dishsoap, Disposables						Yes				Synthetic	Yes
F08	Yes	Yes	No	Yes	Often	Never	Often	Seldom	Quarterly	Cur	Multi-purpose cleaner, Bleach, Water only	Yes						Yes		Yes	Synthetic	Yes	Yes	Soft sponge, Brush, Disposables	Yes	Yes			Yes		Mixted	Yes	Mixted_air	Often	Shelf	Bi-annual	PrevRand	Multi-purpose cleaner, Bleach							Yes		Yes	Synthetic	Yes
F09	Yes	Yes	Yes	Yes	Sometimes	Never	Always	Often	Monthly	Cur	Dishsoap						Yes				Synthetic	Yes	Yes	Soft sponge	Yes						Soft	Yes	Reusable	Always	Fruit basket	Quarterly	Cur	Dishsoap						Yes				Synthetic	Yes
F10	Yes	No	No	Yes	Sometimes	Never	Often	Seldom	Annually	PrevRand	Water only	Yes									Natural	No	No	Soft sponge, Disposables	Yes	Yes					Soft	No	Air	Often	Crate	Quarterly	Cur	Water only	Yes									Natural	No
F11	Yes	Yes	No	Yes	Sometimes	Never	Often	Often	Quarterly	Cur	Multi-purpose cleaner							Yes			Synthetic	Yes	Yes	Soft sponge	Yes						Soft	Yes	Reusable	Often	Fruit basket	Quarterly	Cur	Multi-purpose cleaner							Yes			Synthetic	Yes
F12	Yes	Yes	No	Yes	Often	Sometimes	Often	Seldom	Bi-annual	Cur	White vinegar, Water only	Yes	Yes								Natural	Yes	Yes	Soft sponge, Washable wipe	Yes			Yes			Soft	Yes	Mixted_air	Often	Fruit basket	Rarely	Cur	Water only	Yes									Natural	No
F14	Yes	Yes	No	Yes	Sometimes	Never	Always	Seldom	Quarterly	PrevCur	White vinegar, Baking soda, Water only	Yes	Yes		Yes						Natural	Yes	Yes	Abrasive sponge, Soft sponge	Yes					Yes	Mixted	Yes	Mixted_air	Always	Crate	Quarterly	PrevCur	Baking soda, Water only	Yes			Yes						Natural	Yes
F15	Yes	No	No	No	Sometimes	Often	Seldom	Often	Often	Prev	Dishsoap						Yes				Synthetic	Yes	Yes	Abrasive sponge						Yes	Abrasive	No	Air	Never		Monthly	Prev	Dishsoap						Yes				Synthetic	Yes
F17	No	No	No	No	Never	Never	Never	Never	Often	Prev	Water only	Yes									Natural	No	No	Brush					Yes		Abrasive	No	Air	Always	Fruit basket	Monthly	Cur	White vinegar, Black soap		Yes			Yes					Natural	Yes
F18	Yes	No	No	Yes	Sometimes	Sometimes	Often	Always	Quarterly	PrevCur	Dishsoap, Multi-purpose cleaner, Wet wipes						Yes	Yes	Yes		Synthetic	Yes	Yes	Soft sponge, Wet wipes, Disposables	Yes	Yes	Yes				Soft	Yes	Mixted	Always	Fruit basket	Monthly	PrevCur	Dishsoap						Yes				Synthetic	Yes
F19	Yes	Yes	Yes	Yes	Never	Never	Often	Always	Quarterly	PrevCur	White vinegar, Baking soda, Water only	Yes	Yes		Yes						Natural	Yes	Yes	Soft sponge, Disposables	Yes	Yes					Soft	Yes	Mixted_air	Often	Other	Quarterly	Cur	The drawer is coverder with a plastic bag that we replace
F20	Yes	Yes	No	Yes	Sometimes	Never	Often	Seldom	Quarterly	Cur	White vinegar, Water only	Yes	Yes								Natural	Yes	Yes	Soft sponge	Yes						Soft	Yes	Reusable	Often	Hamper	Bi-annual	PrevRand	White vinegar		Yes								Natural	Yes
F21	Yes	Yes	No	Yes	Sometimes	Never	Often	Often	Quarterly	Cur	Dishsoap, Multi-purpose cleaner, White vinegar		Yes				Yes	Yes			Mixted	Yes	Yes	Abrasive sponge, Soft sponge, Disposables	Yes	Yes				Yes	Mixted	Yes	Mixted	Always	Fruit basket	Bi-annual	PrevRand	Dishsoap, Multi-purpose cleaner, White vinegar		Yes				Yes	Yes			Mixted	Yes
F22	Yes	No	No	No	Sometimes	Never	Always	Never	Quarterly	PrevRand	Wet wipes, White vinegar, Baking soda		Yes	Yes					Yes		Mixted	Yes	No	Abrasive sponge, Wet wipes	Yes		Yes				Soft	No	Air	Often	Crate	Bi-annual	PrevRand	Wet wipes, White vinegar, Baking soda		Yes		Yes				Yes		Mixted	Yes
F23	Yes	Yes	No	Yes	Sometimes	Sometimes	Often	Often	Monthly	Cur	Bleach, White vinegar, Lemon juice, Baking soda		Yes	Yes	Yes					Yes	Mixted	Yes	Yes	Soft sponge, Wet wipes	Yes		Yes				Soft	Yes	Reusable	Often	Crate	Often	PrevCur	Dishsoap						Yes				Synthetic	Yes
F24	No	No	No	Yes	Sometimes	Never	Always	Often	Monthly	PrevRand	Dishsoap, Multi-purpose cleaner						Yes	Yes			Synthetic	Yes	No	Abrasive sponge						Yes	Abrasive	Yes	Mixted_air	Always	Fruit basket	Often	PrevCur	Multi-purpose cleaner							Yes			Synthetic	Yes
F25	Yes	Yes	No	No	Sometimes	Never	Often	Seldom	Quarterly	Cur	Water only	Yes									Natural	No	No	Abrasive sponge						Yes	Abrasive	Yes	Reusable	Often	Fruit basket	Quarterly	PrevCur	Dishsoap, Water only	Yes					Yes				Mixted	Yes
F26	Yes	Yes	Yes	Yes	Sometimes	Sometimes	Always	Often	Monthly	PrevCur	Dishsoap, White vinegar		Yes				Yes				Mixted	Yes	Yes	Soft sponge	Yes						Soft	Yes	Reusable	Often	Crate	Quarterly	PrevCur	Dishsoap, White vinegar		Yes				Yes				Mixted	Yes
F27	Yes	Yes	Yes	No	Sometimes	Never	Often	Often	Monthly	Cur	Dishsoap						Yes				Synthetic	Yes	Yes	Abrasive sponge						Yes	Abrasive	Yes	Disposables	Always	Fruit basket	Monthly	Cur	Dishsoap						Yes				Synthetic	Yes
F28	Yes	Yes	No	No	Sometimes	Never	Always	Never	Quarterly	PrevCur	Black soap					Yes					Natural	Yes	Yes	Wet wipes			Yes				Soft	Yes	Reusable	Always	Fruit basket	Rarely	PrevRand	Black soap					Yes					Natural	Yes
F29	Yes	Yes	No	Yes	Sometimes	Never	Always	Often	Monthly	Prev	Dishsoap, Multi-purpose cleaner						Yes	Yes			Synthetic	Yes	Yes	Abrasive sponge, Soft sponge, Brush	Yes				Yes	Yes	Mixted	Yes	Mixted_air	Always	Other	Often	Prev	Dishsoap, Multi-purpose cleaner						Yes	Yes			Synthetic	Yes
F30	Yes	Yes	No	No	Sometimes	Never	Never	Always	Quarterly	Prev	White vinegar		Yes								Natural	Yes	No	Wet wipes			Yes				Soft	No	Air	Always	Fruit basket	Often	Prev	Water only	Yes									Natural	No
F31	Yes	Yes	No	Yes	Sometimes	Never	Always	Never	Monthly	PrevCur	Multi-purpose cleaner							Yes			Synthetic	Yes	Yes	Abrasive sponge						Yes	Abrasive	Yes	Reusable	Always	Fruit basket	Monthly	PrevCur	Multi-purpose cleaner, Bleach							Yes		Yes	Synthetic	Yes
F32	No	No	No	Yes	Never	Never	Never	Never	Quarterly	Cur	Dishsoap						Yes				Synthetic	Yes	Yes	Soft sponge	Yes						Soft	No	Air	Often	Shelf	Monthly	PrevCur	Water only	Yes									Natural	No
F33	Yes	No	No	Yes	Sometimes	Never	Often	Seldom	Quarterly	PrevCur	White vinegar, Lemon juice		Yes	Yes							Natural	Yes	No	Abrasive sponge, Soft sponge	Yes					Yes	Mixted	No	Air	Often	Fruit basket	Monthly	PrevCur	White vinegar, Lemon juice		Yes	Yes							Natural	Yes
F34	Yes	Yes	No	Yes	Sometimes	Never	Never	Never	Annually	Cur	Dishsoap, Wet wipes						Yes		Yes		Synthetic	Yes	No	Abrasive sponge, Soft sponge, Wet wipes	Yes		Yes			Yes	Mixted	No	Air	Never		Rarely	PrevRand
F35	Yes	Yes	No	No	Sometimes	Never	Often	Always	Often	Prev	Dishsoap						Yes				Synthetic	Yes	Yes	Soft sponge	Yes						Soft	Yes	Disposables	Always	Fruit basket	Often	Prev	Dishsoap						Yes				Synthetic	Yes
F36	Yes	Yes	Yes	Yes	Sometimes	Never	Always	Never	Quarterly	PrevCur	Bleach									Yes	Synthetic	Yes	Yes	Soft sponge	Yes						Soft	Yes	Reusable	Always	Fruit basket	Often	PrevRand	Dishsoap						Yes				Synthetic	Yes
F37	Yes	Yes	Yes	No	Sometimes	Never	Always	Seldom	Often	PrevCur	White vinegar		Yes								Natural	Yes	Yes	Soft sponge	Yes						Soft	Yes	Reusable	Always	Crate	Monthly	PrevCur	Lemon juice			Yes							Natural	Yes
F38	Yes	Yes	No	Yes	Sometimes	Never	Never	Often	Often	PrevCur	Multi-purpose cleaner, Bleach, Wet wipes, White vinegar, Kitchen cleannig product		Yes					Yes	Yes	Yes	Synthetic	Yes	Yes	Soft sponge, Disposables, Lave vaisselle	Yes	Yes		Yes			Soft	Yes	Disposables	Often	Fruit basket	Often	PrevCur	Dishsoap						Yes				Synthetic	Yes
F39	Yes	No	No	Yes	Sometimes	Never	Often	Seldom	Annually	Cur	Dishsoap, White vinegar, Water only	Yes	Yes				Yes				Mixted	Yes	Yes	Soft sponge, Disposables	Yes	Yes					Soft	Yes	Mixted_air	Always	Fruit basket	Monthly	Cur	Dishsoap, White vinegar, Water only	Yes	Yes				Yes				Mixted	Yes
F42	Yes	Yes	No	No	Sometimes	Sometimes	Always	Always	Monthly	Cur	White vinegar		Yes								Natural	Yes	No	Disposables		Yes					Soft	Yes	Disposables	Always	Fruit basket	Monthly	Cur	Dishsoap						Yes				Synthetic	Yes
F43	Yes	No	No	Yes	Sometimes	Never	Often	Often	Often	PrevCur	White vinegar, Lemon juice, Baking soda		Yes	Yes	Yes						Natural	Yes	No	Washable wipe				Yes			Soft	No	Air	Always	Hamper	Quarterly	Cur	White vinegar, Lemon juice, Baking soda		Yes	Yes	Yes						Natural	Yes
F44	Yes	Yes	No	No	Sometimes	Never	Seldom	Always	Monthly	Cur	Dishsoap, White vinegar		Yes				Yes				Mixted	Yes	Yes	Soft sponge, Wet wipes	Yes		Yes				Soft	Yes	Reusable	Often	Fruit basket	Often	Prev	Dishsoap, White vinegar		Yes				Yes				Mixted	Yes
F45	Yes	Yes	No	No	Sometimes	Never	Always	Often	Monthly	Prev	White vinegar		Yes								Natural	Yes	No	Soft sponge	Yes						Soft	Yes	Mixted	Always	Fruit basket	Often	PrevCur	Dishsoap, White vinegar		Yes				Yes				Mixted	Yes
F46	Yes	No	No	No	Never	Never	Seldom	Always	Monthly	Prev	Bleach									Yes	Synthetic	Yes	Yes	Soft sponge	Yes						Soft	No	Air	Often	Fruit basket	Often	Prev	Dishsoap						Yes				Synthetic	Yes
F47	Yes	Yes	No	Yes	Sometimes	Often	Always	Never	Monthly	PrevCur	White vinegar		Yes								Natural	Yes	Yes	Abrasive sponge						Yes	Abrasive	No	Air	Always	Crate	Quarterly	PrevCur	White vinegar		Yes								Natural	Yes
F48	Yes	Yes	Yes	No	Sometimes	Never	Often	Often	Quarterly	PrevCur	White vinegar		Yes								Natural	Yes	Yes	Wet wipes			Yes				Soft	Yes	Reusable	Often	Fruit basket	Quarterly	PrevRand	Dishsoap						Yes				Synthetic	Yes
F49	Yes	Yes	No	No	Often	Never	Always	Always	Monthly	PrevCur	Dishsoap						Yes				Synthetic	Yes	Yes	Abrasive sponge						Yes	Abrasive	Yes	Reusable	Always	Fruit basket	Monthly	PrevCur	Dishsoap						Yes				Synthetic	Yes
F50	Yes	Yes	No	Yes	Sometimes	Never	Always	Never	Quarterly	Cur	Water only	Yes									Natural	No	No	Soft sponge	Yes						Soft	Yes	Mixted_air	Often	Fruit basket	Bi-annual	Cur	Dishsoap						Yes				Synthetic	Yes
[truncated: 20 more columns]

## Sheet: Storage practices
Houshold n°	Stock [apricot]	Stock [garlic, onion, shallot]	Stock [artichoke]	Stock [asparagus]	Stock [eggplant]	Stock [avocado]	Stock [banana]	Stock [broccoli]	Stock [carrot]	Stock [cherry]	Stock [mushrooms]	Stock [cabbage (red, white, green)]	Stock [cauliflower]	Stock [lemon]	Stock [clementine, mandarin, orange]	Stock [cucumber]	Stock [squash,pumpkin, butternut squash...]	Stock [courgette]	Stock [spinach]	Stock [strawberry, raspberry, blueberry, redcurrant, ...]	Stock [nuts (walnuts, hazelnuts, almonds, etc.)]	Stock [green bean]	Stock [fresh aromatic herbs, Unpackaged (parsley, mint, basil, ...)]	Stock [kiwi]	Stock [mango]	Stock [melon and watermelon]	Stock [peach, nectarine]	Stock [peas, broad beans, white beans, red beans, ...]	Stock [pear]	Stock [leek]	Stock [pepper, chilli pepper]	Stock [apple]	Stock [potato]	Stock [plum]	Stock [radish]	Stock [table grape]	Stock [salad, chicory, ...]	Stock [tomato]
F01	Room/kitchen temperature	Cellar/basement/storage room/garage	Doesn’t consume	Refrigerator	Doesn’t consume	Refrigerator	Room/kitchen temperature	Doesn’t consume	Refrigerator	Room/kitchen temperature	Refrigerator	Room/kitchen temperature	Room/kitchen temperature	Room/kitchen temperature	Room/kitchen temperature	Refrigerator	Room/kitchen temperature	Refrigerator	Doesn’t consume	Room/kitchen temperature	Room/kitchen temperature	Doesn’t consume	Refrigerator	Room/kitchen temperature	Doesn’t consume	Room/kitchen temperature	Room/kitchen temperature	Doesn’t consume	Room/kitchen temperature	Refrigerator	Doesn’t consume	Room/kitchen temperature	Cellar/basement/storage room/garage	Room/kitchen temperature	Refrigerator	Doesn’t consume	Refrigerator	Room/kitchen temperature
F03	Room/kitchen temperature	Cellar/basement/storage room/garage	Cellar/basement/storage room/garage	Cellar/basement/storage room/garage	Room/kitchen temperature	Cellar/basement/storage room/garage	Cellar/basement/storage room/garage	Cellar/basement/storage room/garage	Cellar/basement/storage room/garage	Room/kitchen temperature	Room/kitchen temperature	Cellar/basement/storage room/garage	Cellar/basement/storage room/garage	Cellar/basement/storage room/garage	Cellar/basement/storage room/garage	Cellar/basement/storage room/garage	Cellar/basement/storage room/garage	Cellar/basement/storage room/garage	Cellar/basement/storage room/garage	Room/kitchen temperature	Cellar/basement/storage room/garage	Cellar/basement/storage room/garage	Cellar/basement/storage room/garage	Cellar/basement/storage room/garage	Cellar/basement/storage room/garage	Cellar/basement/storage room/garage	Cellar/basement/storage room/garage	Cellar/basement/storage room/garage	Cellar/basement/storage room/garage	Cellar/basement/storage room/garage	Cellar/basement/storage room/garage	Cellar/basement/storage room/garage	Cellar/basement/storage room/garage	Cellar/basement/storage room/garage	Cellar/basement/storage room/garage	Cellar/basement/storage room/garage	Cellar/basement/storage room/garage	Cellar/basement/storage room/garage
F04	Cellier/cave/remise/garage	Cellar/basement/storage room/garage	Cellar/basement/storage room/garage	Cellar/basement/storage room/garage	Cellar/basement/storage room/garage	Cellar/basement/storage room/garage	Cellar/basement/storage room/garage	Cellar/basement/storage room/garage	Cellar/basement/storage room/garage	Cellar/basement/storage room/garage	Cellar/basement/storage room/garage	Cellar/basement/storage room/garage	Cellar/basement/storage room/garage	Cellar/basement/storage room/garage	Cellar/basement/storage room/garage	Cellar/basement/storage room/garage	Cellar/basement/storage room/garage	Cellar/basement/storage room/garage	Cellar/basement/storage room/garage	Cellar/basement/storage room/garage	Cellar/basement/storage room/garage	Cellar/basement/storage room/garage	Cellar/basement/storage room/garage	Cellar/basement/storage room/garage	Cellar/basement/storage room/garage	Cellar/basement/storage room/garage	Cellar/basement/storage room/garage	Cellar/basement/storage room/garage	Cellar/basement/storage room/garage	Cellar/basement/storage room/garage	Cellar/basement/storage room/garage	Cellar/basement/storage room/garage	Cellar/basement/storage room/garage	Cellar/basement/storage room/garage	Cellar/basement/storage room/garage	Cellar/basement/storage room/garage	Cellar/basement/storage room/garage	Cellar/basement/storage room/garage
F06	Room/kitchen temperature	Cellar/basement/storage room/garage	Doesn’t consume	Doesn’t consume	Refrigerator	Room/kitchen temperature	Room/kitchen temperature	Cellar/basement/storage room/garage	Cellar/basement/storage room/garage	Room/kitchen temperature	Refrigerator	Refrigerator	Refrigerator	Room/kitchen temperature	Room/kitchen temperature	Refrigerator	Cellar/basement/storage room/garage	Cellar/basement/storage room/garage	Doesn’t consume	Room/kitchen temperature	Room/kitchen temperature	Doesn’t consume	Doesn’t consume	Room/kitchen temperature	Doesn’t consume	Room/kitchen temperature	Room/kitchen temperature	Doesn’t consume	Room/kitchen temperature	Cellar/basement/storage room/garage	Refrigerator	Room/kitchen temperature	Cellar/basement/storage room/garage	Room/kitchen temperature	Room/kitchen temperature	Room/kitchen temperature	Refrigerator	Room/kitchen temperature
F07	Room/kitchen temperature	Cellar/basement/storage room/garage	Room/kitchen temperature	Doesn’t consume	Room/kitchen temperature	Room/kitchen temperature	Room/kitchen temperature	Refrigerator	Cellar/basement/storage room/garage	Room/kitchen temperature	Refrigerator	Doesn’t consume	Cellar/basement/storage room/garage	Room/kitchen temperature	Room/kitchen temperature	Refrigerator	Cellar/basement/storage room/garage	Room/kitchen temperature	Refrigerator	Refrigerator	Room/kitchen temperature	Room/kitchen temperature	Room/kitchen temperature	Room/kitchen temperature	Room/kitchen temperature	Room/kitchen temperature	Room/kitchen temperature	Doesn’t consume	Room/kitchen temperature	Room/kitchen temperature	Room/kitchen temperature	Room/kitchen temperature	Cellar/basement/storage room/garage	Room/kitchen temperature	Refrigerator	Room/kitchen temperature	Refrigerator	Room/kitchen temperature
F08	Room/kitchen temperature	Room/kitchen temperature	Doesn’t consume	Doesn’t consume	Room/kitchen temperature	Refrigerator	Room/kitchen temperature	Doesn’t consume	Room/kitchen temperature	Room/kitchen temperature	Room/kitchen temperature	Doesn’t consume	Doesn’t consume	Room/kitchen temperature	Room/kitchen temperature	Refrigerator	Room/kitchen temperature	Room/kitchen temperature	Doesn’t consume	Room/kitchen temperature	Room/kitchen temperature	Room/kitchen temperature	Room/kitchen temperature	Room/kitchen temperature	Room/kitchen temperature	Refrigerator	Room/kitchen temperature	Doesn’t consume	Room/kitchen temperature	Room/kitchen temperature	Room/kitchen temperature	Room/kitchen temperature	Room/kitchen temperature	Room/kitchen temperature	Room/kitchen temperature	Refrigerator	Refrigerator	Room/kitchen temperature
F09	Room/kitchen temperature	Cellar/basement/storage room/garage	Doesn’t consume	Doesn’t consume	Cellar/basement/storage room/garage	Room/kitchen temperature	Room/kitchen temperature	Cellar/basement/storage room/garage	Cellar/basement/storage room/garage	Room/kitchen temperature	Cellar/basement/storage room/garage	Cellar/basement/storage room/garage	Cellar/basement/storage room/garage	Room/kitchen temperature	Room/kitchen temperature	Refrigerator	Cellar/basement/storage room/garage	Cellar/basement/storage room/garage	Doesn’t consume	Room/kitchen temperature	Room/kitchen temperature	Cellar/basement/storage room/garage	Refrigerator	Room/kitchen temperature	Room/kitchen temperature	Refrigerator	Refrigerator	Cellar/basement/storage room/garage	Room/kitchen temperature	Cellar/basement/storage room/garage	Refrigerator	Room/kitchen temperature	Cellar/basement/storage room/garage	Room/kitchen temperature	Doesn’t consume	Room/kitchen temperature	Refrigerator	Room/kitchen temperature
F10	Room/kitchen temperature	Room/kitchen temperature	Room/kitchen temperature	Room/kitchen temperature	Room/kitchen temperature	Room/kitchen temperature	Room/kitchen temperature	Room/kitchen temperature	Room/kitchen temperature	Room/kitchen temperature	Refrigerator	Room/kitchen temperature	Room/kitchen temperature	Refrigerator	Room/kitchen temperature	Refrigerator	Room/kitchen temperature	Room/kitchen temperature	Room/kitchen temperature	Room/kitchen temperature	Room/kitchen temperature	Room/kitchen temperature	Room/kitchen temperature	Room/kitchen temperature	Room/kitchen temperature	Room/kitchen temperature	Room/kitchen temperature	Room/kitchen temperature	Room/kitchen temperature	Room/kitchen temperature	Room/kitchen temperature	Room/kitchen temperature	Cellar/basement/storage room/garage	Room/kitchen temperature	Room/kitchen temperature	Room/kitchen temperature	Room/kitchen temperature	Refrigerator
F11	Ne consomme pas	Room/kitchen temperature	Room/kitchen temperature	Doesn’t consume	Room/kitchen temperature	Room/kitchen temperature	Room/kitchen temperature	Room/kitchen temperature	Room/kitchen temperature	Room/kitchen temperature	Refrigerator	Room/kitchen temperature	Room/kitchen temperature	Room/kitchen temperature	Room/kitchen temperature	Room/kitchen temperature	Room/kitchen temperature	Room/kitchen temperature	Refrigerator	Room/kitchen temperature	Room/kitchen temperature	Room/kitchen temperature	Room/kitchen temperature	Room/kitchen temperature	Room/kitchen temperature	Room/kitchen temperature	Room/kitchen temperature	Room/kitchen temperature	Room/kitchen temperature	Room/kitchen temperature	Room/kitchen temperature	Cellar/basement/storage room/garage	Cellar/basement/storage room/garage	Room/kitchen temperature	Room/kitchen temperature	Room/kitchen temperature	Refrigerator	Room/kitchen temperature
F12	Room/kitchen temperature	Cellar/basement/storage room/garage	Refrigerator	Doesn’t consume	Refrigerator	Room/kitchen temperature	Room/kitchen temperature	Refrigerator	Cellar/basement/storage room/garage	Room/kitchen temperature	Refrigerator	Cellar/basement/storage room/garage	Refrigerator	Refrigerator	Refrigerator	Refrigerator	Cellar/basement/storage room/garage	Refrigerator	Refrigerator	Room/kitchen temperature	Room/kitchen temperature	Refrigerator	Refrigerator	Room/kitchen temperature	Room/kitchen temperature	Room/kitchen temperature	Room/kitchen temperature	Refrigerator	Room/kitchen temperature	Refrigerator	Refrigerator	Room/kitchen temperature	Cellar/basement/storage room/garage	Room/kitchen temperature	Refrigerator	Room/kitchen temperature	Refrigerator	Room/kitchen temperature
F14	Room/kitchen temperature	Cellar/basement/storage room/garage	Cellar/basement/storage room/garage	Refrigerator	Cellar/basement/storage room/garage	Cellar/basement/storage room/garage	Room/kitchen temperature	Cellar/basement/storage room/garage	Cellar/basement/storage room/garage	Room/kitchen temperature	Refrigerator	Cellar/basement/storage room/garage	Cellar/basement/storage room/garage	Cellar/basement/storage room/garage	Room/kitchen temperature	Refrigerator	Cellar/basement/storage room/garage	Cellar/basement/storage room/garage	Refrigerator	Refrigerator	Room/kitchen temperature	Cellar/basement/storage room/garage	Room/kitchen temperature	Room/kitchen temperature	Room/kitchen temperature	Cellar/basement/storage room/garage	Room/kitchen temperature	Cellar/basement/storage room/garage	Room/kitchen temperature	Cellar/basement/storage room/garage	Cellar/basement/storage room/garage	Room/kitchen temperature	Cellar/basement/storage room/garage	Room/kitchen temperature	Cellar/basement/storage room/garage	Room/kitchen temperature	Cellar/basement/storage room/garage	Refrigerator
F15	Doesn’t consume	Doesn’t consume	Doesn’t consume	Doesn’t consume	Doesn’t consume	Doesn’t consume	Doesn’t consume	Doesn’t consume	Doesn’t consume	Doesn’t consume	Doesn’t consume	Doesn’t consume	Cellar/basement/storage room/garage	Doesn’t consume	Doesn’t consume	Doesn’t consume	Doesn’t consume	Doesn’t consume	Doesn’t consume	Doesn’t consume	Doesn’t consume	Doesn’t consume	Doesn’t consume	Doesn’t consume	Doesn’t consume	Doesn’t consume	Doesn’t consume	Doesn’t consume	Doesn’t consume	Doesn’t consume	Doesn’t consume	Doesn’t consume	Doesn’t consume	Doesn’t consume	Doesn’t consume	Doesn’t consume	Doesn’t consume	Doesn’t consume
F17	Room/kitchen temperature	Room/kitchen temperature	Room/kitchen temperature	Room/kitchen temperature	Room/kitchen temperature	Room/kitchen temperature	Room/kitchen temperature	Room/kitchen temperature	Room/kitchen temperature	Room/kitchen temperature	Room/kitchen temperature	Room/kitchen temperature	Room/kitchen temperature	Room/kitchen temperature	Room/kitchen temperature	Room/kitchen temperature	Room/kitchen temperature	Room/kitchen temperature	Room/kitchen temperature	Room/kitchen temperature	Room/kitchen temperature	Room/kitchen temperature	Room/kitchen temperature	Room/kitchen temperature	Room/kitchen temperature	Room/kitchen temperature	Room/kitchen temperature	Room/kitchen temperature	Room/kitchen temperature	Room/kitchen temperature	Room/kitchen temperature	Room/kitchen temperature	Room/kitchen temperature	Room/kitchen temperature	Room/kitchen temperature	Room/kitchen temperature	Room/kitchen temperature	Room/kitchen temperature
F18	Room/kitchen temperature	Room/kitchen temperature	Room/kitchen temperature	Room/kitchen temperature	Room/kitchen temperature	Room/kitchen temperature	Room/kitchen temperature	Room/kitchen temperature	Room/kitchen temperature	Room/kitchen temperature	Refrigerator	Room/kitchen temperature	Room/kitchen temperature	Room/kitchen temperature	Room/kitchen temperature	Room/kitchen temperature	Room/kitchen temperature	Room/kitchen temperature	Room/kitchen temperature	Room/kitchen temperature	Room/kitchen temperature	Room/kitchen temperature	Refrigerator	Room/kitchen temperature	Room/kitchen temperature	Room/kitchen temperature	Room/kitchen temperature	Room/kitchen temperature	Room/kitchen temperature	Room/kitchen temperature	Room/kitchen temperature	Room/kitchen temperature	Room/kitchen temperature	Room/kitchen temperature	Room/kitchen temperature	Room/kitchen temperature	Refrigerator	Refrigerator
F19	Room/kitchen temperature	Room/kitchen temperature	Room/kitchen temperature	Room/kitchen temperature	Room/kitchen temperature	Doesn’t consume	Room/kitchen temperature	Room/kitchen temperature	Room/kitchen temperature	Room/kitchen temperature	Refrigerator	Room/kitchen temperature	Room/kitchen temperature	Room/kitchen temperature	Cellar/basement/storage room/garage	Refrigerator	Room/kitchen temperature	Room/kitchen temperature	Refrigerator	Room/kitchen temperature	Room/kitchen temperature	Room/kitchen temperature	Refrigerator	Room/kitchen temperature	Room/kitchen temperature	Room/kitchen temperature	Room/kitchen temperature	Room/kitchen temperature	Room/kitchen temperature	Room/kitchen temperature	Room/kitchen temperature	Room/kitchen temperature	Room/kitchen temperature	Doesn’t consume	Room/kitchen temperature	Doesn’t consume	Refrigerator	Room/kitchen temperature
F20	Room/kitchen temperature	Room/kitchen temperature	Room/kitchen temperature	Room/kitchen temperature	Room/kitchen temperature	Room/kitchen temperature	Room/kitchen temperature	Refrigerator	Room/kitchen temperature	Room/kitchen temperature	Refrigerator	Refrigerator	Refrigerator	Room/kitchen temperature	Room/kitchen temperature	Refrigerator	Room/kitchen temperature	Room/kitchen temperature	Refrigerator	Room/kitchen temperature	Room/kitchen temperature	Refrigerator	Room/kitchen temperature	Room/kitchen temperature	Doesn’t consume	Room/kitchen temperature	Room/kitchen temperature	Doesn’t consume	Room/kitchen temperature	Room/kitchen temperature	Doesn’t consume	Room/kitchen temperature	Room/kitchen temperature	Room/kitchen temperature	Refrigerator	Room/kitchen temperature	Refrigerator	Refrigerator
F21	Room/kitchen temperature	Cellar/basement/storage room/garage	Room/kitchen temperature	Refrigerator	Refrigerator	Room/kitchen temperature	Room/kitchen temperature	Refrigerator	Refrigerator	Room/kitchen temperature	Refrigerator	Refrigerator	Doesn’t consume	Room/kitchen temperature	Room/kitchen temperature	Refrigerator	Room/kitchen temperature	Refrigerator	Refrigerator	Refrigerator	Room/kitchen temperature	Refrigerator	Cellar/basement/storage room/garage	Cellar/basement/storage room/garage	Room/kitchen temperature	Room/kitchen temperature	Room/kitchen temperature	Refrigerator	Room/kitchen temperature	Refrigerator	Room/kitchen temperature	Room/kitchen temperature	Room/kitchen temperature	Room/kitchen temperature	Refrigerator	Room/kitchen temperature	Refrigerator	Room/kitchen temperature
F22	Room/kitchen temperature	Room/kitchen temperature	Room/kitchen temperature	Doesn’t consume	Doesn’t consume	Room/kitchen temperature	Refrigerator	Room/kitchen temperature	Room/kitchen temperature	Room/kitchen temperature	Room/kitchen temperature	Room/kitchen temperature	Room/kitchen temperature	Refrigerator	Room/kitchen temperature	Refrigerator	Room/kitchen temperature	Room/kitchen temperature	Room/kitchen temperature	Refrigerator	Room/kitchen temperature	Room/kitchen temperature	Room/kitchen temperature	Room/kitchen temperature	Room/kitchen temperature	Refrigerator	Refrigerator	Doesn’t consume	Room/kitchen temperature	Room/kitchen temperature	Refrigerator	Room/kitchen temperature	Room/kitchen temperature	Room/kitchen temperature	Refrigerator	Room/kitchen temperature	Refrigerator	Room/kitchen temperature
F23	Room/kitchen temperature	Room/kitchen temperature	Doesn’t consume	Doesn’t consume	Refrigerator	Room/kitchen temperature	Room/kitchen temperature	Refrigerator	Room/kitchen temperature	Refrigerator	Refrigerator	Refrigerator	Doesn’t consume	Refrigerator	Room/kitchen temperature	Refrigerator	Room/kitchen temperature	Refrigerator	Refrigerator	Refrigerator	Room/kitchen temperature	Refrigerator	Refrigerator	Room/kitchen temperature	Room/kitchen temperature	Room/kitchen temperature	Refrigerator	Room/kitchen temperature	Room/kitchen temperature	Refrigerator	Refrigerator	Room/kitchen temperature	Cellar/basement/storage room/garage	Refrigerator	Doesn’t consume	Refrigerator	Refrigerator	Refrigerator
F24	Room/kitchen temperature	Cellar/basement/storage room/garage	Cellar/basement/storage room/garage	Doesn’t consume	Room/kitchen temperature	Room/kitchen temperature	Room/kitchen temperature	Cellar/basement/storage room/garage	Room/kitchen temperature	Room/kitchen temperature	Room/kitchen temperature	Doesn’t consume	Room/kitchen temperature	Room/kitchen temperature	Room/kitchen temperature	Room/kitchen temperature	Cellar/basement/storage room/garage	Cellar/basement/storage room/garage	Doesn’t consume	Room/kitchen temperature	Room/kitchen temperature	Cellar/basement/storage room/garage	Room/kitchen temperature	Room/kitchen temperature	Room/kitchen temperature	Room/kitchen temperature	Room/kitchen temperature	Cellar/basement/storage room/garage	Room/kitchen temperature	Room/kitchen temperature	Room/kitchen temperature	Room/kitchen temperature	Cellar/basement/storage room/garage	Room/kitchen temperature	Room/kitchen temperature	Room/kitchen temperature	Refrigerator	Room/kitchen temperature
F25	Room/kitchen temperature	Room/kitchen temperature	Room/kitchen temperature	Room/kitchen temperature	Refrigerator	Refrigerator	Room/kitchen temperature	Room/kitchen temperature	Room/kitchen temperature	Room/kitchen temperature	Refrigerator	Doesn’t consume	Doesn’t consume	Refrigerator	Room/kitchen temperature	Refrigerator	Doesn’t consume	Refrigerator	Doesn’t consume	Refrigerator	Doesn’t consume	Refrigerator	Room/kitchen temperature	Doesn’t consume	Doesn’t consume	Room/kitchen temperature	Room/kitchen temperature	Refrigerator	Room/kitchen temperature	Room/kitchen temperature	Refrigerator	Room/kitchen temperature	Room/kitchen temperature	Room/kitchen temperature	Refrigerator	Room/kitchen temperature	Refrigerator	Room/kitchen temperature
F26	Cellar/basement/storage room/garage	Cellar/basement/storage room/garage	Cellar/basement/storage room/garage	Cellar/basement/storage room/garage	Cellar/basement/storage room/garage	Cellar/basement/storage room/garage	Cellar/basement/storage room/garage	Cellar/basement/storage room/garage	Cellar/basement/storage room/garage	Cellar/basement/storage room/garage	Refrigerator	Cellar/basement/storage room/garage	Refrigerator	Refrigerator	Cellar/basement/storage room/garage	Cellar/basement/storage room/garage	Cellar/basement/storage room/garage	Refrigerator	Refrigerator	Refrigerator	Room/kitchen temperature	Refrigerator	Room/kitchen temperature	Refrigerator	Refrigerator	Refrigerator	Refrigerator	Cellar/basement/storage room/garage	Cellar/basement/storage room/garage	Cellar/basement/storage room/garage	Cellar/basement/storage room/garage	Cellar/basement/storage room/garage	Cellar/basement/storage room/garage	Refrigerator	Refrigerator	Refrigerator	Refrigerator	Cellar/basement/storage room/garage
F27	Refrigerator	Room/kitchen temperature	Room/kitchen temperature	Room/kitchen temperature	Room/kitchen temperature	Room/kitchen temperature	Room/kitchen temperature	Doesn’t consume	Refrigerator	Room/kitchen temperature	Doesn’t consume	Doesn’t consume	Doesn’t consume	Room/kitchen temperature	Room/kitchen temperature	Room/kitchen temperature	Room/kitchen temperature	Room/kitchen temperature	Doesn’t consume	Refrigerator	Room/kitchen temperature	Doesn’t consume	Room/kitchen temperature	Room/kitchen temperature	Room/kitchen temperature	Refrigerator	Room/kitchen temperature	Doesn’t consume	Room/kitchen temperature	Room/kitchen temperature	Room/kitchen temperature	Room/kitchen temperature	Room/kitchen temperature	Room/kitchen temperature	Room/kitchen temperature	Room/kitchen temperature	Refrigerator	Room/kitchen temperature
F28	Doesn’t consume	Room/kitchen temperature	Room/kitchen temperature	Doesn’t consume	Refrigerator	Room/kitchen temperature	Room/kitchen temperature	Refrigerator	Refrigerator	Refrigerator	Refrigerator	Room/kitchen temperature	Room/kitchen temperature	Room/kitchen temperature	Room/kitchen temperature	Refrigerator	Room/kitchen temperature	Refrigerator	Refrigerator	Refrigerator	Room/kitchen temperature	Refrigerator	Refrigerator	Room/kitchen temperature	Room/kitchen temperature	Room/kitchen temperature	Room/kitchen temperature	Room/kitchen temperature	Room/kitchen temperature	Room/kitchen temperature	Refrigerator	Room/kitchen temperature	Room/kitchen temperature	Room/kitchen temperature	Refrigerator	Doesn’t consume	Refrigerator	Refrigerator
F29	Room/kitchen temperature	Cellar/basement/storage room/garage	Cellar/basement/storage room/garage	Refrigerator	Refrigerator	Room/kitchen temperature	Room/kitchen temperature	Cellar/basement/storage room/garage	Room/kitchen temperature	Room/kitchen temperature	Refrigerator	Cellar/basement/storage room/garage	Cellar/basement/storage room/garage	Cellar/basement/storage room/garage	Room/kitchen temperature	Refrigerator	Cellar/basement/storage room/garage	Refrigerator	Refrigerator	Room/kitchen temperature	Cellar/basement/storage room/garage	Cellar/basement/storage room/garage	Refrigerator	Room/kitchen temperature	Room/kitchen temperature	Cellar/basement/storage room/garage	Room/kitchen temperature	Refrigerator	Room/kitchen temperature	Cellar/basement/storage room/garage	Refrigerator	Room/kitchen temperature	Cellar/basement/storage room/garage	Room/kitchen temperature	Refrigerator	Room/kitchen temperature	Refrigerator	Room/kitchen temperature
F30	Room/kitchen temperature	Room/kitchen temperature	Doesn’t consume	Refrigerator	Cellar/basement/storage room/garage	Room/kitchen temperature	Room/kitchen temperature	Cellar/basement/storage room/garage	Cellar/basement/storage room/garage	Room/kitchen temperature	Refrigerator	Cellar/basement/storage room/garage	Doesn’t consume	Room/kitchen temperature	Room/kitchen temperature	Doesn’t consume	Room/kitchen temperature	Room/kitchen temperature	Refrigerator	Room/kitchen temperature	Room/kitchen temperature	Refrigerator	Room/kitchen temperature	Room/kitchen temperature	Room/kitchen temperature	Cellar/basement/storage room/garage	Room/kitchen temperature	Refrigerator	Room/kitchen temperature	Cellar/basement/storage room/garage	Cellar/basement/storage room/garage	Room/kitchen temperature	Room/kitchen temperature	Room/kitchen temperature	Doesn’t consume	Room/kitchen temperature	Refrigerator	Room/kitchen temperature
F31	Room/kitchen temperature	Cellar/basement/storage room/garage	Doesn’t consume	Doesn’t consume	Refrigerator	Room/kitchen temperature	Room/kitchen temperature	Refrigerator	Refrigerator	Room/kitchen temperature	Room/kitchen temperature	Room/kitchen temperature	Room/kitchen temperature	Room/kitchen temperature	Room/kitchen temperature	Refrigerator	Room/kitchen temperature	Room/kitchen temperature	Room/kitchen temperature	Room/kitchen temperature	Room/kitchen temperature	Room/kitchen temperature	Room/kitchen temperature	Room/kitchen temperature	Room/kitchen temperature	Room/kitchen temperature	Room/kitchen temperature	Room/kitchen temperature	Room/kitchen temperature	Refrigerator	Refrigerator	Room/kitchen temperature	Room/kitchen temperature	Room/kitchen temperature	Room/kitchen temperature	Room/kitchen temperature	Room/kitchen temperature	Room/kitchen temperature
F32	Room/kitchen temperature	Doesn’t consume	Doesn’t consume	Doesn’t consume	Doesn’t consume	Doesn’t consume	Doesn’t consume	Doesn’t consume	Room/kitchen temperature	Room/kitchen temperature	Doesn’t consume	Doesn’t consume	Doesn’t consume	Room/kitchen temperature	Room/kitchen temperature	Room/kitchen temperature	Doesn’t consume	Doesn’t consume	Doesn’t consume	Room/kitchen temperature	Room/kitchen temperature	Doesn’t consume	Room/kitchen temperature	Room/kitchen temperature	Doesn’t consume	Doesn’t consume	Room/kitchen temperature	Doesn’t consume	Doesn’t consume	Doesn’t consume	Doesn’t consume	Room/kitchen temperature	Room/kitchen temperature	Room/kitchen temperature	Room/kitchen temperature	Room/kitchen temperature	Room/kitchen temperature
F33	Room/kitchen temperature	Room/kitchen temperature	Cellar/basement/storage room/garage	Doesn’t consume	Refrigerator	Doesn’t consume	Room/kitchen temperature	Doesn’t consume	Room/kitchen temperature	Room/kitchen temperature	Refrigerator	Refrigerator	Refrigerator	Room/kitchen temperature	Room/kitchen temperature	Refrigerator	Cellar/basement/storage room/garage	Room/kitchen temperature	Refrigerator	Refrigerator	Room/kitchen temperature	Refrigerator	Room/kitchen temperature	Room/kitchen temperature	Doesn’t consume	Room/kitchen temperature	Room/kitchen temperature	Room/kitchen temperature	Room/kitchen temperature	Cellar/basement/storage room/garage	Room/kitchen temperature	Room/kitchen temperature	Cellar/basement/storage room/garage	Room/kitchen temperature	Refrigerator	Refrigerator	Refrigerator	Refrigerator
F34	Doesn’t consume	Doesn’t consume	Doesn’t consume	Doesn’t consume	Doesn’t consume	Doesn’t consume	Refrigerator	Refrigerator	Refrigerator	Doesn’t consume	Refrigerator	Doesn’t consume	Doesn’t consume	Refrigerator	Refrigerator	Refrigerator	Doesn’t consume	Refrigerator	Doesn’t consume	Doesn’t consume	Doesn’t consume	Refrigerator	Doesn’t consume	Doesn’t consume	Doesn’t consume	Refrigerator	Refrigerator	Doesn’t consume	Refrigerator	Refrigerator	Refrigerator	Refrigerator	Refrigerator	Doesn’t consume	Refrigerator	Doesn’t consume	Refrigerator	Refrigerator
F35	Room/kitchen temperature	Cellar/basement/storage room/garage	Refrigerator	Refrigerator	Refrigerator	Room/kitchen temperature	Room/kitchen temperature	Refrigerator	Room/kitchen temperature	Room/kitchen temperature	Refrigerator	Refrigerator	Refrigerator	Room/kitchen temperature	Room/kitchen temperature	Refrigerator	Room/kitchen temperature	Refrigerator	Refrigerator	Refrigerator	Room/kitchen temperature	Refrigerator	Doesn’t consume	Room/kitchen temperature	Doesn’t consume	Room/kitchen temperature	Room/kitchen temperature	Doesn’t consume	Room/kitchen temperature	Refrigerator	Refrigerator	Room/kitchen temperature	Cellar/basement/storage room/garage	Room/kitchen temperature	Refrigerator	Room/kitchen temperature	Refrigerator	Refrigerator
F36	Room/kitchen temperature	Cellar/basement/storage room/garage	Cellar/basement/storage room/garage	Refrigerator	Room/kitchen temperature	Room/kitchen temperature	Room/kitchen temperature	Refrigerator	Cellar/basement/storage room/garage	Room/kitchen temperature	Refrigerator	Cellar/basement/storage room/garage	Cellar/basement/storage room/garage	Room/kitchen temperature	Room/kitchen temperature	Cellar/basement/storage room/garage	Cellar/basement/storage room/garage	Cellar/basement/storage room/garage	Cellar/basement/storage room/garage	Refrigerator	Room/kitchen temperature	Cellar/basement/storage room/garage	Refrigerator	Room/kitchen temperature	Room/kitchen temperature	Cellar/basement/storage room/garage	Room/kitchen temperature	Cellar/basement/storage room/garage	Room/kitchen temperature	Cellar/basement/storage room/garage	Room/kitchen temperature	Cellar/basement/storage room/garage	Cellar/basement/storage room/garage	Room/kitchen temperature	Refrigerator	Refrigerator	Refrigerator	Room/kitchen temperature
F37	Cellar/basement/storage room/garage	Réfrigérateur	Room/kitchen temperature	Refrigerator	Refrigerator	Cellar/basement/storage room/garage	Cellar/basement/storage room/garage	Refrigerator	Refrigerator	Room/kitchen temperature	Refrigerator	Refrigerator	Refrigerator	Refrigerator	Room/kitchen temperature	Refrigerator	Refrigerator	Refrigerator	Refrigerator	Room/kitchen temperature	Room/kitchen temperature	Refrigerator	Refrigerator	Room/kitchen temperature	Room/kitchen temperature	Room/kitchen temperature	Room/kitchen temperature	Refrigerator	Room/kitchen temperature	Refrigerator	Doesn’t consume	Room/kitchen temperature	Room/kitchen temperature	Room/kitchen temperature	Refrigerator	Room/kitchen temperature	Refrigerator	Room/kitchen temperature
F38	Room/kitchen temperature	Room/kitchen temperature	Refrigerator	Doesn’t consume	Refrigerator	Room/kitchen temperature	Room/kitchen temperature	Refrigerator	Refrigerator	Room/kitchen temperature	Refrigerator	Refrigerator	Refrigerator	Room/kitchen temperature	Room/kitchen temperature	Refrigerator	Room/kitchen temperature	Refrigerator	Refrigerator	Room/kitchen temperature	Room/kitchen temperature	Refrigerator	Refrigerator	Room/kitchen temperature	Refrigerator	Refrigerator	Room/kitchen temperature	Refrigerator	Room/kitchen temperature	Room/kitchen temperature	Refrigerator	Room/kitchen temperature	Room/kitchen temperature	Room/kitchen temperature	Refrigerator	Room/kitchen temperature	Refrigerator	Room/kitchen temperature
F39	Room/kitchen temperature	Room/kitchen temperature	Doesn’t consume	Refrigerator	Refrigerator	Refrigerator	Room/kitchen temperature	Doesn’t consume	Refrigerator	Room/kitchen temperature	Refrigerator	Refrigerator	Refrigerator	Room/kitchen temperature	Room/kitchen temperature	Refrigerator	Room/kitchen temperature	Refrigerator	Refrigerator	Refrigerator	Room/kitchen temperature	Refrigerator	Refrigerator	Refrigerator	Refrigerator	Refrigerator	Room/kitchen temperature	Refrigerator	Room/kitchen temperature	Refrigerator	Refrigerator	Room/kitchen temperature	Room/kitchen temperature	Room/kitchen temperature	Refrigerator	Room/kitchen temperature	Refrigerator	Refrigerator
F42	Room/kitchen temperature	Room/kitchen temperature	Cellar/basement/storage room/garage	Refrigerator	Refrigerator	Room/kitchen temperature	Room/kitchen temperature	Refrigerator	Refrigerator	Room/kitchen temperature	Refrigerator	Refrigerator	Refrigerator	Refrigerator	Room/kitchen temperature	Refrigerator	Cellar/basement/storage room/garage	Refrigerator	Refrigerator	Room/kitchen temperature	Room/kitchen temperature	Refrigerator	Refrigerator	Room/kitchen temperature	Room/kitchen temperature	Room/kitchen temperature	Room/kitchen temperature	Refrigerator	Room/kitchen temperature	Cellar/basement/storage room/garage	Refrigerator	Cellar/basement/storage room/garage	Cellar/basement/storage room/garage	Room/kitchen temperature	Refrigerator	Room/kitchen temperature	Refrigerator	Room/kitchen temperature
F43	Cellar/basement/storage room/garage	Cellar/basement/storage room/garage	Cellar/basement/storage room/garage	Cellar/basement/storage room/garage	Cellar/basement/storage room/garage	Cellar/basement/storage room/garage	Cellar/basement/storage room/garage	Cellar/basement/storage room/garage	Cellar/basement/storage room/garage	Room/kitchen temperature	Refrigerator	Cellar/basement/storage room/garage	Cellar/basement/storage room/garage	Cellar/basement/storage room/garage	Cellar/basement/storage room/garage	Cellar/basement/storage room/garage	Cellar/basement/storage room/garage	Cellar/basement/storage room/garage	Refrigerator	Refrigerator	Room/kitchen temperature	Cellar/basement/storage room/garage	Room/kitchen temperature	Cellar/basement/storage room/garage	Cellar/basement/storage room/garage	Cellar/basement/storage room/garage	Cellar/basement/storage room/garage	Room/kitchen temperature	Cellar/basement/storage room/garage	Cellar/basement/storage room/garage	Cellar/basement/storage room/garage	Cellar/basement/storage room/garage	Cellar/basement/storage room/garage	Cellar/basement/storage room/garage	Cellar/basement/storage room/garage	Cellar/basement/storage room/garage	Refrigerator	Cellar/basement/storage room/garage
F44	Room/kitchen temperature	Room/kitchen temperature	Room/kitchen temperature	Refrigerator	Room/kitchen temperature	Room/kitchen temperature	Room/kitchen temperature	Room/kitchen temperature	Room/kitchen temperature	Room/kitchen temperature	Refrigerator	Room/kitchen temperature	Room/kitchen temperature	Room/kitchen temperature	Room/kitchen temperature	Refrigerator	Room/kitchen temperature	Room/kitchen temperature	Refrigerator	Room/kitchen temperature	Room/kitchen temperature	Refrigerator	Cellar/basement/storage room/garage	Room/kitchen temperature	Room/kitchen temperature	Room/kitchen temperature	Room/kitchen temperature	Room/kitchen temperature	Room/kitchen temperature	Refrigerator	Room/kitchen temperature	Room/kitchen temperature	Cellar/basement/storage room/garage	Room/kitchen temperature	Room/kitchen temperature	Room/kitchen temperature	Refrigerator	Room/kitchen temperature
F45	Room/kitchen temperature	Cellar/basement/storage room/garage	Doesn’t consume	Doesn’t consume	Cellar/basement/storage room/garage	Room/kitchen temperature	Room/kitchen temperature	Cellar/basement/storage room/garage	Cellar/basement/storage room/garage	Refrigerator	Refrigerator	Doesn’t consume	Cellar/basement/storage room/garage	Refrigerator	Refrigerator	Refrigerator	Cellar/basement/storage room/garage	Cellar/basement/storage room/garage	Refrigerator	Room/kitchen temperature	Room/kitchen temperature	Refrigerator	Room/kitchen temperature	Room/kitchen temperature	Doesn’t consume	Room/kitchen temperature	Refrigerator	Refrigerator	Room/kitchen temperature	Cellar/basement/storage room/garage	Room/kitchen temperature	Refrigerator	Cellar/basement/storage room/garage	Room/kitchen temperature	Refrigerator	Refrigerator	Refrigerator	Refrigerator
F46	Room/kitchen temperature	Room/kitchen temperature	Room/kitchen temperature	Doesn’t consume	Refrigerator	Room/kitchen temperature	Cellar/basement/storage room/garage	Cellar/basement/storage room/garage	Cellar/basement/storage room/garage	Room/kitchen temperature	Refrigerator	Room/kitchen temperature	Cellar/basement/storage room/garage	Refrigerator	Room/kitchen temperature	Room/kitchen temperature	Room/kitchen temperature	Room/kitchen temperature	Doesn’t consume	Room/kitchen temperature	Doesn’t consume	Cellar/basement/storage room/garage	Cellar/basement/storage room/garage	Room/kitchen temperature	Room/kitchen temperature	Room/kitchen temperature	Room/kitchen temperature	Doesn’t consume	Room/kitchen temperature	Room/kitchen temperature	Cellar/basement/storage room/garage	Room/kitchen temperature	Room/kitchen temperature	Cellar/basement/storage room/garage	Refrigerator	Doesn’t consume	Refrigerator	Room/kitchen temperature
F47	Refrigerator	Cellar/basement/storage room/garage	Cellar/basement/storage room/garage	Cellar/basement/storage room/garage	Cellar/basement/storage room/garage	Cellar/basement/storage room/garage	Cellar/basement/storage room/garage	Cellar/basement/storage room/garage	Cellar/basement/storage room/garage	Cellar/basement/storage room/garage	Cellar/basement/storage room/garage	Cellar/basement/storage room/garage	Cellar/basement/storage room/garage	Cellar/basement/storage room/garage	Cellar/basement/storage room/garage	Cellar/basement/storage room/garage	Cellar/basement/storage room/garage	Cellar/basement/storage room/garage	Cellar/basement/storage room/garage	Refrigerator	Cellar/basement/storage room/garage	Refrigerator	Refrigerator	Cellar/basement/storage room/garage	Cellar/basement/storage room/garage	Room/kitchen temperature	Refrigerator	Doesn’t consume	Cellar/basement/storage room/garage	Cellar/basement/storage room/garage	Cellar/basement/storage room/garage	Cellar/basement/storage room/garage	Cellar/basement/storage room/garage	Refrigerator	Cellar/basement/storage room/garage	Refrigerator	Cellar/basement/storage room/garage	Cellar/basement/storage room/garage
F48	Room/kitchen temperature	Room/kitchen temperature	Refrigerator	Doesn’t consume	Refrigerator	Room/kitchen temperature	Room/kitchen temperature	Refrigerator	Refrigerator	Room/kitchen temperature	Refrigerator	Refrigerator	Doesn’t consume	Refrigerator	Room/kitchen temperature	Refrigerator	Refrigerator	Refrigerator	Doesn’t consume	Room/kitchen temperature	Room/kitchen temperature	Refrigerator	Refrigerator	Room/kitchen temperature	Room/kitchen temperature	Room/kitchen temperature	Room/kitchen temperature	Refrigerator	Room/kitchen temperature	Refrigerator	Refrigerator	Room/kitchen temperature	Room/kitchen temperature	Room/kitchen temperature	Refrigerator	Room/kitchen temperature	Refrigerator	Room/kitchen temperature
F49	Cellar/basement/storage room/garage	Room/kitchen temperature	Doesn’t consume	Doesn’t consume	Refrigerator	Refrigerator	Room/kitchen temperature	Refrigerator	Refrigerator	Refrigerator	Refrigerator	Refrigerator	Doesn’t consume	Refrigerator	Refrigerator	Refrigerator	Cellar/basement/storage room/garage	Refrigerator	Doesn’t consume	Cellar/basement/storage room/garage	Room/kitchen temperature	Refrigerator	Doesn’t consume	Room/kitchen temperature	Room/kitchen temperature	Cellar/basement/storage room/garage	Cellar/basement/storage room/garage	Refrigerator	Refrigerator	Cellar/basement/storage room/garage	Refrigerator	Cellar/basement/storage room/garage	Cellar/basement/storage room/garage	Refrigerator	Refrigerator	Refrigerator	Refrigerator	Refrigerator
F50	Room/kitchen temperature	Room/kitchen temperature	Refrigerator	Refrigerator	Refrigerator	Room/kitchen temperature	Room/kitchen temperature	Refrigerator	Refrigerator	Room/kitchen temperature	Refrigerator	Refrigerator	Refrigerator	Room/kitchen temperature	Room/kitchen temperature	Refrigerator	Cellar/basement/storage room/garage	Refrigerator	Refrigerator	Room/kitchen temperature	Room/kitchen temperature	Refrigerator	Refrigerator	Room/kitchen temperature	Room/kitchen temperature	Room/kitchen temperature	Room/kitchen temperature	Refrigerator	Room/kitchen temperature	Refrigerator	Refrigerator	Room/kitchen temperature	Cellar/basement/storage room/garage	Room/kitchen temperature	Refrigerator	Room/kitchen temperature	Refrigerator	Room/kitchen temperature

## Sheet: Key
Questions		Modalities
Ref 1. Do you use the refrigerator to store some of your FFV?		Yes/No
Ref 2. Do you store FFV in the crisper drawer?		Yes/No
Ref 3. Do you check the temperature of your refrigerator?		Yes/No
Ref 5. Have you ever noticed condensation in your refrigerator?		Yes/No
Ref 7. Are there any food stains or marks in the refrigerated storage area for your FFV?		Never / Sometimes (less than once a month) / Often (more than once a month) / Always
Ref 8. Do you notice any visible mould in your refrigerator?		Never / Sometimes (less than once a month) / Often (more than once a month) / Always
Ref 9. When FFV are packaged and/or bagged, do you remove the packaging and/or bag (cardboard and/or plastic...) before placing them in your refrigerator?		Never / Seldom / Often / Always
Ref 10. Do you wrap partially eaten fruit and vegetables before putting them back in the fridge?		Never / Seldom / Often / Always
Ref 11. How often would you say you clean the crisper drawer (or the part where you store your FFV) in your refrigerator?		Annually (once a year) / Bi-annually (once or twice a year) / Quarterly (every three months) / Monthly (once a month) / Often (more than once a month)
Ref 12. Regarding the frequency of this cleaning, it is :		Cur (You only clean when you notice filth) / PrevCur (You clean at a more or less fixed frequency even if there is no visible filth, AND also when you notice filth) / Prev (You clean at a more or less fixed frequency even if there is no visible filth) / PrevRand (You clean when you have time, irregularly and regardless of how filthy it is)
Ref 13. What type of product do you prefer to use to clean the crisper drawer in your refrigerator?	Water	Yes/No
	White vinegar	Yes/No
	Lemon juice	Yes/No
	Baking soda	Yes/No
	Black soap	Yes/No
	Dish soap	Yes/No
	Multi-purpose cleaner	Yes/No
	Wet wipes	Yes/No
	Bleach	Yes/No
	Cleaner type	Natural (water, white vinegar, lemon juice, baking soda, black soap) / Synthetic (dishsoap, multi-purpose cleaner, wet wipes, bleach) / Mixted (both natural and synthetic products
	Disinfect	Yes/No (the product used has disinfectant properties)
Ref 14. Do you rinse after applying the cleaning product?		Yes/No
Ref 15. What type of tool do you prefer to use to clean the crisper drawer in your refrigerator?	Soft sponge	Yes/No
	Disposables	Yes/No
	Washable wipe	Yes/No
	Others	Yes/No
	Brush	Yes/No
	Abrasive sponge (e.g.: green scrubbing side of the sponge	Yes/No
	Tool type	Abrasive / Soft / Mixted
Ref 16. After cleaning, do you dry the cleaned area? If so, what do you use?		Yes/No
	Tool type	Reusable / Disposable / Air / Mixted
Unref 1. When FFV are packaged and/or bagged, do you remove the packaging and/or bag (cardboard and/or plastic...) before placing them in your unrefrigerated storage compartment (basket, hamper, crate...)?		Never / Seldom / Always
Unref 2. What container do you mainly use to store your FFV at room temperature or moderate temperatures?		Basket / Crate / Hamper / Shelf / Other (Wooden drawer, garage)
Unref 3. How often would you say you clean this unrefrigerated FFV compartment?		Rarely (less than once a year) / Bi-annually (once or twice a year) / Quarterly (every trhee months) / Monthly (once a month) / Often (more than once a month)
Unref 4. Regarding the frequency of this cleaning, it is :		Cur (You should only clean when you notice filth) / PrevCur (You clean at a more or less fixed frequency even if there is no visible filth, AND also when you notice filth) / Prev (You clean at a more or less fixed frequency even if there is no visible filth) / PrevRand (You clean when you have time, irregularly and regardless of how filthy it is)
Unref 5. What type of product do you prefer to use to clean the unrefrigerated FFV storage compartment?	Water	Yes/No
	White vinegar	Yes/No
	Lemon juice	Yes/No
	Baking soda	Yes/No
	Black soap	Yes/No
	Dish soap	Yes/No
	Multi-purpose cleaner	Yes/No
	Wet wipes	Yes/No
	Bleach	Yes/No
	Cleaner type	Natural (water, white vinegar, lemon juice, baking soda) / Synthetic (dishsoap, multi-purpose cleaner, wet wipes, bleach) / Mixted (both natural and synthetic products
	Disinfect	Yes/No (the product used has disinfectant properties)
Unref 6. Do you rinse after applying the cleaning product?		Yes/No
Unref 7. What type of tool do you prefer to use to clean the unrefrigerated FFV storage compartment?	Soft sponge	Yes/No
	Diposables	Yes/No
	Wet wipes / Washable wipes	Yes/No
	Brush	Yes/No
	Abrasive sponge	Yes/No
	Tool type	Abrasive / Soft / Mixted
Unref 8. After cleaning, do you dry the cleaned area? If so, what do you use?		Yes/No
	Tool type	Reusable / Disposable / Air / Mixted
Org 1. What percentage of your FFV do you estimate to come from "organic farming" or labelled “pesticide residue-free” ?		Percentages (from 0 to 1)
Cons 1. What percentage of your FFV do you estimate to come from :	Supermarkets	Percentages (from 0 to 1)
	Greengrocers
	Farmer's Market
	Vegetables box schemes
	Gardens
Cons 2. What percentage of your FFV do you estimate to be sourced :	Locally	Percentages (from 0 to 1)
	Nationnally
	Internationally
Cons 3. How often do you buy FFV ?		Often (more than twice a week) / Biweekly (twice a week) / Weekly (once a week) / Bimonthly (every other week)
Ref / Unref / Org / Cons		Question categories : practices specific to refrigerated (Ref) or unrefrigerated (Unref) FFV storage types, amount of organic FFV purchased (Org), and FFV consumer behaviour (Cons)
FFV		Fresh fruit and vegetables
