# Supplementary material for: Participatory and multi-disciplinary science dataset and surveys for the assessment of the microbiological and behavioural factors influencing fresh fruits and vegetables' waste at home
Source: Data Brief. 2026 Jan 7;65:112434. doi: 10.1016/j.dib.2025.112434 (PMC12856149; doi:10.1016/j.dib.2025.112434)
Supplement: Supplementary file 1 [file mmc1.zip › Part3_Spoilage_dynamic_assays/Table11_Spoilage_dynamic_assays.xlsx]

## Sheet: Table
Box_sep	Box_group	Conta_Temp	Contamination	Temperature	Wound	Product	Day	N_alt	N_spoiled	Mass_grams	Mass_alt_D28	Mass_Total_D28	Initial_mass	Final_mass	Relative_wloss	Relative_Wloss_total_D28	N_alt_gr	N_spoiled_gr	Mass_grams_spoiled_gr	Mass_total_D28_gr	Mass_spoiled_total_d28	Initial_mass_gr	Final_mass_gr	Relative_wloss_gr	Relative_Wloss_total_D28_gr	AUDPC_nalt_sep	AUDPC_nspoiled_sep	AUDPC_wloss_sep	AUDPC_nalt_grp	AUDPC_nspoiled_grp	AUDPC_wloss_grp	sqrt_AUDPC_nalt_sep	sqrt_AUDPC_nspoiled_sep	sqrt_AUDPC_wloss_sep	sqrt_AUDPC_nalt_grp	sqrt_AUDPC_nspoiled_grp	sqrt_AUDPC_wloss_grp
A1	A	Ref_Low	None	7	No	Tomato	0	0	0	0			677	678.83	0		0	0	0			1261	1259.39	0
A1	A	Ref_Low	None	7	No	Tomato	4	0	0	0			677	678.83	0		0	0	0			1261	1259.39	0
A1	A	Ref_Low	None	7	No	Tomato	7	0	0	0			677	678.83	0		1	0	0			1261	1259.39	0		0	0	0	0	0	0	0	0	0	0	0	0
A1	A	Ref_Low	None	7	No	Tomato	10	1	0	0			677	678.83	0		2	0	0			1261	1259.39	0
A1	A	Ref_Low	None	7	No	Tomato	12	2	0	0			677	678.83	0		3	0	0			1261	1259.39	0
A1	A	Ref_Low	None	7	No	Tomato	14	3	0	0			677	678.83	0		4	1	174.93			1261	1259.39	0.138901		9.5	0	0	11.5	0	0	3.08221	0	0	3.39116	0	0
A1	A	Ref_Low	None	7	No	Tomato	17	3	0	0			677	678.83	0		4	1	174.93			1261	1259.39	0.138901
A1	A	Ref_Low	None	7	No	Tomato	19	3	0	0			677	678.83	0		4	1	174.93			1261	1259.39	0.138901
A1	A	Ref_Low	None	7	No	Tomato	21	5	3	427.67			677	678.83	0.63001		6	4	602.6			1261	1259.39	0.478486		32.5	3	0.63001	48.5	5	0.538078	5.70088	1.73205	0.793732	6.96419	2.23607	0.733538
A1	A	Ref_Low	None	7	No	Lemon	0	0	0	0			944	692.63	0		0	0	0			1761.5	1487.09	0
A1	A	Ref_Low	None	7	No	Lemon	4	0	0	0			944	692.63	0		0	0	0			1761.5	1487.09	0
A1	A	Ref_Low	None	7	No	Lemon	7	1	0	0			944	692.63	0		1	0	0			1761.5	1487.09	0		1.5	0	0	1.5	0	0	1.22474	0	0	1.22474	0	0
A1	A	Ref_Low	None	7	No	Lemon	10	1	0	0			944	692.63	0		1	0	0			1761.5	1487.09	0
A1	A	Ref_Low	None	7	No	Lemon	12	1	0	0			944	692.63	0		1	0	0			1761.5	1487.09	0
A1	A	Ref_Low	None	7	No	Lemon	14	1	1	174.93			944	692.63	0.252559		1	1	174.93			1761.5	1487.09	0.117632		8.5	1	0.252559	8.5	1	0.117632	2.91548	1	0.502553	2.91548	1	0.342976
A1	A	Ref_Low	None	7	No	Lemon	17	1	1	174.93			944	692.63	0.252559		1	1	174.93			1761.5	1487.09	0.117632
A1	A	Ref_Low	None	7	No	Lemon	19	1	1	174.93			944	692.63	0.252559		1	1	174.93			1761.5	1487.09	0.117632
A1	A	Ref_Low	None	7	No	Lemon	21	1	1	174.93			944	692.63	0.252559		1	1	174.93			1761.5	1487.09	0.117632		15.5	8	2.02047	18.5	11	1.28502	3.937	2.82843	1.42143	4.30116	3.31662	1.13359
A1	A	Ref_Low	None	7	No	Carrot	0	0	0	0			389.7	219.48	0		0	0	0			945.7	616.58	0
A1	A	Ref_Low	None	7	No	Carrot	4	0	0	0			389.7	219.48	0		0	0	0			945.7	616.58	0
A1	A	Ref_Low	None	7	No	Carrot	7	0	0	0			389.7	219.48	0		0	0	0			945.7	616.58	0		0	0	0	0	0	0	0	0	0	0	0	0
A1	A	Ref_Low	None	7	No	Carrot	10	0	0	0			389.7	219.48	0		0	0	0			945.7	616.58	0
A1	A	Ref_Low	None	7	No	Carrot	12	0	0	0			389.7	219.48	0		0	0	0			945.7	616.58	0
A1	A	Ref_Low	None	7	No	Carrot	14	0	0	0			389.7	219.48	0		0	0	0			945.7	616.58	0		0	0	0	0	0	0	0	0	0	0	0	0
A1	A	Ref_Low	None	7	No	Carrot	17	0	0	0			389.7	219.48	0		0	0	0			945.7	616.58	0
A1	A	Ref_Low	None	7	No	Carrot	19	0	0	0			389.7	219.48	0		0	0	0			945.7	616.58	0
A1	A	Ref_Low	None	7	No	Carrot	21	0	0	0			389.7	219.48	0		0	0	0			945.7	616.58	0		0	0	0	0	0	0	0	0	0	0	0	0
A1	A	Ref_Low	None	7	No	Apple	0	0	0	0			645	517.7	0		0	0	0			1275.5	1239.82	0
A1	A	Ref_Low	None	7	No	Apple	4	0	0	0			645	517.7	0		0	0	0			1275.5	1239.82	0
A1	A	Ref_Low	None	7	No	Apple	7	0	0	0			645	517.7	0		1	0	0			1275.5	1239.82	0		0	0	0	0	0	0	0	0	0	0	0	0
A1	A	Ref_Low	None	7	No	Apple	10	0	0	0			645	517.7	0		2	0	0			1275.5	1239.82	0
A1	A	Ref_Low	None	7	No	Apple	12	0	0	0			645	517.7	0		3	0	0			1275.5	1239.82	0
A1	A	Ref_Low	None	7	No	Apple	14	0	0	0			645	517.7	0		4	1	174.93			1275.5	1239.82	0.141093		0	0	0	0	0	0	0	0	0	0	0	0
A1	A	Ref_Low	None	7	No	Apple	17	0	0	0			645	517.7	0		4	1	174.93			1275.5	1239.82	0.141093
A1	A	Ref_Low	None	7	No	Apple	19	0	0	0			645	517.7	0		4	1	174.93			1275.5	1239.82	0.141093
A1	A	Ref_Low	None	7	No	Apple	21	0	0	0			645	517.7	0		6	4	602.6			1275.5	1239.82	0.486038		0	0	0	0	0	0	0	0	0	0	0	0
A1	A	Ref_Low	None	7	No	Total	0	0	0	0			2655.7	2108.64	0		5	4	551.88			5243.7	4602.88	0.119899
A1	A	Ref_Low	None	7	No	Total	4	0	0	0			2655.7	2108.64	0		1	1	174.93			5243.7	4602.88	0.0380045
A1	A	Ref_Low	None	7	No	Total	7	1	0	0			2655.7	2108.64	0		5	0	0			5243.7	4602.88	0		1.5	0	0	1.5	0	0	1.22474	0	0	1.22474	0	0
A1	A	Ref_Low	None	7	No	Total	10	2	0	0			2655.7	2108.64	0		2	0	0			5243.7	4602.88	0
A1	A	Ref_Low	None	7	No	Total	12	3	0	0			2655.7	2108.64	0		3	0	0			5243.7	4602.88	0
A1	A	Ref_Low	None	7	No	Total	14	4	1	174.93			2655.7	2108.64	0.0829587		4	1	174.93			5243.7	4602.88	0.0380045		18	1	0.0829587	20	1	0.0380045	4.24264	1	0.288025	4.47214	1	0.194947
A1	A	Ref_Low	None	7	No	Total	17	4	1	174.93			2655.7	2108.64	0.0829587		4	1	174.93			5243.7	4602.88	0.0380045
A1	A	Ref_Low	None	7	No	Total	19	4	1	174.93			2655.7	2108.64	0.0829587		4	1	174.93			5243.7	4602.88	0.0380045
A1	A	Ref_Low	None	7	No	Total	21	6	4	602.6			2655.7	2108.64	0.285777		6	4	602.6			5243.7	4602.88	0.130918		48	11	0.866487	67	16	0.562385	6.9282	3.31662	0.930853	8.18535	4	0.749923
A1	A	Ref_Low	None	7	NO	Tomato	28	5	4	551.88	21.94	573.82	677	678.83	0.812987	0.845307	6	5	923.04	748.75	-174.29	1261	1259.39	0.732926	0.594534	67.5	27.5	5.6805	108	47	4.98659
A1	A	Ref_Low	None	7	NO	Lemon	28	1	1	174.93	0	174.93	944	692.63	0.252559	0.252559	5	1	345.43	202.83	-142.6	1761.5	1487.09	0.232286	0.136394	22.5	15	3.78839	32.5	25	2.91102
A1	A	Ref_Low	None	7	NO	Carrot	28	4	0	0	27.9	27.9	389.7	219.48	0	0.127119	4	0	81.85	27.9	-53.95	945.7	616.58	0.132748	0.0452496	14	0	0	31.5	7	0.464619	3.74166	0	0	5.61249	2.64575	0.68163
A1	A	Ref_Low	None	7	NO	Apple	28	0	0	0	0	0	645	517.7	0	0	0	0	0	0	0	1275.5	1239.82	0	0	0	0	0	0	0	0
A1	A	Ref_Low	None	7	NO	Total	28	0	0	0	0	0	1066.7	898.31	0	0	0	0	1350.32	0	-1350.32	5243.7	4602.88	0.293364	0	104	42.5	3.07309	172	79	2.3671
A2	A	Ref_Low	None	7	No	Tomato	0	0	0	0			584	521.1	0		0	0	0			1261	1259.39	0								0	0	0	0	0	0
A2	A	Ref_Low	None	7	No	Tomato	4	0	0	0			584	521.1	0		0	0	0			1261	1259.39	0
A2	A	Ref_Low	None	7	No	Tomato	7	0	0	0			584	521.1	0		0	0	0			1261	1259.39	0		0	0	0	0	0	0
A2	A	Ref_Low	None	7	No	Tomato	10	0	0	0			584	521.1	0		1	0	0			1261	1259.39	0								0	0	0	0	0	0
A2	A	Ref_Low	None	7	No	Tomato	12	0	0	0			584	521.1	0		2	0	0			1261	1259.39	0
A2	A	Ref_Low	None	7	No	Tomato	14	2	0	0			584	521.1	0		5	0	0			1261	1259.39	0		2	0	0	11.5	0	0
A2	A	Ref_Low	None	7	No	Tomato	17	2	0	0			584	521.1	0		5	0	0			1261	1259.39	0								0	0	0	0	0	0
A2	A	Ref_Low	None	7	No	Tomato	19	2	0	0			584	521.1	0		5	0	0			1261	1259.39	0
A2	A	Ref_Low	None	7	No	Tomato	21	2	2	249.98			584	521.1	0.479716		7	5	677.65			1261	1259.39	0.538078		16	2	0.479716	48.5	5	0.538078
A2	A	Ref_Low	None	7	No	Lemon	0	0	0	0			817.5	794.46	0		0	0	0			1761.5	1487.09	0								0	0	0	0	0	0
A2	A	Ref_Low	None	7	No	Lemon	4	0	0	0			817.5	794.46	0		0	0	0			1761.5	1487.09	0
A2	A	Ref_Low	None	7	No	Lemon	7	0	0	0			817.5	794.46	0		1	0	0			1761.5	1487.09	0		0	0	0	1.5	0	0
A2	A	Ref_Low	None	7	No	Lemon	10	0	0	0			817.5	794.46	0		1	0	0			1761.5	1487.09	0								0	0	0	0	0	0
A2	A	Ref_Low	None	7	No	Lemon	12	0	0	0			817.5	794.46	0		1	0	0			1761.5	1487.09	0
A2	A	Ref_Low	None	7	No	Lemon	14	0	0	0			817.5	794.46	0		1	1	174.93			1761.5	1487.09	0.117632		0	0	0	8.5	1	0.117632
A2	A	Ref_Low	None	7	No	Lemon	17	0	0	0			817.5	794.46	0		1	1	174.93			1761.5	1487.09	0.117632								0	0	0	0	0	0
A2	A	Ref_Low	None	7	No	Lemon	19	1	1	170.5			817.5	794.46	0.214611		2	2	345.43			1761.5	1487.09	0.232286
A2	A	Ref_Low	None	7	No	Lemon	21	1	1	170.5			817.5	794.46	0.214611		2	2	345.43			1761.5	1487.09	0.232286		3	3	0.643834	18.5	11	1.28502
A2	A	Ref_Low	None	7	No	Carrot	0	0	0	0			556	397.1	0		0	0	0			945.7	616.58	0								0	0	0	0	0	0
A2	A	Ref_Low	None	7	No	Carrot	4	0	0	0			556	397.1	0		0	0	0			945.7	616.58	0
A2	A	Ref_Low	None	7	No	Carrot	7	0	0	0			556	397.1	0		0	0	0			945.7	616.58	0		0	0	0	0	0	0
A2	A	Ref_Low	None	7	No	Carrot	10	0	0	0			556	397.1	0		0	0	0			945.7	616.58	0								0	0	0	0	0	0
A2	A	Ref_Low	None	7	No	Carrot	12	0	0	0			556	397.1	0		0	0	0			945.7	616.58	0
A2	A	Ref_Low	None	7	No	Carrot	14	0	0	0			556	397.1	0		0	0	0			945.7	616.58	0		0	0	0	0	0	0
A2	A	Ref_Low	None	7	No	Carrot	17	0	0	0			556	397.1	0		0	0	0			945.7	616.58	0
A2	A	Ref_Low	None	7	No	Carrot	19	0	0	0			556	397.1	0		0	0	0			945.7	616.58	0								0	0	0	0	0	0
A2	A	Ref_Low	None	7	No	Carrot	21	0	0	0			556	397.1	0		0	0	0			945.7	616.58	0		0	0	0	0	0	0
A2	A	Ref_Low	None	7	No	Apple	0	0	0	0			630	613.82	0		0	0	0			1275.5	1239.82	0
A2	A	Ref_Low	None	7	No	Apple	4	0	0	0			630	613.82	0		0	0	0			1275.5	1239.82	0								0	0	0	0	0	0
A2	A	Ref_Low	None	7	No	Apple	7	0	0	0			630	613.82	0		0	0	0			1275.5	1239.82	0		0	0	0	0	0	0
A2	A	Ref_Low	None	7	No	Apple	10	0	0	0			630	613.82	0		0	0	0			1275.5	1239.82	0
A2	A	Ref_Low	None	7	No	Apple	12	0	0	0			630	613.82	0		0	0	0			1275.5	1239.82	0								0	0	0	0	0	0
A2	A	Ref_Low	None	7	No	Apple	14	0	0	0			630	613.82	0		0	0	0			1275.5	1239.82	0		0	0	0	0	0	0
A2	A	Ref_Low	None	7	No	Apple	17	0	0	0			630	613.82	0		0	0	0			1275.5	1239.82	0
A2	A	Ref_Low	None	7	No	Apple	19	0	0	0			630	613.82	0		0	0	0			1275.5	1239.82	0
A2	A	Ref_Low	None	7	No	Apple	21	0	0	0			630	613.82	0		0	0	0			1275.5	1239.82	0		0	0	0	0	0	0	0	0	0	0	0	0
A2	A	Ref_Low	None	7	No	Total	0	0	0	0			2587.5	2326.48	0		0	0	0			5243.7	4602.88	0
A2	A	Ref_Low	None	7	No	Total	4	0	0	0			2587.5	2326.48	0		0	0	0			5243.7	4602.88	0
A2	A	Ref_Low	None	7	No	Total	7	0	0	0			2587.5	2326.48	0		1	0	0			5243.7	4602.88	0		0	0	0	1.5	0	0	0	0	0	1.22474	0	0
A2	A	Ref_Low	None	7	No	Total	10	0	0	0			2587.5	2326.48	0		2	0	0			5243.7	4602.88	0
A2	A	Ref_Low	None	7	No	Total	12	0	0	0			2587.5	2326.48	0		3	0	0			5243.7	4602.88	0
A2	A	Ref_Low	None	7	No	Total	14	2	0	0			2587.5	2326.48	0		6	1	174.93			5243.7	4602.88	0.0380045		2	0	0	20	1	0.0380045	1.41421	0	0	4.47214	1	0.194947
A2	A	Ref_Low	None	7	No	Total	17	2	0	0			2587.5	2326.48	0		6	1	174.93			5243.7	4602.88	0.0380045
A2	A	Ref_Low	None	7	No	Total	19	3	1	170.5			2587.5	2326.48	0.0732867		7	2	345.43			5243.7	4602.88	0.0750465
A2	A	Ref_Low	None	7	No	Total	21	3	3	420.48			2587.5	2326.48	0.180737		9	7	1023.08			5243.7	4602.88	0.22227		19	5	0.32731	67	16	0.562385
A2	A	Ref_Low	None	7	NO	Tomato	28	5	3	371.16	44.93	416.09	584	521.1	0.712263	0.798484	10	7	923.04	989.91	66.87	1261	1259.39	0.732926	0.786023	40.5	19.5	4.65164	108	47	4.98659	6.36396	4.41588	2.15677	10.3923	6.85565	2.23307
A2	A	Ref_Low	None	7	NO	Lemon	28	1	1	170.5	0	170.5	817.5	794.46	0.214611	0.214611	2	2	345.43	345.43	0	1761.5	1487.09	0.232286	0.232286	10	10	2.14611	32.5	25	2.91102
A2	A	Ref_Low	None	7	NO	Carrot	28	5	2	81.85	46.43	128.28	556	397.1	0.206119	0.323042	9	2	81.85	156.18	74.33	945.7	616.58	0.132748	0.2533	17.5	7	0.721418	31.5	7	0.464619
A2	A	Ref_Low	None	7	NO	Apple	28	0	0	0	0	0	630	613.82	0	0	0	0	0	0	0	1275.5	1239.82	0	0	0	0	0	0	0	0	0	0	0	0	0	0
A2	A	Ref_Low	None	7	NO	Total	28	1	0	0	0	0	2462	2114.73	0	0	21	11	1350.32	1491.52	141.2	5243.7	4602.88	0.293364	0.324041	68	36.5	1.89791	172	79	2.3671
B1	B	Ref_Low	None	7	Yes	Tomato	0	0	0	0			677	585.09	0		0	0	0			1261	1126.7	0
B1	B	Ref_Low	None	7	Yes	Tomato	4	0	0	0			677	585.09	0		0	0	0			1261	1126.7	0								0	0	0	0	0	0
B1	B	Ref_Low	None	7	Yes	Tomato	7	0	0	0			677	585.09	0		0	0	0			1261	1126.7	0		0	0	0	0	0	0
B1	B	Ref_Low	None	7	Yes	Tomato	10	0	0	0			677	585.09	0		0	0	0			1261	1126.7	0
B1	B	Ref_Low	None	7	Yes	Tomato	12	2	0	0			677	585.09	0		2	0	0			1261	1126.7	0
B1	B	Ref_Low	None	7	Yes	Tomato	14	2	0	0			677	585.09	0		2	0	0			1261	1126.7	0		6	0	0	7	0	0	2.44949	0	0	2.64575	0	0
B1	B	Ref_Low	None	7	Yes	Tomato	17	2	0	0			677	585.09	0		2	0	0			1261	1126.7	0
B1	B	Ref_Low	None	7	Yes	Tomato	19	2	0	0			677	585.09	0		3	0	0			1261	1126.7	0
B1	B	Ref_Low	None	7	Yes	Tomato	21	2	1	94.78			677	585.09	0.161992		3	1	94.78			1261	1126.7	0.0841218		20	1	0.161992	35.5	3	0.246161	4.47214	1	0.402483	5.95819	1.73205	0.496147
B1	B	Ref_Low	None	7	Yes	Lemon	0	0	0	0			944	900.76	0		0	0	0			1761.5	1676.02	0
B1	B	Ref_Low	None	7	Yes	Lemon	4	0	0	0			944	900.76	0		0	0	0			1761.5	1676.02	0
B1	B	Ref_Low	None	7	Yes	Lemon	7	0	0	0			944	900.76	0		0	0	0			1761.5	1676.02	0		0	0	0	0	0	0	0	0	0	0	0	0
B1	B	Ref_Low	None	7	Yes	Lemon	10	0	0	0			944	900.76	0		0	0	0			1761.5	1676.02	0
B1	B	Ref_Low	None	7	Yes	Lemon	12	0	0	0			944	900.76	0		0	0	0			1761.5	1676.02	0
B1	B	Ref_Low	None	7	Yes	Lemon	14	0	0	0			944	900.76	0		0	0	0			1761.5	1676.02	0		0	0	0	0	0	0
B1	B	Ref_Low	None	7	Yes	Lemon	17	0	0	0			944	900.76	0		0	0	0			1761.5	1676.02	0								0	0	0	0	0	0
B1	B	Ref_Low	None	7	Yes	Lemon	19	1	0	0			944	900.76	0		2	0	0			1761.5	1676.02	0
B1	B	Ref_Low	None	7	Yes	Lemon	21	1	0	0			944	900.76	0		2	0	0			1761.5	1676.02	0		3	0	0	4	0	0
B1	B	Ref_Low	None	7	Yes	Carrot	0	0	0	0			389.7	276.84	0		0	0	0			945.7	639	0								0	0	0	0	0	0
B1	B	Ref_Low	None	7	Yes	Carrot	4	0	0	0			389.7	276.84	0		0	0	0			945.7	639	0
B1	B	Ref_Low	None	7	Yes	Carrot	7	0	0	0			389.7	276.84	0		0	0	0			945.7	639	0		0	0	0	0	0	0
B1	B	Ref_Low	None	7	Yes	Carrot	10	0	0	0			389.7	276.84	0		0	0	0			945.7	639	0								0	0	0	0	0	0
B1	B	Ref_Low	None	7	Yes	Carrot	12	0	0	0			389.7	276.84	0		0	0	0			945.7	639	0
B1	B	Ref_Low	None	7	Yes	Carrot	14	0	0	0			389.7	276.84	0		0	0	0			945.7	639	0		0	0	0	0	0	0
B1	B	Ref_Low	None	7	Yes	Carrot	17	0	0	0			389.7	276.84	0		0	0	0			945.7	639	0
B1	B	Ref_Low	None	7	Yes	Carrot	19	1	0	0			389.7	276.84	0		1	0	0			945.7	639	0								0	0	0	0	0	0
B1	B	Ref_Low	None	7	Yes	Carrot	21	1	0	0			389.7	276.84	0		1	0	0			945.7	639	0		3	0	0	3	0	0
B1	B	Ref_Low	None	7	Yes	Apple	0	0	0	0			645	624.94	0		0	0	0			1275.5	1229.84	0
B1	B	Ref_Low	None	7	Yes	Apple	4	0	0	0			645	624.94	0		0	0	0			1275.5	1229.84	0								0	0	0	0	0	0
B1	B	Ref_Low	None	7	Yes	Apple	7	0	0	0			645	624.94	0		0	0	0			1275.5	1229.84	0		0	0	0	0	0	0
B1	B	Ref_Low	None	7	Yes	Apple	10	0	0	0			645	624.94	0		0	0	0			1275.5	1229.84	0
B1	B	Ref_Low	None	7	Yes	Apple	12	0	0	0			645	624.94	0		2	0	0			1275.5	1229.84	0								0	0	0	0	0	0
B1	B	Ref_Low	None	7	Yes	Apple	14	0	0	0			645	624.94	0		2	0	0			1275.5	1229.84	0		0	0	0	0	0	0
B1	B	Ref_Low	None	7	Yes	Apple	17	0	0	0			645	624.94	0		2	0	0			1275.5	1229.84	0
B1	B	Ref_Low	None	7	Yes	Apple	19	0	0	0			645	624.94	0		4	0	0			1275.5	1229.84	0
B1	B	Ref_Low	None	7	Yes	Apple	21	0	0	0			645	624.94	0		4	1	94.78			1275.5	1229.84	0.0770669		0	0	0	0	0	0	0	0	0	0	0	0
B1	B	Ref_Low	None	7	Yes	Total	0	0	0	0			2655.7	2387.63	0		5	3	317.69			5243.7	4671.56	0.0680051
B1	B	Ref_Low	None	7	Yes	Total	4	0	0	0			2655.7	2387.63	0		2	2	317.42			5243.7	4671.56	0.0679473
B1	B	Ref_Low	None	7	Yes	Total	7	0	0	0			2655.7	2387.63	0		5	0	0			5243.7	4671.56	0		0	0	0	0	0	0	0	0	0	0	0	0
B1	B	Ref_Low	None	7	Yes	Total	10	0	0	0			2655.7	2387.63	0		0	0	0			5243.7	4671.56	0
B1	B	Ref_Low	None	7	Yes	Total	12	2	0	0			2655.7	2387.63	0		3	0	0			5243.7	4671.56	0
B1	B	Ref_Low	None	7	Yes	Total	14	2	0	0			2655.7	2387.63	0		2	0	0			5243.7	4671.56	0		6	0	0	7	0	0	2.44949	0	0	2.64575	0	0
B1	B	Ref_Low	None	7	Yes	Total	17	2	0	0			2655.7	2387.63	0		2	0	0			5243.7	4671.56	0
B1	B	Ref_Low	None	7	Yes	Total	19	4	0	0			2655.7	2387.63	0		4	0	0			5243.7	4671.56	0
B1	B	Ref_Low	None	7	Yes	Total	21	4	1	94.78			2655.7	2387.63	0.0396963		4	1	94.78			5243.7	4671.56	0.0202887		26	1	0.0396963	42.5	3	0.0593699
B1	B	Ref_Low	None	7	YES	Tomato	28	5	3	317.69	53.54	371.23	677	585.09	0.542976	0.634484	7	5	859.2	688.65	-170.55	1261	1126.7	0.762581	0.61121	44.5	15	2.62938	91.5	41.5	3.77676	6.67083	3.87298	1.62154	9.56556	6.44205	1.94339
B1	B	Ref_Low	None	7	YES	Lemon	28	2	2	317.42	0	317.42	944	900.76	0.352391	0.352391	7	2	469.77	363.25	-106.52	1761.5	1676.02	0.280289	0.216734	13.5	7	1.23337	25	10.5	0.981012
B1	B	Ref_Low	None	7	YES	Carrot	28	5	0	0	45.83	45.83	389.7	276.84	0	0.165547	5	0	196.84	45.83	-151.01	945.7	639	0.308044	0.0717214	24	0	0	41.5	10.5	1.07815
B1	B	Ref_Low	None	7	YES	Apple	28	0	0	0	0	0	645	624.94	0	0	1	0	0	0	0	1275.5	1229.84	0	0	0	0	0	0	0	0	0	0	0	0	0	0
B1	B	Ref_Low	None	7	YES	Total	28	1	0	0	0	0	2280.7	1996.85	0	0	0	0	1525.81	0	-1525.81	5243.7	4671.56	0.326617	0	82	22	1.10963	168.5	66	1.41032
B2	B	Ref_Low	None	7	Yes	Tomato	0	0	0	0			584	541.51	0		0	0	0			1261	1126.7	0
B2	B	Ref_Low	None	7	Yes	Tomato	4	0	0	0			584	541.51	0		0	0	0			1261	1126.7	0								0	0	0	0	0	0
B2	B	Ref_Low	None	7	Yes	Tomato	7	0	0	0			584	541.51	0		0	0	0			1261	1126.7	0		0	0	0	0	0	0
B2	B	Ref_Low	None	7	Yes	Tomato	10	0	0	0			584	541.51	0		0	0	0			1261	1126.7	0
B2	B	Ref_Low	None	7	Yes	Tomato	12	0	0	0			584	541.51	0		2	0	0			1261	1126.7	0								0	0	0	0	0	0
B2	B	Ref_Low	None	7	Yes	Tomato	14	1	0	0			584	541.51	0		3	0	0			1261	1126.7	0		1	0	0	7	0	0
B2	B	Ref_Low	None	7	Yes	Tomato	17	2	0	0			584	541.51	0		4	0	0			1261	1126.7	0								0	0	0	0	0	0
B2	B	Ref_Low	None	7	Yes	Tomato	19	2	0	0			584	541.51	0		4	0	0			1261	1126.7	0
B2	B	Ref_Low	None	7	Yes	Tomato	21	4	2	182.57			584	541.51	0.33715		6	3	277.35			1261	1126.7	0.246161		15.5	2	0.33715	35.5	3	0.246161
B2	B	Ref_Low	None	7	Yes	Lemon	0	0	0	0			817.5	775.26	0		0	0	0			1761.5	1676.02	0								0	0	0	0	0	0
B2	B	Ref_Low	None	7	Yes	Lemon	4	0	0	0			817.5	775.26	0		0	0	0			1761.5	1676.02	0
B2	B	Ref_Low	None	7	Yes	Lemon	7	0	0	0			817.5	775.26	0		0	0	0			1761.5	1676.02	0		0	0	0	0	0	0
B2	B	Ref_Low	None	7	Yes	Lemon	10	0	0	0			817.5	775.26	0		0	0	0			1761.5	1676.02	0								0	0	0	0	0	0
B2	B	Ref_Low	None	7	Yes	Lemon	12	0	0	0			817.5	775.26	0		0	0	0			1761.5	1676.02	0
B2	B	Ref_Low	None	7	Yes	Lemon	14	0	0	0			817.5	775.26	0		0	0	0			1761.5	1676.02	0		0	0	0	0	0	0	0	0	0	0	0	0
B2	B	Ref_Low	None	7	Yes	Lemon	17	0	0	0			817.5	775.26	0		0	0	0			1761.5	1676.02	0
B2	B	Ref_Low	None	7	Yes	Lemon	19	0	0	0			817.5	775.26	0		1	0	0			1761.5	1676.02	0
B2	B	Ref_Low	None	7	Yes	Lemon	21	1	0	0			817.5	775.26	0		2	0	0			1761.5	1676.02	0		1	0	0	4	0	0	1	0	0	2	0	0
B2	B	Ref_Low	None	7	Yes	Carrot	0	0	0	0			556	362.16	0		0	0	0			945.7	639	0
B2	B	Ref_Low	None	7	Yes	Carrot	4	0	0	0			556	362.16	0		0	0	0			945.7	639	0
B2	B	Ref_Low	None	7	Yes	Carrot	7	0	0	0			556	362.16	0		0	0	0			945.7	639	0		0	0	0	0	0	0	0	0	0	0	0	0
B2	B	Ref_Low	None	7	Yes	Carrot	10	0	0	0			556	362.16	0		0	0	0			945.7	639	0
B2	B	Ref_Low	None	7	Yes	Carrot	12	0	0	0			556	362.16	0		0	0	0			945.7	639	0								0	0	0	0	0	0
B2	B	Ref_Low	None	7	Yes	Carrot	14	0	0	0			556	362.16	0		0	0	0			945.7	639	0		0	0	0	0	0	0
B2	B	Ref_Low	None	7	Yes	Carrot	17	0	0	0			556	362.16	0		0	0	0			945.7	639	0
B2	B	Ref_Low	None	7	Yes	Carrot	19	0	0	0			556	362.16	0		1	0	0			945.7	639	0								0	0	0	0	0	0
B2	B	Ref_Low	None	7	Yes	Carrot	21	0	0	0			556	362.16	0		1	0	0			945.7	639	0		0	0	0	3	0	0
B2	B	Ref_Low	None	7	Yes	Apple	0	0	0	0			630	604.9	0		0	0	0			1275.5	1229.84	0
B2	B	Ref_Low	None	7	Yes	Apple	4	0	0	0			630	604.9	0		0	0	0			1275.5	1229.84	0								0	0	0	0	0	0
B2	B	Ref_Low	None	7	Yes	Apple	7	0	0	0			630	604.9	0		0	0	0			1275.5	1229.84	0		0	0	0	0	0	0
B2	B	Ref_Low	None	7	Yes	Apple	10	0	0	0			630	604.9	0		0	0	0			1275.5	1229.84	0								0	0	0	0	0	0
B2	B	Ref_Low	None	7	Yes	Apple	12	0	0	0			630	604.9	0		0	0	0			1275.5	1229.84	0
B2	B	Ref_Low	None	7	Yes	Apple	14	0	0	0			630	604.9	0		0	0	0			1275.5	1229.84	0		0	0	0	0	0	0
B2	B	Ref_Low	None	7	Yes	Apple	17	0	0	0			630	604.9	0		0	0	0			1275.5	1229.84	0								0	0	0	0	0	0
B2	B	Ref_Low	None	7	Yes	Apple	19	0	0	0			630	604.9	0		0	0	0			1275.5	1229.84	0
B2	B	Ref_Low	None	7	Yes	Apple	21	0	0	0			630	604.9	0		0	0	0			1275.5	1229.84	0		0	0	0	0	0	0
B2	B	Ref_Low	None	7	Yes	Total	0	0	0	0			2587.5	2283.83	0		0	0	0			5243.7	4671.56	0								0	0	0	0	0	0
B2	B	Ref_Low	None	7	Yes	Total	4	0	0	0			2587.5	2283.83	0		0	0	0			5243.7	4671.56	0
B2	B	Ref_Low	None	7	Yes	Total	7	0	0	0			2587.5	2283.83	0		0	0	0			5243.7	4671.56	0		0	0	0	0	0	0	0	0	0	0	0	0
B2	B	Ref_Low	None	7	Yes	Total	10	0	0	0			2587.5	2283.83	0		0	0	0			5243.7	4671.56	0
B2	B	Ref_Low	None	7	Yes	Total	12	0	0	0			2587.5	2283.83	0		2	0	0			5243.7	4671.56	0
B2	B	Ref_Low	None	7	Yes	Total	14	1	0	0			2587.5	2283.83	0		3	0	0			5243.7	4671.56	0		1	0	0	7	0	0	1	0	0	2.64575	0	0
B2	B	Ref_Low	None	7	Yes	Total	17	2	0	0			2587.5	2283.83	0		4	0	0			5243.7	4671.56	0
B2	B	Ref_Low	None	7	Yes	Total	19	2	0	0			2587.5	2283.83	0		6	0	0			5243.7	4671.56	0
B2	B	Ref_Low	None	7	Yes	Total	21	5	2	182.57			2587.5	2283.83	0.0799403		9	3	277.35			5243.7	4671.56	0.0593699		16.5	2	0.0799403	42.5	3	0.0593699	4.06202	1.41421	0.282737	6.5192	1.73205	0.243659
B2	B	Ref_Low	None	7	YES	Tomato	28	5	5	541.51	0	541.51	584	541.51	1	1	10	8	859.2	912.74	53.54	1261	1126.7	0.762581	0.8101	47	26.5	5.01717	91.5	41.5	3.77676
B2	B	Ref_Low	None	7	YES	Lemon	28	2	1	152.35	49.65	202	817.5	775.26	0.196515	0.260558	4	3	469.77	519.42	49.65	1761.5	1676.02	0.280289	0.309913	11.5	3.5	0.687802	25	10.5	0.981012	3.39116	1.87083	0.829338	5	3.24037	0.99046
B2	B	Ref_Low	None	7	YES	Carrot	28	5	3	196.84	25.4	222.24	556	362.16	0.543517	0.613651	10	3	196.84	268.07	71.23	945.7	639	0.308044	0.419515	17.5	10.5	1.90231	41.5	10.5	1.07815
B2	B	Ref_Low	None	7	YES	Apple	28	0	0	0	0	0	630	604.9	0	0	0	0	0	0	0	1275.5	1229.84	0	0	0	0	0	0	0	0
B2	B	Ref_Low	None	7	YES	Total	28	0	0	0	0	0	2462	2113.7	0	0	27	15	1525.81	1764.78	238.97	5243.7	4671.56	0.326617	0.377771	76	40.5	1.72474	168.5	66	1.41032	8.7178	6.36396	1.31329	12.9808	8.12404	1.18757
C1	C	Unref_Low	None	19	NO	Tomato	0	0	0	0			638.5	551.14	0		0	0	0			1305.5	1301.12	0
C1	C	Unref_Low	None	19	NO	Tomato	4	0	0	0			638.5	551.14	0		0	0	0			1305.5	1301.12	0
C1	C	Unref_Low	None	19	NO	Tomato	7	0	0	0			638.5	551.14	0		1	0	0			1305.5	1301.12	0		0	0	0	4.5	0	0	0	0	0	2.12132	0	0
C1	C	Unref_Low	None	19	NO	Tomato	10	0	0	0			638.5	551.14	0		1	1	189.15			1305.5	1301.12	0.145375
C1	C	Unref_Low	None	19	NO	Tomato	12	0	0	0			638.5	551.14	0		1	1	189.15			1305.5	1301.12	0.145375								0	0	0	0	0	0
C1	C	Unref_Low	None	19	NO	Tomato	14	0	0	0			638.5	551.14	0		1	1	189.15			1305.5	1301.12	0.145375		0	0	0	25.5	12	1.01693
C1	C	Unref_Low	None	19	NO	Tomato	17	2	0	0			638.5	551.14	0		3	1	189.15			1305.5	1301.12	0.145375
C1	C	Unref_Low	None	19	NO	Tomato	19	2	0	0			638.5	551.14	0		3	1	189.15			1305.5	1301.12	0.145375								0	0	0	0	0	0
C1	C	Unref_Low	None	19	NO	Tomato	21	3	0	0			638.5	551.14	0		4	1	189.15			1305.5	1301.12	0.145375		12	0	0	58.5	33	2.763
C1	C	Unref_Low	None	19	NO	Lemon	0	0	0	0			1045.5	867.59	0		0	0	0			2191	1857.18	0
C1	C	Unref_Low	None	19	NO	Lemon	4	0	0	0			1045.5	867.59	0		0	0	0			2191	1857.18	0								0	0	0	0	0	0
C1	C	Unref_Low	None	19	NO	Lemon	7	1	0	0			1045.5	867.59	0		1	0	0			2191	1857.18	0		1.5	0	0	3	0	0
C1	C	Unref_Low	None	19	NO	Lemon	10	1	1	189.15			1045.5	867.59	0.218018		1	1	189.15			2191	1857.18	0.101848								0	0	0	0	0	0
C1	C	Unref_Low	None	19	NO	Lemon	12	1	1	189.15			1045.5	867.59	0.218018		1	1	189.15			2191	1857.18	0.101848
C1	C	Unref_Low	None	19	NO	Lemon	14	1	1	189.15			1045.5	867.59	0.218018		1	1	189.15			2191	1857.18	0.101848		8.5	5.5	1.1991	17	11	1.13904
C1	C	Unref_Low	None	19	NO	Lemon	17	1	1	189.15			1045.5	867.59	0.218018		1	1	189.15			2191	1857.18	0.101848								0	0	0	0	0	0
C1	C	Unref_Low	None	19	NO	Lemon	19	1	1	189.15			1045.5	867.59	0.218018		1	1	189.15			2191	1857.18	0.101848
C1	C	Unref_Low	None	19	NO	Lemon	21	1	1	189.15			1045.5	867.59	0.218018		1	1	189.15			2191	1857.18	0.101848		15.5	12.5	2.72522	32	25	2.58874
C1	C	Unref_Low	None	19	NO	Carrot	0	0	0	0			469.55	190.81	0		0	0	0			1031.05	379.3	0								0	0	0	0	0	0
C1	C	Unref_Low	None	19	NO	Carrot	4	0	0	0			469.55	190.81	0		0	0	0			1031.05	379.3	0
C1	C	Unref_Low	None	19	NO	Carrot	7	0	0	0			469.55	190.81	0		0	0	0			1031.05	379.3	0		0	0	0	1.5	0	0
C1	C	Unref_Low	None	19	NO	Carrot	10	0	0	0			469.55	190.81	0		0	0	0			1031.05	379.3	0								0	0	0	0	0	0
C1	C	Unref_Low	None	19	NO	Carrot	12	0	0	0			469.55	190.81	0		0	0	0			1031.05	379.3	0
C1	C	Unref_Low	None	19	NO	Carrot	14	0	0	0			469.55	190.81	0		1	0	0			1031.05	379.3	0		0	0	0	9.5	0	0
C1	C	Unref_Low	None	19	NO	Carrot	17	0	0	0			469.55	190.81	0		2	0	0			1031.05	379.3	0								0	0	0	0	0	0
C1	C	Unref_Low	None	19	NO	Carrot	19	0	0	0			469.55	190.81	0		3	0	0			1031.05	379.3	0
C1	C	Unref_Low	None	19	NO	Carrot	21	0	0	0			469.55	190.81	0		3	0	0			1031.05	379.3	0		0	0	0	29	0	0
C1	C	Unref_Low	None	19	NO	Apple	0	0	0	0			683	595.36	0		0	0	0			1335.5	1206.97	0								0	0	0	0	0	0
C1	C	Unref_Low	None	19	NO	Apple	4	0	0	0			683	595.36	0		0	0	0			1335.5	1206.97	0
C1	C	Unref_Low	None	19	NO	Apple	7	0	0	0			683	595.36	0		1	0	0			1335.5	1206.97	0		0	0	0	0	0	0
C1	C	Unref_Low	None	19	NO	Apple	10	0	0	0			683	595.36	0		1	1	189.15			1335.5	1206.97	0.156715								0	0	0	0	0	0
C1	C	Unref_Low	None	19	NO	Apple	12	0	0	0			683	595.36	0		1	1	189.15			1335.5	1206.97	0.156715
C1	C	Unref_Low	None	19	NO	Apple	14	1	0	0			683	595.36	0		3	1	189.15			1335.5	1206.97	0.156715		1	0	0	1	0	0
C1	C	Unref_Low	None	19	NO	Apple	17	2	0	0			683	595.36	0		7	1	189.15			1335.5	1206.97	0.156715								0	0	0	0	0	0
C1	C	Unref_Low	None	19	NO	Apple	19	3	0	0			683	595.36	0		9	1	189.15			1335.5	1206.97	0.156715
C1	C	Unref_Low	None	19	NO	Apple	21	3	0	0			683	595.36	0		10	1	189.15			1335.5	1206.97	0.156715		16.5	0	0	16.5	0	0
C1	C	Unref_Low	None	19	NO	Total	0	0	0	0			2836.55	2204.9	0		5	1	101			5863.05	4744.57	0.0212875								0	0	0	0	0	0
C1	C	Unref_Low	None	19	NO	Total	4	0	0	0			2836.55	2204.9	0		1	1	189.15			5863.05	4744.57	0.0398666
C1	C	Unref_Low	None	19	NO	Total	7	1	0	0			2836.55	2204.9	0		6	1	30.07			5863.05	4744.57	0.00633777		1.5	0	0	9	0	0
C1	C	Unref_Low	None	19	NO	Total	10	1	1	189.15			2836.55	2204.9	0.0857862		5	4	521.46			5863.05	4744.57	0.109907								0	0	0	0	0	0
C1	C	Unref_Low	None	19	NO	Total	12	1	1	189.15			2836.55	2204.9	0.0857862		1	1	189.15			5863.05	4744.57	0.0398666
C1	C	Unref_Low	None	19	NO	Total	14	2	1	189.15			2836.55	2204.9	0.0857862		2	1	189.15			5863.05	4744.57	0.0398666		9.5	5.5	0.471824	53	23	0.724735
C1	C	Unref_Low	None	19	NO	Total	17	5	1	189.15			2836.55	2204.9	0.0857862		5	1	189.15			5863.05	4744.57	0.0398666								0	0	0	0	0	0
C1	C	Unref_Low	None	19	NO	Total	19	6	1	189.15			2836.55	2204.9	0.0857862		9	1	189.15			5863.05	4744.57	0.0398666
C1	C	Unref_Low	None	19	NO	Total	21	7	1	189.15			2836.55	2204.9	0.0857862		10	3	411.06			5863.05	4744.57	0.086638		44	12.5	1.07233	136	58	1.77102
C1	C	Unref_Low	None	19	NO	Tomato	28	5	1	101	116.98	217.98	638.5	551.14	0.183257	0.395507	6	2	531.99	407.13	-124.86	1305.5	1301.12	0.408871	0.312907	40	3.5	0.641398	114.5	61	5.06708	6.32456	1.87083	0.800873	10.7005	7.81025	2.25102
C1	C	Unref_Low	None	19	NO	Lemon	28	1	1	189.15	0	189.15	1045.5	867.59	0.218018	0.218018	6	2	545.14	241.18	-303.96	2191	1857.18	0.293531	0.129864	22.5	19.5	4.25135	53	42.5	4.34094
C1	C	Unref_Low	None	19	NO	Carrot	28	5	1	30.07	21.96	52.03	469.55	190.81	0.157591	0.27268	9	4	106.51	391.9	285.39	1031.05	379.3	0.280807	1.03322	17.5	3.5	0.55157	71	10.5	0.982824
C1	C	Unref_Low	None	19	NO	Apple	28	4	3	332.31	7.56	339.87	683	595.36	0.558166	0.570865	4	3	462.12	339.87	-122.25	1335.5	1206.97	0.382876	0.281589	41	10.5	1.95358	44.5	14	1.34007	6.40312	3.24037	1.39771	6.67083	3.74166	1.15761
C1	C	Unref_Low	None	19	NO	Total	28	0	0	0	0	0	2322.05	1888.36	0	0	0	0	1645.76	0	-1645.76	5863.05	4744.57	0.346872	0	121	37	2.40839	283	128	3.50822
C2	C	Unref_Low	None	19	NO	Tomato	0	0	0	0			667	746.98	0		0	0	0			1305.5	1301.12	0
C2	C	Unref_Low	None	19	NO	Tomato	4	0	0	0			667	746.98	0		0	0	0			1305.5	1301.12	0								0	0	0	0	0	0
C2	C	Unref_Low	None	19	NO	Tomato	7	3	0	0			667	746.98	0		3	0	0			1305.5	1301.12	0		4.5	0	0	4.5	0	0
C2	C	Unref_Low	None	19	NO	Tomato	10	3	2	221.91			667	746.98	0.297076		3	2	221.91			1305.5	1301.12	0.170553
C2	C	Unref_Low	None	19	NO	Tomato	12	3	2	221.91			667	746.98	0.297076		3	2	221.91			1305.5	1301.12	0.170553								0	0	0	0	0	0
C2	C	Unref_Low	None	19	NO	Tomato	14	3	3	324.55			667	746.98	0.434483		3	3	324.55			1305.5	1301.12	0.249439		25.5	12	1.77133	25.5	12	1.01693
C2	C	Unref_Low	None	19	NO	Tomato	17	3	3	324.55			667	746.98	0.434483		5	3	324.55			1305.5	1301.12	0.249439
C2	C	Unref_Low	None	19	NO	Tomato	19	3	3	324.55			667	746.98	0.434483		5	3	324.55			1305.5	1301.12	0.249439								0	0	0	0	0	0
C2	C	Unref_Low	None	19	NO	Tomato	21	3	3	324.55			667	746.98	0.434483		6	3	324.55			1305.5	1301.12	0.249439		46.5	33	4.81271	58.5	33	2.763
C2	C	Unref_Low	None	19	NO	Lemon	0	0	0	0			1145.5	989.59	0		0	0	0			2191	1857.18	0
C2	C	Unref_Low	None	19	NO	Lemon	4	0	0	0			1145.5	989.59	0		0	0	0			2191	1857.18	0								0	0	0	0	0	0
C2	C	Unref_Low	None	19	NO	Lemon	7	1	0	0			1145.5	989.59	0		2	0	0			2191	1857.18	0		1.5	0	0	3	0	0
C2	C	Unref_Low	None	19	NO	Lemon	10	1	1	195.47			1145.5	989.59	0.197526		2	2	384.62			2191	1857.18	0.207099
C2	C	Unref_Low	None	19	NO	Lemon	12	1	1	195.47			1145.5	989.59	0.197526		2	2	384.62			2191	1857.18	0.207099								0	0	0	0	0	0
C2	C	Unref_Low	None	19	NO	Lemon	14	1	1	195.47			1145.5	989.59	0.197526		2	2	384.62			2191	1857.18	0.207099		8.5	5.5	1.08639	17	11	1.13904
C2	C	Unref_Low	None	19	NO	Lemon	17	1	1	195.47			1145.5	989.59	0.197526		2	2	384.62			2191	1857.18	0.207099
C2	C	Unref_Low	None	19	NO	Lemon	19	1	1	195.47			1145.5	989.59	0.197526		2	2	384.62			2191	1857.18	0.207099								0	0	0	0	0	0
C2	C	Unref_Low	None	19	NO	Lemon	21	2	1	195.47			1145.5	989.59	0.197526		3	2	384.62			2191	1857.18	0.207099		16.5	12.5	2.46908	32	25	2.58874
C2	C	Unref_Low	None	19	NO	Carrot	0	0	0	0			561.5	188.49	0		0	0	0			1031.05	379.3	0
C2	C	Unref_Low	None	19	NO	Carrot	4	0	0	0			561.5	188.49	0		0	0	0			1031.05	379.3	0								0	0	0	0	0	0
C2	C	Unref_Low	None	19	NO	Carrot	7	1	0	0			561.5	188.49	0		1	0	0			1031.05	379.3	0		1.5	0	0	1.5	0	0
C2	C	Unref_Low	None	19	NO	Carrot	10	1	0	0			561.5	188.49	0		1	0	0			1031.05	379.3	0
C2	C	Unref_Low	None	19	NO	Carrot	12	1	0	0			561.5	188.49	0		1	0	0			1031.05	379.3	0								0	0	0	0	0	0
C2	C	Unref_Low	None	19	NO	Carrot	14	2	0	0			561.5	188.49	0		2	0	0			1031.05	379.3	0		9.5	0	0	9.5	0	0
C2	C	Unref_Low	None	19	NO	Carrot	17	3	0	0			561.5	188.49	0		3	0	0			1031.05	379.3	0
C2	C	Unref_Low	None	19	NO	Carrot	19	3	0	0			561.5	188.49	0		3	0	0			1031.05	379.3	0								0	0	0	0	0	0
C2	C	Unref_Low	None	19	NO	Carrot	21	3	0	0			561.5	188.49	0		3	0	0			1031.05	379.3	0		29	0	0	29	0	0
C2	C	Unref_Low	None	19	NO	Apple	0	0	0	0			652.5	611.61	0		0	0	0			1335.5	1206.97	0
C2	C	Unref_Low	None	19	NO	Apple	4	0	0	0			652.5	611.61	0		0	0	0			1335.5	1206.97	0								0	0	0	0	0	0
C2	C	Unref_Low	None	19	NO	Apple	7	0	0	0			652.5	611.61	0		0	0	0			1335.5	1206.97	0		0	0	0	0	0	0
C2	C	Unref_Low	None	19	NO	Apple	10	0	0	0			652.5	611.61	0		0	0	0			1335.5	1206.97	0
C2	C	Unref_Low	None	19	NO	Apple	12	0	0	0			652.5	611.61	0		0	0	0			1335.5	1206.97	0								0	0	0	0	0	0
C2	C	Unref_Low	None	19	NO	Apple	14	0	0	0			652.5	611.61	0		1	0	0			1335.5	1206.97	0		0	0	0	1	0	0
C2	C	Unref_Low	None	19	NO	Apple	17	0	0	0			652.5	611.61	0		2	0	0			1335.5	1206.97	0
C2	C	Unref_Low	None	19	NO	Apple	19	0	0	0			652.5	611.61	0		3	0	0			1335.5	1206.97	0								0	0	0	0	0	0
C2	C	Unref_Low	None	19	NO	Apple	21	0	0	0			652.5	611.61	0		3	0	0			1335.5	1206.97	0		0	0	0	16.5	0	0
C2	C	Unref_Low	None	19	NO	Total	0	0	0	0			3026.5	2536.67	0		0	0	0			5863.05	4744.57	0
C2	C	Unref_Low	None	19	NO	Total	4	0	0	0			3026.5	2536.67	0		0	0	0			5863.05	4744.57	0								0	0	0	0	0	0
C2	C	Unref_Low	None	19	NO	Total	7	5	0	0			3026.5	2536.67	0		6	0	0			5863.05	4744.57	0		7.5	0	0	9	0	0
C2	C	Unref_Low	None	19	NO	Total	10	5	3	417.38			3026.5	2536.67	0.164539		6	4	606.53			5863.05	4744.57	0.127837
C2	C	Unref_Low	None	19	NO	Total	12	5	3	417.38			3026.5	2536.67	0.164539		6	4	606.53			5863.05	4744.57	0.127837
C2	C	Unref_Low	None	19	NO	Total	14	6	4	520.02			3026.5	2536.67	0.205001		8	5	709.17			5863.05	4744.57	0.14947		43.5	17.5	0.945425	53	23	0.724735	6.59545	4.1833	0.972329	7.28011	4.79583	0.851314
C2	C	Unref_Low	None	19	NO	Total	17	7	4	520.02			3026.5	2536.67	0.205001		12	5	709.17			5863.05	4744.57	0.14947
C2	C	Unref_Low	None	19	NO	Total	19	7	4	520.02			3026.5	2536.67	0.205001		13	5	709.17			5863.05	4744.57	0.14947
C2	C	Unref_Low	None	19	NO	Total	21	8	4	520.02			3026.5	2536.67	0.205001		15	5	709.17			5863.05	4744.57	0.14947		92	45.5	2.38043	136	58	1.77102	9.59166	6.74537	1.54286	11.6619	7.61577	1.3308
C2	C	Unref_Low	None	19	NO	Tomato	28	5	4	430.99	154.59	585.58	667	746.98	0.576977	0.78393	10	5	531.99	803.56	271.57	1305.5	1301.12	0.408871	0.617591	74.5	57.5	8.35281	114.5	61	5.06708
C2	C	Unref_Low	None	19	NO	Lemon	28	2	2	355.99	0	355.99	1145.5	989.59	0.359735	0.359735	3	3	545.14	545.14	0	2191	1857.18	0.293531	0.293531	30.5	23	4.41949	53	42.5	4.34094
C2	C	Unref_Low	None	19	NO	Carrot	28	4	2	76.44	36.03	112.47	561.5	188.49	0.405539	0.596689	9	3	106.51	164.5	57.99	1031.05	379.3	0.280807	0.433694	53.5	7	1.41939	71	10.5	0.982824	7.31437	2.64575	1.19138	8.42615	3.24037	0.991375
C2	C	Unref_Low	None	19	NO	Apple	28	1	1	129.81	0	129.81	652.5	611.61	0.212243	0.212243	5	4	462.12	469.68	7.56	1335.5	1206.97	0.382876	0.38914	3.5	3.5	0.742851	44.5	14	1.34007
C2	C	Unref_Low	None	19	NO	Total	28	3	0	0	0	0	2550	2081.97	0	0	27	15	1645.76	1982.88	337.12	5863.05	4744.57	0.346872	0.417926	162	91	4.46836	283	128	3.50822
D1	D	Unref_Low	None	19	YES	Tomato	0	0	0	0			638.5	491.6	0		0	0	0			1305.5	1134.96	0
D1	D	Unref_Low	None	19	YES	Tomato	4	0	0	0			638.5	491.6	0		0	0	0			1305.5	1134.96	0								0	0	0	0	0	0
D1	D	Unref_Low	None	19	YES	Tomato	7	5	0	0			638.5	491.6	0		5	0	0			1305.5	1134.96	0		7.5	0	0	14	1.5	0.131106
D1	D	Unref_Low	None	19	YES	Tomato	10	5	4	491.6			638.5	491.6	1		6	4	491.6			1305.5	1134.96	0.433143
D1	D	Unref_Low	None	19	YES	Tomato	12	5	4	491.6			638.5	491.6	1		6	5	707.7			1305.5	1134.96	0.623546								0	0	0	0	0	0
D1	D	Unref_Low	None	19	YES	Tomato	14	5	4	491.6			638.5	491.6	1		6	5	707.7			1305.5	1134.96	0.623546		42.5	22	5.5	72	36	3.60076
D1	D	Unref_Low	None	19	YES	Tomato	17	5	4	491.6			638.5	491.6	1		6	5	707.7			1305.5	1134.96	0.623546
D1	D	Unref_Low	None	19	YES	Tomato	19	5	4	491.6			638.5	491.6	1		6	5	707.7			1305.5	1134.96	0.623546								0	0	0	0	0	0
D1	D	Unref_Low	None	19	YES	Tomato	21	5	4	491.6			638.5	491.6	1		6	5	707.7			1305.5	1134.96	0.623546		77.5	50	12.5	142	81	8.15706
D1	D	Unref_Low	None	19	YES	Lemon	0	0	0	0			1045.5	991.6	0		0	0	0			2191	2012.45	0
D1	D	Unref_Low	None	19	YES	Lemon	4	0	0	0			1045.5	991.6	0		0	0	0			2191	2012.45	0
D1	D	Unref_Low	None	19	YES	Lemon	7	0	0	0			1045.5	991.6	0		0	0	0			2191	2012.45	0		0	0	0	0	0	0	0	0	0	0	0	0
D1	D	Unref_Low	None	19	YES	Lemon	10	1	0	0			1045.5	991.6	0		2	0	0			2191	2012.45	0
D1	D	Unref_Low	None	19	YES	Lemon	12	1	1	216.1			1045.5	991.6	0.217931		2	1	216.1			2191	2012.45	0.107382
D1	D	Unref_Low	None	19	YES	Lemon	14	1	1	216.1			1045.5	991.6	0.217931		3	1	216.1			2191	2012.45	0.107382		5.5	3	0.653792	5.5	3	0.322145	2.34521	1.73205	0.808574	2.34521	1.73205	0.567578
D1	D	Unref_Low	None	19	YES	Lemon	17	1	1	216.1			1045.5	991.6	0.217931		3	1	216.1			2191	2012.45	0.107382
D1	D	Unref_Low	None	19	YES	Lemon	19	1	1	216.1			1045.5	991.6	0.217931		3	1	216.1			2191	2012.45	0.107382
D1	D	Unref_Low	None	19	YES	Lemon	21	1	1	216.1			1045.5	991.6	0.217931		3	1	216.1			2191	2012.45	0.107382		12.5	10	2.17931	12.5	10	1.07382	3.53553	3.16228	1.47625	3.53553	3.16228	1.03625
D1	D	Unref_Low	None	19	YES	Carrot	0	0	0	0			469.55	189.21	0		0	0	0			1031.05	485.75	0
D1	D	Unref_Low	None	19	YES	Carrot	4	0	0	0			469.55	189.21	0		0	0	0			1031.05	485.75	0
D1	D	Unref_Low	None	19	YES	Carrot	7	0	0	0			469.55	189.21	0		0	0	0			1031.05	485.75	0		0	0	0	0	0	0
D1	D	Unref_Low	None	19	YES	Carrot	10	1	0	0			469.55	189.21	0		1	0	0			1031.05	485.75	0								0	0	0	0	0	0
D1	D	Unref_Low	None	19	YES	Carrot	12	1	0	0			469.55	189.21	0		1	0	0			1031.05	485.75	0
D1	D	Unref_Low	None	19	YES	Carrot	14	2	0	0			469.55	189.21	0		2	0	0			1031.05	485.75	0		6.5	0	0	6.5	0	0
D1	D	Unref_Low	None	19	YES	Carrot	17	2	0	0			469.55	189.21	0		2	0	0			1031.05	485.75	0								0	0	0	0	0	0
D1	D	Unref_Low	None	19	YES	Carrot	19	2	0	0			469.55	189.21	0		2	0	0			1031.05	485.75	0
D1	D	Unref_Low	None	19	YES	Carrot	21	2	0	0			469.55	189.21	0		2	0	0			1031.05	485.75	0		20.5	0	0	20.5	0	0
D1	D	Unref_Low	None	19	YES	Apple	0	0	0	0			683	658.86	0		0	0	0			1335.5	1679.71	0								0	0	0	0	0	0
D1	D	Unref_Low	None	19	YES	Apple	4	0	0	0			683	658.86	0		0	0	0			1335.5	1679.71	0
D1	D	Unref_Low	None	19	YES	Apple	7	0	0	0			683	658.86	0		5	0	0			1335.5	1679.71	0		0	0	0	0	0	0
D1	D	Unref_Low	None	19	YES	Apple	10	0	0	0			683	658.86	0		7	4	491.6			1335.5	1679.71	0.29267
D1	D	Unref_Low	None	19	YES	Apple	12	0	0	0			683	658.86	0		7	5	707.7			1335.5	1679.71	0.421323								0	0	0	0	0	0
D1	D	Unref_Low	None	19	YES	Apple	14	0	0	0			683	658.86	0		8	5	707.7			1335.5	1679.71	0.421323		0	0	0	1	0	0
D1	D	Unref_Low	None	19	YES	Apple	17	0	0	0			683	658.86	0		8	5	707.7			1335.5	1679.71	0.421323
D1	D	Unref_Low	None	19	YES	Apple	19	0	0	0			683	658.86	0		8	5	707.7			1335.5	1679.71	0.421323								0	0	0	0	0	0
D1	D	Unref_Low	None	19	YES	Apple	21	0	0	0			683	658.86	0		8	5	707.7			1335.5	1679.71	0.421323		0	0	0	11	0	0
D1	D	Unref_Low	None	19	YES	Total	0	0	0	0			2836.55	2331.27	0		5	5	491.6			5863.05	5312.87	0.09253
D1	D	Unref_Low	None	19	YES	Total	4	0	0	0			2836.55	2331.27	0		1	1	216.1			5863.05	5312.87	0.0406748								0	0	0	0	0	0
D1	D	Unref_Low	None	19	YES	Total	7	5	0	0			2836.55	2331.27	0		9	2	66.2			5863.05	5312.87	0.0124603		7.5	0	0	14	1.5	0.0280075
D1	D	Unref_Low	None	19	YES	Total	10	7	4	491.6			2836.55	2331.27	0.210872		7	4	491.6			5863.05	5312.87	0.09253
D1	D	Unref_Low	None	19	YES	Total	12	7	5	707.7			2836.55	2331.27	0.303568		12	7	929.61			5863.05	5312.87	0.174973
D1	D	Unref_Low	None	19	YES	Total	14	8	5	707.7			2836.55	2331.27	0.303568		8	5	707.7			5863.05	5312.87	0.133205		54.5	25	1.43789	85	39	0.891235	7.38241	5	1.19912	9.21954	6.245	0.944052
D1	D	Unref_Low	None	19	YES	Total	17	8	5	707.7			2836.55	2331.27	0.303568		9	5	707.7			5863.05	5312.87	0.133205
D1	D	Unref_Low	None	19	YES	Total	19	8	5	707.7			2836.55	2331.27	0.303568		10	6	806.9			5863.05	5312.87	0.151876
D1	D	Unref_Low	None	19	YES	Total	21	8	5	707.7			2836.55	2331.27	0.303568		10	7	905.03			5863.05	5312.87	0.170347		110.5	60	3.56286	186	91	2.1493	10.5119	7.74597	1.88756	13.6382	9.53939	1.46605
D1	D	Unref_Low	None	19	YES	Tomato	28	5	5	491.6	0	491.6	638.5	491.6	1	1	6	6	1134.96	707.7	-427.26	1305.5	1134.96	1	0.623546	112.5	81.5	19.5	212	140.5	14.3154
D1	D	Unref_Low	None	19	YES	Lemon	28	1	1	216.1	0	216.1	1045.5	991.6	0.217931	0.217931	5	3	216.1	290.25	74.15	2191	2012.45	0.107382	0.144227	19.5	17	3.70482	19.5	17	1.82549
D1	D	Unref_Low	None	19	YES	Carrot	28	4	2	66.2	7.95	74.15	469.55	189.21	0.349876	0.391893	4	2	66.2	74.15	7.95	1031.05	485.75	0.136284	0.152651	41.5	7	1.22457	59	7	0.476994	6.44205	2.64575	1.1066	7.68115	2.64575	0.690648
D1	D	Unref_Low	None	19	YES	Apple	28	0	0	0	0	0	683	658.86	0	0	5	2	114.64	0	-114.64	1335.5	1679.71	0.0682499	0	0	0	0	25	3.5	0.238875
D1	D	Unref_Low	None	19	YES	Total	28	5	2	221.91	-221.91	0	2427.55	2039.4	0.108811	0	5	2	1531.9	0	-1531.9	5863.05	5312.87	0.288338	0	173.5	105.5	5.78723	315.5	168	3.86873
D2	D	Unref_Low	None	19	YES	Tomato	0	0	0	0			667	643.36	0		0	0	0			1305.5	1134.96	0
D2	D	Unref_Low	None	19	YES	Tomato	4	1	0	0			667	643.36	0		1	0	0			1305.5	1134.96	0								0	0	0	0	0	0
D2	D	Unref_Low	None	19	YES	Tomato	7	2	1	99.2			667	643.36	0.15419		7	1	99.2			1305.5	1134.96	0.087404		6.5	1.5	0.231286	14	1.5	0.131106
D2	D	Unref_Low	None	19	YES	Tomato	10	2	2	197.33			667	643.36	0.306718		7	6	688.93			1305.5	1134.96	0.607008
D2	D	Unref_Low	None	19	YES	Tomato	12	5	2	197.33			667	643.36	0.306718		10	6	688.93			1305.5	1134.96	0.607008								0	0	0	0	0	0
D2	D	Unref_Low	None	19	YES	Tomato	14	5	2	197.33			667	643.36	0.306718		10	6	688.93			1305.5	1134.96	0.607008		29.5	14	2.14952	72	36	3.60076
D2	D	Unref_Low	None	19	YES	Tomato	17	5	2	197.33			667	643.36	0.306718		10	6	688.93			1305.5	1134.96	0.607008
D2	D	Unref_Low	None	19	YES	Tomato	19	5	3	285.13			667	643.36	0.443189		10	7	776.73			1305.5	1134.96	0.684368								0	0	0	0	0	0
D2	D	Unref_Low	None	19	YES	Tomato	21	5	3	370.44			667	643.36	0.57579		10	7	862.04			1305.5	1134.96	0.759533		64.5	31	4.83856	142	81	8.15706
D2	D	Unref_Low	None	19	YES	Lemon	0	0	0	0			1145.5	1020.85	0		0	0	0			2191	2012.45	0
D2	D	Unref_Low	None	19	YES	Lemon	4	0	0	0			1145.5	1020.85	0		0	0	0			2191	2012.45	0
D2	D	Unref_Low	None	19	YES	Lemon	7	0	0	0			1145.5	1020.85	0		0	0	0			2191	2012.45	0		0	0	0	0	0	0	0	0	0	0	0	0
D2	D	Unref_Low	None	19	YES	Lemon	10	0	0	0			1145.5	1020.85	0		1	0	0			2191	2012.45	0
D2	D	Unref_Low	None	19	YES	Lemon	12	0	0	0			1145.5	1020.85	0		1	1	216.1			2191	2012.45	0.107382
D2	D	Unref_Low	None	19	YES	Lemon	14	0	0	0			1145.5	1020.85	0		1	1	216.1			2191	2012.45	0.107382		0	0	0	5.5	3	0.322145	0	0	0	2.34521	1.73205	0.567578
D2	D	Unref_Low	None	19	YES	Lemon	17	0	0	0			1145.5	1020.85	0		1	1	216.1			2191	2012.45	0.107382
D2	D	Unref_Low	None	19	YES	Lemon	19	0	0	0			1145.5	1020.85	0		1	1	216.1			2191	2012.45	0.107382
D2	D	Unref_Low	None	19	YES	Lemon	21	0	0	0			1145.5	1020.85	0		1	1	216.1			2191	2012.45	0.107382		0	0	0	12.5	10	1.07382	0	0	0	3.53553	3.16228	1.03625
D2	D	Unref_Low	None	19	YES	Carrot	0	0	0	0			561.5	296.54	0		0	0	0			1031.05	485.75	0
D2	D	Unref_Low	None	19	YES	Carrot	4	0	0	0			561.5	296.54	0		0	0	0			1031.05	485.75	0
D2	D	Unref_Low	None	19	YES	Carrot	7	0	0	0			561.5	296.54	0		0	0	0			1031.05	485.75	0		0	0	0	0	0	0	0	0	0	0	0	0
D2	D	Unref_Low	None	19	YES	Carrot	10	0	0	0			561.5	296.54	0		1	0	0			1031.05	485.75	0
D2	D	Unref_Low	None	19	YES	Carrot	12	0	0	0			561.5	296.54	0		1	0	0			1031.05	485.75	0								0	0	0	0	0	0
D2	D	Unref_Low	None	19	YES	Carrot	14	0	0	0			561.5	296.54	0		2	0	0			1031.05	485.75	0		0	0	0	6.5	0	0
D2	D	Unref_Low	None	19	YES	Carrot	17	0	0	0			561.5	296.54	0		2	0	0			1031.05	485.75	0
D2	D	Unref_Low	None	19	YES	Carrot	19	0	0	0			561.5	296.54	0		2	0	0			1031.05	485.75	0								0	0	0	0	0	0
D2	D	Unref_Low	None	19	YES	Carrot	21	0	0	0			561.5	296.54	0		2	0	0			1031.05	485.75	0		0	0	0	20.5	0	0
D2	D	Unref_Low	None	19	YES	Apple	0	0	0	0			652.5	581.85	0		0	0	0			1335.5	1679.71	0
D2	D	Unref_Low	None	19	YES	Apple	4	0	0	0			652.5	581.85	0		0	0	0			1335.5	1679.71	0								0	0	0	0	0	0
D2	D	Unref_Low	None	19	YES	Apple	7	0	0	0			652.5	581.85	0		0	0	0			1335.5	1679.71	0		0	0	0	0	0	0
D2	D	Unref_Low	None	19	YES	Apple	10	0	0	0			652.5	581.85	0		0	0	0			1335.5	1679.71	0								0	0	0	0	0	0
D2	D	Unref_Low	None	19	YES	Apple	12	0	0	0			652.5	581.85	0		0	0	0			1335.5	1679.71	0
D2	D	Unref_Low	None	19	YES	Apple	14	1	0	0			652.5	581.85	0		1	0	0			1335.5	1679.71	0		1	0	0	1	0	0
D2	D	Unref_Low	None	19	YES	Apple	17	1	0	0			652.5	581.85	0		1	0	0			1335.5	1679.71	0								0	0	0	0	0	0
D2	D	Unref_Low	None	19	YES	Apple	19	2	0	0			652.5	581.85	0		2	0	0			1335.5	1679.71	0
D2	D	Unref_Low	None	19	YES	Apple	21	2	0	0			652.5	581.85	0		2	0	0			1335.5	1679.71	0		11	0	0	11	0	0
D2	D	Unref_Low	None	19	YES	Total	0	0	0	0			3026.5	2542.6	0		0	0	0			5863.05	5312.87	0								0	0	0	0	0	0
D2	D	Unref_Low	None	19	YES	Total	4	1	0	0			3026.5	2542.6	0		1	0	0			5863.05	5312.87	0
D2	D	Unref_Low	None	19	YES	Total	7	2	1	99.2			3026.5	2542.6	0.0390152		7	1	99.2			5863.05	5312.87	0.0186716		6.5	1.5	0.0585228	14	1.5	0.0280075	2.54951	1.22474	0.241915	3.74166	1.22474	0.167354
D2	D	Unref_Low	None	19	YES	Total	10	2	2	197.33			3026.5	2542.6	0.0776095		9	6	688.93			5863.05	5312.87	0.129672
D2	D	Unref_Low	None	19	YES	Total	12	5	2	197.33			3026.5	2542.6	0.0776095		12	7	905.03			5863.05	5312.87	0.170347
D2	D	Unref_Low	None	19	YES	Total	14	6	2	197.33			3026.5	2542.6	0.0776095		14	7	905.03			5863.05	5312.87	0.170347		30.5	14	0.543898	85	39	0.891235	5.52268	3.74166	0.737494	9.21954	6.245	0.944052
D2	D	Unref_Low	None	19	YES	Total	17	6	2	197.33			3026.5	2542.6	0.0776095		14	7	905.03			5863.05	5312.87	0.170347
D2	D	Unref_Low	None	19	YES	Total	19	7	3	285.13			3026.5	2542.6	0.112141		15	8	992.83			5863.05	5312.87	0.186873
D2	D	Unref_Low	None	19	YES	Total	21	7	3	370.44			3026.5	2542.6	0.145693		15	8	1078.14			5863.05	5312.87	0.20293		75.5	31	1.22431	186	91	2.1493	8.68907	5.56776	1.10649	13.6382	9.53939	1.46605
D2	D	Unref_Low	None	19	YES	Tomato	28	5	5	643.36	0	643.36	667	643.36	1	1	10	10	1134.96	1134.96	0	1305.5	1134.96	1	1	99.5	59	10.3538	212	140.5	14.3154
D2	D	Unref_Low	None	19	YES	Lemon	28	0	0	0	0	0	1145.5	1020.85	0	0	1	1	216.1	216.1	0	2191	2012.45	0.107382	0.107382	0	0	0	19.5	17	1.82549	0	0	0	4.41588	4.12311	1.35111
D2	D	Unref_Low	None	19	YES	Carrot	28	5	0	0	85.54	85.54	561.5	296.54	0	0.28846	9	2	66.2	159.69	93.49	1031.05	485.75	0.136284	0.328749	17.5	0	0	59	7	0.476994
D2	D	Unref_Low	None	19	YES	Apple	28	2	1	114.64	9.14	123.78	652.5	581.85	0.197027	0.212735	2	1	114.64	123.78	9.14	1335.5	1679.71	0.0682499	0.0736913	25	3.5	0.689594	25	3.5	0.238875
D2	D	Unref_Low	None	19	YES	Total	28	6	4	491.6	-491.6	0	2550	2090.36	0.235175	0	22	14	1531.9	1634.53	102.63	5863.05	5312.87	0.288338	0.307655	142	62.5	2.77766	315.5	168	3.86873	11.9164	7.90569	1.66663	17.7623	12.9615	1.96691
E1	E	Ref_High	Strong	7	NO	Tomato	0	0	0	0			679.5	638.1	0		0	0	0			1366.5	1324	0
E1	E	Ref_High	Strong	7	NO	Tomato	2	0	0	0			679.5	638.1	0		0	0	0			1366.5	1324	0
E1	E	Ref_High	Strong	7	NO	Tomato	5	0	0	0			679.5	638.1	0		0	0	0			1366.5	1324	0								0	0	0	0	0	0
E1	E	Ref_High	Strong	7	NO	Tomato	7	2	0	0			679.5	638.1	0		2	0	0			1366.5	1324	0		2	0	0	2	0	0
E1	E	Ref_High	Strong	7	NO	Tomato	9	2	0	0			679.5	638.1	0		2	0	0			1366.5	1324	0								0	0	0	0	0	0
E1	E	Ref_High	Strong	7	NO	Tomato	12	3	0	0			679.5	638.1	0		3	0	0			1366.5	1324	0
E1	E	Ref_High	Strong	7	NO	Tomato	14	3	0	0			679.5	638.1	0		3	0	0			1366.5	1324	0		19.5	0	0	26.5	0	0
E1	E	Ref_High	Strong	7	NO	Tomato	16	3	0	0			679.5	638.1	0		3	0	0			1366.5	1324	0								0	0	0	0	0	0
E1	E	Ref_High	Strong	7	NO	Tomato	19	3	0	0			679.5	638.1	0		3	0	0			1366.5	1324	0
E1	E	Ref_High	Strong	7	NO	Tomato	21	3	0	0			679.5	638.1	0		3	0	0			1366.5	1324	0		40.5	0	0	61.5	0	0
E1	E	Ref_High	Strong	7	NO	Lemon	0	0	0	0			802.5	740.49	0		0	0	0			1574.5	1455.59	0								0	0	0	0	0	0
E1	E	Ref_High	Strong	7	NO	Lemon	2	0	0	0			802.5	740.49	0		0	0	0			1574.5	1455.59	0
E1	E	Ref_High	Strong	7	NO	Lemon	5	0	0	0			802.5	740.49	0		0	0	0			1574.5	1455.59	0								0	0	0	0	0	0
E1	E	Ref_High	Strong	7	NO	Lemon	7	0	0	0			802.5	740.49	0		0	0	0			1574.5	1455.59	0		0	0	0	0	0	0
E1	E	Ref_High	Strong	7	NO	Lemon	9	0	0	0			802.5	740.49	0		1	0	0			1574.5	1455.59	0
E1	E	Ref_High	Strong	7	NO	Lemon	12	0	0	0			802.5	740.49	0		1	1	29.6			1574.5	1455.59	0.0203354								0	0	0	0	0	0
E1	E	Ref_High	Strong	7	NO	Lemon	14	0	0	0			802.5	740.49	0		1	1	29.6			1574.5	1455.59	0.0203354		0	0	0	0	0	0
E1	E	Ref_High	Strong	7	NO	Lemon	16	0	0	0			802.5	740.49	0		1	1	29.6			1574.5	1455.59	0.0203354
E1	E	Ref_High	Strong	7	NO	Lemon	19	0	0	0			802.5	740.49	0		1	1	29.6			1574.5	1455.59	0.0203354								0	0	0	0	0	0
E1	E	Ref_High	Strong	7	NO	Lemon	21	0	0	0			802.5	740.49	0		2	1	29.6			1574.5	1455.59	0.0203354		0	0	0	0	0	0
E1	E	Ref_High	Strong	7	NO	Carrot	0	0	0	0			197	98.2	0		0	0	0			371	192.8	0								0	0	0	0	0	0
E1	E	Ref_High	Strong	7	NO	Carrot	2	0	0	0			197	98.2	0		0	0	0			371	192.8	0
E1	E	Ref_High	Strong	7	NO	Carrot	5	0	0	0			197	98.2	0		0	0	0			371	192.8	0
E1	E	Ref_High	Strong	7	NO	Carrot	7	0	0	0			197	98.2	0		0	0	0			371	192.8	0		0	0	0	3.5	1	0.0845436	0	0	0	1.87083	1	0.290764
E1	E	Ref_High	Strong	7	NO	Carrot	9	1	0	0			197	98.2	0		1	0	0			371	192.8	0
E1	E	Ref_High	Strong	7	NO	Carrot	12	1	1	29.6			197	98.2	0.301426		1	1	29.6			371	192.8	0.153527
E1	E	Ref_High	Strong	7	NO	Carrot	14	1	1	29.6			197	98.2	0.301426		1	1	29.6			371	192.8	0.153527		6	3.5	1.05499	16.5	11.5	1.21369	2.44949	1.87083	1.02713	4.06202	3.39116	1.10168
E1	E	Ref_High	Strong	7	NO	Carrot	16	1	1	29.6			197	98.2	0.301426		1	1	29.6			371	192.8	0.153527
E1	E	Ref_High	Strong	7	NO	Carrot	19	1	1	29.6			197	98.2	0.301426		1	1	29.6			371	192.8	0.153527								0	0	0	0	0	0
E1	E	Ref_High	Strong	7	NO	Carrot	21	2	1	29.6			197	98.2	0.301426		2	1	29.6			371	192.8	0.153527		14	10.5	3.16497	31.5	25.5	2.88019
E1	E	Ref_High	Strong	7	NO	Apple	0	0	0	0			706	775.9	0		0	0	0			1378.5	1390.8	0
E1	E	Ref_High	Strong	7	NO	Apple	2	0	0	0			706	775.9	0		0	0	0			1378.5	1390.8	0								0	0	0	0	0	0
E1	E	Ref_High	Strong	7	NO	Apple	5	0	0	0			706	775.9	0		0	0	0			1378.5	1390.8	0
E1	E	Ref_High	Strong	7	NO	Apple	7	0	0	0			706	775.9	0		2	0	0			1378.5	1390.8	0		0	0	0	0	0	0
E1	E	Ref_High	Strong	7	NO	Apple	9	0	0	0			706	775.9	0		3	0	0			1378.5	1390.8	0								0	0	0	0	0	0
E1	E	Ref_High	Strong	7	NO	Apple	12	0	0	0			706	775.9	0		4	1	29.6			1378.5	1390.8	0.0212827
E1	E	Ref_High	Strong	7	NO	Apple	14	0	0	0			706	775.9	0		4	1	29.6			1378.5	1390.8	0.0212827		0	0	0	0	0	0
E1	E	Ref_High	Strong	7	NO	Apple	16	0	0	0			706	775.9	0		4	1	29.6			1378.5	1390.8	0.0212827								0	0	0	0	0	0
E1	E	Ref_High	Strong	7	NO	Apple	19	0	0	0			706	775.9	0		4	1	29.6			1378.5	1390.8	0.0212827
E1	E	Ref_High	Strong	7	NO	Apple	21	0	0	0			706	775.9	0		5	1	29.6			1378.5	1390.8	0.0212827		0	0	0	0	0	0
E1	E	Ref_High	Strong	7	NO	Total	0	0	0	0			2385	2252.69	0		5	0	0			4690.5	4363.19	0								0	0	0	0	0	0
E1	E	Ref_High	Strong	7	NO	Total	2	0	0	0			2385	2252.69	0		0	0	0			4690.5	4363.19	0
E1	E	Ref_High	Strong	7	NO	Total	5	0	0	0			2385	2252.69	0		5	3	68.4			4690.5	4363.19	0.0156766
E1	E	Ref_High	Strong	7	NO	Total	7	2	0	0			2385	2252.69	0		2	0	0			4690.5	4363.19	0		2	0	0	5.5	1	0.0037358	1.41421	0	0	2.34521	1	0.0611212
E1	E	Ref_High	Strong	7	NO	Total	9	3	0	0			2385	2252.69	0		12	3	370.44			4690.5	4363.19	0.0849012
E1	E	Ref_High	Strong	7	NO	Total	12	4	1	29.6			2385	2252.69	0.0131398		4	1	29.6			4690.5	4363.19	0.00678403
E1	E	Ref_High	Strong	7	NO	Total	14	4	1	29.6			2385	2252.69	0.0131398		4	1	29.6			4690.5	4363.19	0.00678403		25.5	3.5	0.0459895	43	11.5	0.0536305	5.04975	1.87083	0.214452	6.55744	3.39116	0.231583
E1	E	Ref_High	Strong	7	NO	Total	16	4	1	29.6			2385	2252.69	0.0131398		4	1	29.6			4690.5	4363.19	0.00678403
E1	E	Ref_High	Strong	7	NO	Total	19	4	1	29.6			2385	2252.69	0.0131398		4	1	29.6			4690.5	4363.19	0.00678403
E1	E	Ref_High	Strong	7	NO	Total	21	5	1	29.6			2385	2252.69	0.0131398		6	1	29.6			4690.5	4363.19	0.00678403		54.5	10.5	0.137968	93	25.5	0.127269	7.38241	3.24037	0.371441	9.64365	5.04975	0.356748
E1	E	Ref_High	Strong	7	NO	Tomato	28	5	0	0	164.4	164.4	679.5	638.1	0	0.25764	5	0	0	164.4	164.4	1366.5	1324	0	0.124169	68.5	0	0	114	0	0
E1	E	Ref_High	Strong	7	NO	Lemon	28	0	0	0	0	0	802.5	740.49	0	0	5	3	0	82.4	82.4	1574.5	1455.59	0	0.0566093	0	0	0	0	0	0
E1	E	Ref_High	Strong	7	NO	Carrot	28	5	3	68.4	14	82.4	197	98.2	0.696538	0.839104	5	3	93.4	82.4	-11	371	192.8	0.48444	0.427386	38.5	24.5	6.65784	70	50	5.40897	6.20484	4.94975	2.58028	8.3666	7.07107	2.32572
E1	E	Ref_High	Strong	7	NO	Apple	28	0	0	0	0	0	706	775.9	0	0	9	3	0	0	0	1378.5	1390.8	0	0	0	0	0	0	0	0
E1	E	Ref_High	Strong	7	NO	Total	28	9	3	370.44	-370.44	0	2705	2639.21	0.14036	0	9	3	93.4	0	-93.4	4690.5	4363.19	0.0214064	0	107	24.5	0.290231	184	50	0.239011
E2	E	Ref_High	Strong	7	NO	Tomato	0	0	0	0			687	685.9	0		0	0	0			1366.5	1324	0								0	0	0	0	0	0
E2	E	Ref_High	Strong	7	NO	Tomato	2	0	0	0			687	685.9	0		0	0	0			1366.5	1324	0
E2	E	Ref_High	Strong	7	NO	Tomato	5	0	0	0			687	685.9	0		0	0	0			1366.5	1324	0
E2	E	Ref_High	Strong	7	NO	Tomato	7	0	0	0			687	685.9	0		2	0	0			1366.5	1324	0		0	0	0	2	0	0	0	0	0	1.41421	0	0
E2	E	Ref_High	Strong	7	NO	Tomato	9	1	0	0			687	685.9	0		3	0	0			1366.5	1324	0
E2	E	Ref_High	Strong	7	NO	Tomato	12	1	0	0			687	685.9	0		4	0	0			1366.5	1324	0
E2	E	Ref_High	Strong	7	NO	Tomato	14	2	0	0			687	685.9	0		5	0	0			1366.5	1324	0		7	0	0	26.5	0	0	2.64575	0	0	5.14782	0	0
E2	E	Ref_High	Strong	7	NO	Tomato	16	2	0	0			687	685.9	0		5	0	0			1366.5	1324	0
E2	E	Ref_High	Strong	7	NO	Tomato	19	2	0	0			687	685.9	0		5	0	0			1366.5	1324	0
E2	E	Ref_High	Strong	7	NO	Tomato	21	2	0	0			687	685.9	0		5	0	0			1366.5	1324	0		21	0	0	61.5	0	0	4.58258	0	0	7.84219	0	0
E2	E	Ref_High	Strong	7	NO	Lemon	0	0	0	0			798	715.1	0		0	0	0			1574.5	1455.59	0
E2	E	Ref_High	Strong	7	NO	Lemon	2	0	0	0			798	715.1	0		0	0	0			1574.5	1455.59	0
E2	E	Ref_High	Strong	7	NO	Lemon	5	0	0	0			798	715.1	0		0	0	0			1574.5	1455.59	0								0	0	0	0	0	0
E2	E	Ref_High	Strong	7	NO	Lemon	7	0	0	0			798	715.1	0		0	0	0			1574.5	1455.59	0		0	0	0	0	0	0
E2	E	Ref_High	Strong	7	NO	Lemon	9	0	0	0			798	715.1	0		0	0	0			1574.5	1455.59	0
E2	E	Ref_High	Strong	7	NO	Lemon	12	0	0	0			798	715.1	0		0	0	0			1574.5	1455.59	0								0	0	0	0	0	0
E2	E	Ref_High	Strong	7	NO	Lemon	14	0	0	0			798	715.1	0		0	0	0			1574.5	1455.59	0		0	0	0	0	0	0
E2	E	Ref_High	Strong	7	NO	Lemon	16	0	0	0			798	715.1	0		0	0	0			1574.5	1455.59	0
E2	E	Ref_High	Strong	7	NO	Lemon	19	0	0	0			798	715.1	0		0	0	0			1574.5	1455.59	0								0	0	0	0	0	0
E2	E	Ref_High	Strong	7	NO	Lemon	21	0	0	0			798	715.1	0		0	0	0			1574.5	1455.59	0		0	0	0	0	0	0
E2	E	Ref_High	Strong	7	NO	Carrot	0	0	0	0			174	94.6	0		0	0	0			371	192.8	0
E2	E	Ref_High	Strong	7	NO	Carrot	2	0	0	0			174	94.6	0		0	0	0			371	192.8	0								0	0	0	0	0	0
E2	E	Ref_High	Strong	7	NO	Carrot	5	1	0	0			174	94.6	0		1	0	0			371	192.8	0
E2	E	Ref_High	Strong	7	NO	Carrot	7	1	1	16.3			174	94.6	0.172304		1	1	16.3			371	192.8	0.0845436		3.5	1	0.172304	3.5	1	0.0845436
E2	E	Ref_High	Strong	7	NO	Carrot	9	1	1	16.3			174	94.6	0.172304		2	1	16.3			371	192.8	0.0845436								0	0	0	0	0	0
E2	E	Ref_High	Strong	7	NO	Carrot	12	1	1	16.3			174	94.6	0.172304		2	2	45.9			371	192.8	0.238071
E2	E	Ref_High	Strong	7	NO	Carrot	14	1	1	16.3			174	94.6	0.172304		2	2	45.9			371	192.8	0.238071		10.5	8	1.37844	16.5	11.5	1.21369
E2	E	Ref_High	Strong	7	NO	Carrot	16	1	1	16.3			174	94.6	0.172304		2	2	45.9			371	192.8	0.238071								0	0	0	0	0	0
E2	E	Ref_High	Strong	7	NO	Carrot	19	1	1	16.3			174	94.6	0.172304		2	2	45.9			371	192.8	0.238071
E2	E	Ref_High	Strong	7	NO	Carrot	21	1	1	16.3			174	94.6	0.172304		3	2	45.9			371	192.8	0.238071		17.5	15	2.58457	31.5	25.5	2.88019
E2	E	Ref_High	Strong	7	NO	Apple	0	0	0	0			672.5	614.9	0		0	0	0			1378.5	1390.8	0								0	0	0	0	0	0
E2	E	Ref_High	Strong	7	NO	Apple	2	0	0	0			672.5	614.9	0		0	0	0			1378.5	1390.8	0
E2	E	Ref_High	Strong	7	NO	Apple	5	0	0	0			672.5	614.9	0		0	0	0			1378.5	1390.8	0
E2	E	Ref_High	Strong	7	NO	Apple	7	0	0	0			672.5	614.9	0		0	0	0			1378.5	1390.8	0		0	0	0	0	0	0	0	0	0	0	0	0
E2	E	Ref_High	Strong	7	NO	Apple	9	0	0	0			672.5	614.9	0		0	0	0			1378.5	1390.8	0
E2	E	Ref_High	Strong	7	NO	Apple	12	0	0	0			672.5	614.9	0		0	0	0			1378.5	1390.8	0
E2	E	Ref_High	Strong	7	NO	Apple	14	0	0	0			672.5	614.9	0		0	0	0			1378.5	1390.8	0		0	0	0	0	0	0	0	0	0	0	0	0
E2	E	Ref_High	Strong	7	NO	Apple	16	0	0	0			672.5	614.9	0		0	0	0			1378.5	1390.8	0
E2	E	Ref_High	Strong	7	NO	Apple	19	0	0	0			672.5	614.9	0		0	0	0			1378.5	1390.8	0
E2	E	Ref_High	Strong	7	NO	Apple	21	0	0	0			672.5	614.9	0		0	0	0			1378.5	1390.8	0		0	0	0	0	0	0	0	0	0	0	0	0
E2	E	Ref_High	Strong	7	NO	Total	0	0	0	0			2331.5	2110.5	0		0	0	0			4690.5	4363.19	0
E2	E	Ref_High	Strong	7	NO	Total	2	0	0	0			2331.5	2110.5	0		0	0	0			4690.5	4363.19	0
E2	E	Ref_High	Strong	7	NO	Total	5	1	0	0			2331.5	2110.5	0		1	0	0			4690.5	4363.19	0								0	0	0	0	0	0
E2	E	Ref_High	Strong	7	NO	Total	7	1	1	16.3			2331.5	2110.5	0.00772329		3	1	16.3			4690.5	4363.19	0.0037358		3.5	1	0.00772329	5.5	1	0.0037358
E2	E	Ref_High	Strong	7	NO	Total	9	2	1	16.3			2331.5	2110.5	0.00772329		5	1	16.3			4690.5	4363.19	0.0037358
E2	E	Ref_High	Strong	7	NO	Total	12	2	1	16.3			2331.5	2110.5	0.00772329		6	2	45.9			4690.5	4363.19	0.0105198								0	0	0	0	0	0
E2	E	Ref_High	Strong	7	NO	Total	14	3	1	16.3			2331.5	2110.5	0.00772329		7	2	45.9			4690.5	4363.19	0.0105198		17.5	8	0.0617863	43	11.5	0.0536305
E2	E	Ref_High	Strong	7	NO	Total	16	3	1	16.3			2331.5	2110.5	0.00772329		7	2	45.9			4690.5	4363.19	0.0105198
E2	E	Ref_High	Strong	7	NO	Total	19	3	1	16.3			2331.5	2110.5	0.00772329		7	2	45.9			4690.5	4363.19	0.0105198								0	0	0	0	0	0
E2	E	Ref_High	Strong	7	NO	Total	21	3	1	16.3			2331.5	2110.5	0.00772329		8	2	45.9			4690.5	4363.19	0.0105198		38.5	15	0.115849	93	25.5	0.127269
E2	E	Ref_High	Strong	7	NO	Tomato	28	5	0	0	199.9	199.9	687	685.9	0	0.291442	10	0	0	364.3	364.3	1366.5	1324	0	0.275151	45.5	0	0	114	0	0
E2	E	Ref_High	Strong	7	NO	Lemon	28	0	0	0	0	0	798	715.1	0	0	0	0	0	0	0	1574.5	1455.59	0	0	0	0	0	0	0	0
E2	E	Ref_High	Strong	7	NO	Carrot	28	3	2	25	8.2	33.2	174	94.6	0.264271	0.350951	8	5	93.4	115.6	22.2	371	192.8	0.48444	0.599585	31.5	25.5	4.11258	70	50	5.40897	5.61249	5.04975	2.02795	8.3666	7.07107	2.32572
E2	E	Ref_High	Strong	7	NO	Apple	28	0	0	0	0	0	672.5	614.9	0	0	0	0	0	0	0	1378.5	1390.8	0	0	0	0	0	0	0	0
E2	E	Ref_High	Strong	7	NO	Total	28	2	0	0	0	0	2868	2817.19	0	0	18	5	93.4	789.2	695.8	4690.5	4363.19	0.0214064	0.180877	77	25.5	0.18434	184	50	0.239011
F1	F	Ref_High	Strong	7	YES	Tomato	0	0	0	0			679.5	649.02	0		0	0	0			1366.5	1256.18	0								0	0	0	0	0	0
F1	F	Ref_High	Strong	7	YES	Tomato	2	0	0	0			679.5	649.02	0		0	0	0			1366.5	1256.18	0
F1	F	Ref_High	Strong	7	YES	Tomato	5	0	0	0			679.5	649.02	0		0	0	0			1366.5	1256.18	0
F1	F	Ref_High	Strong	7	YES	Tomato	7	0	0	0			679.5	649.02	0		0	0	0			1366.5	1256.18	0		0	0	0	0	0	0	0	0	0	0	0	0
F1	F	Ref_High	Strong	7	YES	Tomato	9	0	0	0			679.5	649.02	0		0	0	0			1366.5	1256.18	0
F1	F	Ref_High	Strong	7	YES	Tomato	12	0	0	0			679.5	649.02	0		0	0	0			1366.5	1256.18	0
F1	F	Ref_High	Strong	7	YES	Tomato	14	0	0	0			679.5	649.02	0		0	0	0			1366.5	1256.18	0		0	0	0	0	0	0
F1	F	Ref_High	Strong	7	YES	Tomato	16	1	0	0			679.5	649.02	0		1	0	0			1366.5	1256.18	0								0	0	0	0	0	0
F1	F	Ref_High	Strong	7	YES	Tomato	19	2	0	0			679.5	649.02	0		2	0	0			1366.5	1256.18	0
F1	F	Ref_High	Strong	7	YES	Tomato	21	2	2	254.32			679.5	649.02	0.391852		2	2	254.32			1366.5	1256.18	0.202455		9.5	2	0.391852	19	4	0.391011
F1	F	Ref_High	Strong	7	YES	Lemon	0	0	0	0			805.5	753.6	0		0	0	0			1574.5	1533.88	0								0	0	0	0	0	0
F1	F	Ref_High	Strong	7	YES	Lemon	2	0	0	0			805.5	753.6	0		0	0	0			1574.5	1533.88	0
F1	F	Ref_High	Strong	7	YES	Lemon	5	0	0	0			805.5	753.6	0		1	0	0			1574.5	1533.88	0
F1	F	Ref_High	Strong	7	YES	Lemon	7	0	0	0			805.5	753.6	0		1	1	15.4			1574.5	1533.88	0.0100399		0	0	0	6	3.5	0.265578	0	0	0	2.44949	1.87083	0.515343
F1	F	Ref_High	Strong	7	YES	Lemon	9	0	0	0			805.5	753.6	0		1	1	15.4			1574.5	1533.88	0.0100399
F1	F	Ref_High	Strong	7	YES	Lemon	12	0	0	0			805.5	753.6	0		1	1	15.4			1574.5	1533.88	0.0100399
F1	F	Ref_High	Strong	7	YES	Lemon	14	0	0	0			805.5	753.6	0		1	1	15.4			1574.5	1533.88	0.0100399		0	0	0	13	10.5	0.796734
F1	F	Ref_High	Strong	7	YES	Lemon	16	0	0	0			805.5	753.6	0		1	1	15.4			1574.5	1533.88	0.0100399								0	0	0	0	0	0
F1	F	Ref_High	Strong	7	YES	Lemon	19	0	0	0			805.5	753.6	0		1	1	15.4			1574.5	1533.88	0.0100399
F1	F	Ref_High	Strong	7	YES	Lemon	21	0	0	0			805.5	753.6	0		1	1	15.4			1574.5	1533.88	0.0100399		0	0	0	20	17.5	1.32789
F1	F	Ref_High	Strong	7	YES	Carrot	0	0	0	0			197	109.5	0		0	0	0			371	133.7	0								0	0	0	0	0	0
F1	F	Ref_High	Strong	7	YES	Carrot	2	0	0	0			197	109.5	0		0	0	0			371	133.7	0
F1	F	Ref_High	Strong	7	YES	Carrot	5	1	0	0			197	109.5	0		1	0	0			371	133.7	0
F1	F	Ref_High	Strong	7	YES	Carrot	7	1	1	15.4			197	109.5	0.140639		1	1	15.4			371	133.7	0.115183		3.5	1	0.140639	3.5	1	0.115183	1.87083	1	0.375019	1.87083	1	0.339387
F1	F	Ref_High	Strong	7	YES	Carrot	9	1	1	15.4			197	109.5	0.140639		1	1	15.4			371	133.7	0.115183
F1	F	Ref_High	Strong	7	YES	Carrot	12	1	1	15.4			197	109.5	0.140639		1	1	15.4			371	133.7	0.115183
F1	F	Ref_High	Strong	7	YES	Carrot	14	1	1	15.4			197	109.5	0.140639		1	1	15.4			371	133.7	0.115183		10.5	8	1.12511	10.5	8	0.921466
F1	F	Ref_High	Strong	7	YES	Carrot	16	1	1	15.4			197	109.5	0.140639		1	1	15.4			371	133.7	0.115183								0	0	0	0	0	0
F1	F	Ref_High	Strong	7	YES	Carrot	19	1	1	15.4			197	109.5	0.140639		1	1	15.4			371	133.7	0.115183
F1	F	Ref_High	Strong	7	YES	Carrot	21	1	1	15.4			197	109.5	0.140639		1	1	15.4			371	133.7	0.115183		17.5	15	2.10959	24.5	15	1.72775
F1	F	Ref_High	Strong	7	YES	Apple	0	0	0	0			706	677.3	0		0	0	0			1378.5	1262.2	0								0	0	0	0	0	0
F1	F	Ref_High	Strong	7	YES	Apple	2	0	0	0			706	677.3	0		0	0	0			1378.5	1262.2	0
F1	F	Ref_High	Strong	7	YES	Apple	5	0	0	0			706	677.3	0		1	0	0			1378.5	1262.2	0
F1	F	Ref_High	Strong	7	YES	Apple	7	0	0	0			706	677.3	0		1	1	15.4			1378.5	1262.2	0.0122009		0	0	0	0	0	0	0	0	0	0	0	0
F1	F	Ref_High	Strong	7	YES	Apple	9	0	0	0			706	677.3	0		1	1	15.4			1378.5	1262.2	0.0122009
F1	F	Ref_High	Strong	7	YES	Apple	12	0	0	0			706	677.3	0		1	1	15.4			1378.5	1262.2	0.0122009
F1	F	Ref_High	Strong	7	YES	Apple	14	0	0	0			706	677.3	0		1	1	15.4			1378.5	1262.2	0.0122009		0	0	0	0	0	0
F1	F	Ref_High	Strong	7	YES	Apple	16	0	0	0			706	677.3	0		2	1	15.4			1378.5	1262.2	0.0122009								0	0	0	0	0	0
F1	F	Ref_High	Strong	7	YES	Apple	19	0	0	0			706	677.3	0		3	1	15.4			1378.5	1262.2	0.0122009
F1	F	Ref_High	Strong	7	YES	Apple	21	0	0	0			706	677.3	0		3	3	269.72			1378.5	1262.2	0.21369		0	0	0	0	0	0
F1	F	Ref_High	Strong	7	YES	Total	0	0	0	0			2388	2189.42	0		5	2	254.32			4690.5	4185.96	0.0607555								0	0	0	0	0	0
F1	F	Ref_High	Strong	7	YES	Total	2	0	0	0			2388	2189.42	0		0	0	0			4690.5	4185.96	0
F1	F	Ref_High	Strong	7	YES	Total	5	1	0	0			2388	2189.42	0		6	1	15.4			4690.5	4185.96	0.00367896
F1	F	Ref_High	Strong	7	YES	Total	7	1	1	15.4			2388	2189.42	0.00703383		1	1	15.4			4690.5	4185.96	0.00367896		3.5	1	0.00703383	9.5	4.5	0.100996	1.87083	1	0.0838679	3.08221	2.12132	0.317799
F1	F	Ref_High	Strong	7	YES	Total	9	1	1	15.4			2388	2189.42	0.00703383		1	1	15.4			4690.5	4185.96	0.00367896
F1	F	Ref_High	Strong	7	YES	Total	12	1	1	15.4			2388	2189.42	0.00703383		1	1	15.4			4690.5	4185.96	0.00367896
F1	F	Ref_High	Strong	7	YES	Total	14	1	1	15.4			2388	2189.42	0.00703383		1	1	15.4			4690.5	4185.96	0.00367896		10.5	8	0.0562706	23.5	18.5	0.321383
F1	F	Ref_High	Strong	7	YES	Total	16	2	1	15.4			2388	2189.42	0.00703383		2	1	15.4			4690.5	4185.96	0.00367896								0	0	0	0	0	0
F1	F	Ref_High	Strong	7	YES	Total	19	3	1	15.4			2388	2189.42	0.00703383		3	1	15.4			4690.5	4185.96	0.00367896
F1	F	Ref_High	Strong	7	YES	Total	21	3	3	269.72			2388	2189.42	0.123192		3	3	269.72			4690.5	4185.96	0.0644344		27	17	0.221666	63.5	36.5	0.659109
F1	F	Ref_High	Strong	7	YES	Tomato	28	5	2	254.32	117.8	372.12	679.5	649.02	0.391852	0.573357	5	2	491.18	372.12	-119.06	1366.5	1256.18	0.391011	0.296231	34	16	3.13482	64.5	32	3.12809	5.83095	4	1.77054	8.03119	5.65685	1.76864
F1	F	Ref_High	Strong	7	YES	Lemon	28	0	0	0	0	0	805.5	753.6	0	0	5	1	116.39	38.6	-77.79	1574.5	1533.88	0.0758795	0.0251649	0	0	0	27	24.5	1.85905
F1	F	Ref_High	Strong	7	YES	Carrot	28	5	1	15.4	23.2	38.6	197	109.5	0.140639	0.352511	5	1	77.2	38.6	-38.6	371	133.7	0.577412	0.288706	38.5	22	3.09406	66.5	32.5	4.15183
F1	F	Ref_High	Strong	7	YES	Apple	28	0	0	0	0	0	706	677.3	0	0	0	0	0	0	0	1378.5	1262.2	0	0	0	0	0	0	0	0	0	0	0	0	0	0
F1	F	Ref_High	Strong	7	YES	Total	28	0	0	0	0	0	2856	2656.32	0	0	0	0	684.77	0	-684.77	4690.5	4185.96	0.163587	0	72.5	38	1.08401	158	89	1.75255
F2	F	Ref_High	Strong	7	YES	Tomato	0	0	0	0			687	607.26	0		0	0	0			1366.5	1256.18	0
F2	F	Ref_High	Strong	7	YES	Tomato	2	0	0	0			687	607.26	0		0	0	0			1366.5	1256.18	0
F2	F	Ref_High	Strong	7	YES	Tomato	5	0	0	0			687	607.26	0		0	0	0			1366.5	1256.18	0								0	0	0	0	0	0
F2	F	Ref_High	Strong	7	YES	Tomato	7	0	0	0			687	607.26	0		0	0	0			1366.5	1256.18	0		0	0	0	0	0	0
F2	F	Ref_High	Strong	7	YES	Tomato	9	0	0	0			687	607.26	0		0	0	0			1366.5	1256.18	0
F2	F	Ref_High	Strong	7	YES	Tomato	12	0	0	0			687	607.26	0		0	0	0			1366.5	1256.18	0								0	0	0	0	0	0
F2	F	Ref_High	Strong	7	YES	Tomato	14	0	0	0			687	607.26	0		0	0	0			1366.5	1256.18	0		0	0	0	0	0	0
F2	F	Ref_High	Strong	7	YES	Tomato	16	1	0	0			687	607.26	0		2	0	0			1366.5	1256.18	0
F2	F	Ref_High	Strong	7	YES	Tomato	19	2	0	0			687	607.26	0		4	0	0			1366.5	1256.18	0								0	0	0	0	0	0
F2	F	Ref_High	Strong	7	YES	Tomato	21	2	2	236.86			687	607.26	0.390047		4	4	491.18			1366.5	1256.18	0.391011		9.5	2	0.390047	19	4	0.391011
F2	F	Ref_High	Strong	7	YES	Lemon	0	0	0	0			798	725.19	0		0	0	0			1574.5	1533.88	0
F2	F	Ref_High	Strong	7	YES	Lemon	2	1	0	0			798	725.19	0		1	0	0			1574.5	1533.88	0
F2	F	Ref_High	Strong	7	YES	Lemon	5	1	1	116.39			798	725.19	0.160496		1	1	116.39			1574.5	1533.88	0.0758795								0	0	0	0	0	0
F2	F	Ref_High	Strong	7	YES	Lemon	7	1	1	116.39			798	725.19	0.160496		1	1	116.39			1574.5	1533.88	0.0758795		6	3.5	0.561736	6	3.5	0.265578
F2	F	Ref_High	Strong	7	YES	Lemon	9	1	1	116.39			798	725.19	0.160496		1	1	116.39			1574.5	1533.88	0.0758795
F2	F	Ref_High	Strong	7	YES	Lemon	12	1	1	116.39			798	725.19	0.160496		1	1	116.39			1574.5	1533.88	0.0758795								0	0	0	0	0	0
F2	F	Ref_High	Strong	7	YES	Lemon	14	1	1	116.39			798	725.19	0.160496		1	1	116.39			1574.5	1533.88	0.0758795		13	10.5	1.68521	13	10.5	0.796734
F2	F	Ref_High	Strong	7	YES	Lemon	16	1	1	116.39			798	725.19	0.160496		1	1	116.39			1574.5	1533.88	0.0758795
F2	F	Ref_High	Strong	7	YES	Lemon	19	1	1	116.39			798	725.19	0.160496		1	1	116.39			1574.5	1533.88	0.0758795								0	0	0	0	0	0
F2	F	Ref_High	Strong	7	YES	Lemon	21	1	1	116.39			798	725.19	0.160496		1	1	116.39			1574.5	1533.88	0.0758795		20	17.5	2.80868	20	17.5	1.32789
F2	F	Ref_High	Strong	7	YES	Carrot	0	0	0	0			174	24.2	0		0	0	0			371	133.7	0
F2	F	Ref_High	Strong	7	YES	Carrot	2	0	0	0			174	24.2	0		0	0	0			371	133.7	0								0	0	0	0	0	0
F2	F	Ref_High	Strong	7	YES	Carrot	5	0	0	0			174	24.2	0		1	0	0			371	133.7	0
F2	F	Ref_High	Strong	7	YES	Carrot	7	0	0	0			174	24.2	0		1	1	15.4			371	133.7	0.115183		0	0	0	3.5	1	0.115183	0	0	0	1.87083	1	0.339387
F2	F	Ref_High	Strong	7	YES	Carrot	9	0	0	0			174	24.2	0		1	1	15.4			371	133.7	0.115183
F2	F	Ref_High	Strong	7	YES	Carrot	12	0	0	0			174	24.2	0		1	1	15.4			371	133.7	0.115183
F2	F	Ref_High	Strong	7	YES	Carrot	14	0	0	0			174	24.2	0		1	1	15.4			371	133.7	0.115183		0	0	0	10.5	8	0.921466	0	0	0	3.24037	2.82843	0.95993
F2	F	Ref_High	Strong	7	YES	Carrot	16	0	0	0			174	24.2	0		1	1	15.4			371	133.7	0.115183
F2	F	Ref_High	Strong	7	YES	Carrot	19	2	0	0			174	24.2	0		3	1	15.4			371	133.7	0.115183
F2	F	Ref_High	Strong	7	YES	Carrot	21	2	0	0			174	24.2	0		3	1	15.4			371	133.7	0.115183		7	0	0	24.5	15	1.72775	2.64575	0	0	4.94975	3.87298	1.31444
F2	F	Ref_High	Strong	7	YES	Apple	0	0	0	0			672.5	677.3	0		0	0	0			1378.5	1262.2	0
F2	F	Ref_High	Strong	7	YES	Apple	2	0	0	0			672.5	677.3	0		0	0	0			1378.5	1262.2	0								0	0	0	0	0	0
F2	F	Ref_High	Strong	7	YES	Apple	5	0	0	0			672.5	677.3	0		0	0	0			1378.5	1262.2	0
F2	F	Ref_High	Strong	7	YES	Apple	7	0	0	0			672.5	677.3	0		0	0	0			1378.5	1262.2	0		0	0	0	0	0	0
F2	F	Ref_High	Strong	7	YES	Apple	9	0	0	0			672.5	677.3	0		0	0	0			1378.5	1262.2	0								0	0	0	0	0	0
F2	F	Ref_High	Strong	7	YES	Apple	12	0	0	0			672.5	677.3	0		0	0	0			1378.5	1262.2	0
F2	F	Ref_High	Strong	7	YES	Apple	14	0	0	0			672.5	677.3	0		0	0	0			1378.5	1262.2	0		0	0	0	0	0	0
F2	F	Ref_High	Strong	7	YES	Apple	16	0	0	0			672.5	677.3	0		0	0	0			1378.5	1262.2	0								0	0	0	0	0	0
F2	F	Ref_High	Strong	7	YES	Apple	19	0	0	0			672.5	677.3	0		0	0	0			1378.5	1262.2	0
F2	F	Ref_High	Strong	7	YES	Apple	21	0	0	0			672.5	677.3	0		0	0	0			1378.5	1262.2	0		0	0	0	0	0	0	0	0	0	0	0	0
F2	F	Ref_High	Strong	7	YES	Total	0	0	0	0			2331.5	2033.95	0		0	0	0			4690.5	4185.96	0
F2	F	Ref_High	Strong	7	YES	Total	2	1	0	0			2331.5	2033.95	0		1	0	0			4690.5	4185.96	0
F2	F	Ref_High	Strong	7	YES	Total	5	1	1	116.39			2331.5	2033.95	0.0572236		2	1	116.39			4690.5	4185.96	0.0278049								0	0	0	0	0	0
F2	F	Ref_High	Strong	7	YES	Total	7	1	1	116.39			2331.5	2033.95	0.0572236		2	2	131.79			4690.5	4185.96	0.0314838		6	3.5	0.200283	9.5	4.5	0.100996
F2	F	Ref_High	Strong	7	YES	Total	9	1	1	116.39			2331.5	2033.95	0.0572236		2	2	131.79			4690.5	4185.96	0.0314838
F2	F	Ref_High	Strong	7	YES	Total	12	1	1	116.39			2331.5	2033.95	0.0572236		2	2	131.79			4690.5	4185.96	0.0314838								0	0	0	0	0	0
F2	F	Ref_High	Strong	7	YES	Total	14	1	1	116.39			2331.5	2033.95	0.0572236		2	2	131.79			4690.5	4185.96	0.0314838		13	10.5	0.600848	23.5	18.5	0.321383
F2	F	Ref_High	Strong	7	YES	Total	16	2	1	116.39			2331.5	2033.95	0.0572236		4	2	131.79			4690.5	4185.96	0.0314838								0	0	0	0	0	0
F2	F	Ref_High	Strong	7	YES	Total	19	5	1	116.39			2331.5	2033.95	0.0572236		8	2	131.79			4690.5	4185.96	0.0314838
F2	F	Ref_High	Strong	7	YES	Total	21	5	3	353.25			2331.5	2033.95	0.173677		8	6	622.97			4690.5	4185.96	0.148824		36.5	19.5	1.11787	63.5	36.5	0.659109
F2	F	Ref_High	Strong	7	YES	Tomato	28	4	2	236.86	73.1	309.96	687	607.26	0.390047	0.510424	9	4	491.18	682.08	190.9	1366.5	1256.18	0.391011	0.54298	30.5	16	3.12038	64.5	32	3.12809	5.52268	4	1.76646	8.03119	5.65685	1.76864
F2	F	Ref_High	Strong	7	YES	Lemon	28	1	1	116.39	0	116.39	798	725.19	0.160496	0.160496	1	1	116.39	116.39	0	1574.5	1533.88	0.0758795	0.0758795	27	24.5	3.93215	27	24.5	1.85905
F2	F	Ref_High	Strong	7	YES	Carrot	28	4	3	61.8	2.4	64.2	174	86	0.718605	0.746512	9	4	77.2	102.8	25.6	371	133.7	0.577412	0.768886	28	10.5	2.51512	66.5	32.5	4.15183
F2	F	Ref_High	Strong	7	YES	Apple	28	0	0	0	0	0	672.5	677.3	0	0	0	0	0	0	0	1378.5	1262.2	0	0	0	0	0	0	0	0	0	0	0	0	0	0
F2	F	Ref_High	Strong	7	YES	Total	28	0	0	0	0	0	2871	2715.46	0	0	19	9	684.77	839.47	154.7	4690.5	4185.96	0.163587	0.200544	85.5	51	2.41889	158	89	1.75255
G1	G	Unref_High	Strong	19	NO	Tomato	0	0	0	0			677.5	570.41	0		0	0	0			1397	1189.17	0								0	0	0	0	0	0
G1	G	Unref_High	Strong	19	NO	Tomato	2	0	0	0			677.5	570.41	0		0	0	0			1397	1189.17	0
G1	G	Unref_High	Strong	19	NO	Tomato	5	1	0	0			677.5	570.41	0		1	0	0			1397	1189.17	0
G1	G	Unref_High	Strong	19	NO	Tomato	7	2	0	0			677.5	570.41	0		2	0	0			1397	1189.17	0		4.5	0	0	4.5	0	0	2.12132	0	0	2.12132	0	0
G1	G	Unref_High	Strong	19	NO	Tomato	9	4	0	0			677.5	570.41	0		4	0	0			1397	1189.17	0
G1	G	Unref_High	Strong	19	NO	Tomato	12	4	0	0			677.5	570.41	0		4	0	0			1397	1189.17	0
G1	G	Unref_High	Strong	19	NO	Tomato	14	4	0	0			677.5	570.41	0		4	0	0			1397	1189.17	0		30.5	0	0	35	0	0	5.52268	0	0	5.91608	0	0
G1	G	Unref_High	Strong	19	NO	Tomato	16	4	2	241.51			677.5	570.41	0.423397		4	2	241.51			1397	1189.17	0.203091
G1	G	Unref_High	Strong	19	NO	Tomato	19	4	2	241.51			677.5	570.41	0.423397		4	2	241.51			1397	1189.17	0.203091								0	0	0	0	0	0
G1	G	Unref_High	Strong	19	NO	Tomato	21	4	2	241.51			677.5	570.41	0.423397		4	2	241.51			1397	1189.17	0.203091		58.5	12	2.54038	83	14	1.41764
G1	G	Unref_High	Strong	19	NO	Lemon	0	0	0	0			798.5	713.9	0		0	0	0			1596.5	1386.82	0
G1	G	Unref_High	Strong	19	NO	Lemon	2	0	0	0			798.5	713.9	0		0	0	0			1596.5	1386.82	0								0	0	0	0	0	0
G1	G	Unref_High	Strong	19	NO	Lemon	5	0	0	0			798.5	713.9	0		0	0	0			1596.5	1386.82	0
G1	G	Unref_High	Strong	19	NO	Lemon	7	0	0	0			798.5	713.9	0		1	0	0			1596.5	1386.82	0		0	0	0	6	3.5	0.319558
G1	G	Unref_High	Strong	19	NO	Lemon	9	0	0	0			798.5	713.9	0		2	1	20.64			1596.5	1386.82	0.014883								0	0	0	0	0	0
G1	G	Unref_High	Strong	19	NO	Lemon	12	0	0	0			798.5	713.9	0		2	2	51.9			1596.5	1386.82	0.0374237
G1	G	Unref_High	Strong	19	NO	Lemon	14	0	0	0			798.5	713.9	0		2	3	69.63			1596.5	1386.82	0.0502084		0	0	0	13	10.5	0.958675	0	0	0	3.60555	3.24037	0.97912
G1	G	Unref_High	Strong	19	NO	Lemon	16	0	0	0			798.5	713.9	0		5	5	104.32			1596.5	1386.82	0.0752225
G1	G	Unref_High	Strong	19	NO	Lemon	19	0	0	0			798.5	713.9	0		5	5	104.32			1596.5	1386.82	0.0752225
G1	G	Unref_High	Strong	19	NO	Lemon	21	0	0	0			798.5	713.9	0		5	5	104.32			1596.5	1386.82	0.0752225		0	0	0	20	17.5	1.59779	0	0	0	4.47214	4.1833	1.26404
G1	G	Unref_High	Strong	19	NO	Carrot	0	0	0	0			197.5	104.32	0		0	0	0			357.5	104.32	0
G1	G	Unref_High	Strong	19	NO	Carrot	2	0	0	0			197.5	104.32	0		0	0	0			357.5	104.32	0
G1	G	Unref_High	Strong	19	NO	Carrot	5	0	0	0			197.5	104.32	0		0	0	0			357.5	104.32	0								0	0	0	0	0	0
G1	G	Unref_High	Strong	19	NO	Carrot	7	1	0	0			197.5	104.32	0		1	0	0			357.5	104.32	0		1	0	0	6.5	0	0
G1	G	Unref_High	Strong	19	NO	Carrot	9	2	1	20.64			197.5	104.32	0.197853		3	1	20.64			357.5	104.32	0.197853								0	0	0	0	0	0
G1	G	Unref_High	Strong	19	NO	Carrot	12	2	2	51.9			197.5	104.32	0.497508		3	2	51.9			357.5	104.32	0.497508
G1	G	Unref_High	Strong	19	NO	Carrot	14	2	3	69.63			197.5	104.32	0.667465		3	3	69.63			357.5	104.32	0.667465		14	10.5	2.40587	42.5	10.5	2.40587
G1	G	Unref_High	Strong	19	NO	Carrot	16	5	5	104.32			197.5	104.32	1		6	5	104.32			357.5	104.32	1								0	0	0	0	0	0
G1	G	Unref_High	Strong	19	NO	Carrot	19	5	5	104.32			197.5	104.32	1		6	5	104.32			357.5	104.32	1
G1	G	Unref_High	Strong	19	NO	Carrot	21	5	5	104.32			197.5	104.32	1		6	5	104.32			357.5	104.32	1		46	43.5	9.07333	109.5	43.5	9.07333
G1	G	Unref_High	Strong	19	NO	Apple	0	0	0	0			692	627.89	0		0	0	0			1418	1288.4	0								0	0	0	0	0	0
G1	G	Unref_High	Strong	19	NO	Apple	2	0	0	0			692	627.89	0		0	0	0			1418	1288.4	0
G1	G	Unref_High	Strong	19	NO	Apple	5	0	0	0			692	627.89	0		1	0	0			1418	1288.4	0
G1	G	Unref_High	Strong	19	NO	Apple	7	0	0	0			692	627.89	0		3	0	0			1418	1288.4	0		0	0	0	1	0	0	0	0	0	1	0	0
G1	G	Unref_High	Strong	19	NO	Apple	9	1	0	0			692	627.89	0		8	1	20.64			1418	1288.4	0.0160199
G1	G	Unref_High	Strong	19	NO	Apple	12	1	0	0			692	627.89	0		8	2	51.9			1418	1288.4	0.0402825
G1	G	Unref_High	Strong	19	NO	Apple	14	1	0	0			692	627.89	0		8	3	69.63			1418	1288.4	0.0540438		6	0	0	14	0	0	2.44949	0	0	3.74166	0	0
G1	G	Unref_High	Strong	19	NO	Apple	16	1	0	0			692	627.89	0		11	5	311.14			1418	1288.4	0.241493
G1	G	Unref_High	Strong	19	NO	Apple	19	1	0	0			692	627.89	0		11	5	311.14			1418	1288.4	0.241493
G1	G	Unref_High	Strong	19	NO	Apple	21	1	0	0			692	627.89	0		11	5	345.83			1418	1288.4	0.268418		13	0	0	28	0	0	3.60555	0	0	5.2915	0	0
G1	G	Unref_High	Strong	19	NO	Total	0	0	0	0			2365.5	2016.52	0		5	3	364.01			4769	3968.71	0.09172
G1	G	Unref_High	Strong	19	NO	Total	2	0	0	0			2365.5	2016.52	0		0	0	0			4769	3968.71	0
G1	G	Unref_High	Strong	19	NO	Total	5	1	0	0			2365.5	2016.52	0		6	5	104.32			4769	3968.71	0.0262856								0	0	0	0	0	0
G1	G	Unref_High	Strong	19	NO	Total	7	3	0	0			2365.5	2016.52	0		4	0	0			4769	3968.71	0		5.5	0	0	18	3.5	0.111666
G1	G	Unref_High	Strong	19	NO	Total	9	7	1	20.64			2365.5	2016.52	0.0102355		12	2	137.03			4769	3968.71	0.0345276
G1	G	Unref_High	Strong	19	NO	Total	12	7	2	51.9			2365.5	2016.52	0.0257374		7	2	51.9			4769	3968.71	0.0130773								0	0	0	0	0	0
G1	G	Unref_High	Strong	19	NO	Total	14	7	3	69.63			2365.5	2016.52	0.0345298		7	3	69.63			4769	3968.71	0.0175447		50.5	10.5	0.124462	104.5	21	0.398238
G1	G	Unref_High	Strong	19	NO	Total	16	10	5	311.14			2365.5	2016.52	0.154296		10	5	311.14			4769	3968.71	0.0783983
G1	G	Unref_High	Strong	19	NO	Total	19	10	5	311.14			2365.5	2016.52	0.154296		10	5	311.14			4769	3968.71	0.0783983								0	0	0	0	0	0
G1	G	Unref_High	Strong	19	NO	Total	21	10	5	345.83			2365.5	2016.52	0.171498		10	5	345.83			4769	3968.71	0.0871391		117.5	43.5	1.10197	240.5	63	1.1779
G1	G	Unref_High	Strong	19	NO	Tomato	28	5	3	364.01	35.2	399.21	677.5	570.41	0.638155	0.699865	5	3	600.77	399.21	-201.56	1397	1189.17	0.505201	0.335705	90	29.5	6.25582	142.5	45.5	4.59351
G1	G	Unref_High	Strong	19	NO	Lemon	28	0	0	0	0	0	798.5	713.9	0	0	5	5	126.62	104.32	-22.3	1596.5	1386.82	0.0913024	0.0752225	0	0	0	27	24.5	2.23691	0	0	0	5.19615	4.94975	1.49563
G1	G	Unref_High	Strong	19	NO	Carrot	28	5	5	104.32	0	104.32	197.5	104.32	1	1	6	5	143.13	132.52	-10.61	357.5	143.13	1	0.925872	81	78.5	16.0733	179.5	96	16.0733
G1	G	Unref_High	Strong	19	NO	Apple	28	1	0	0	28.2	28.2	692	627.89	0	0.0449123	6	1	0	28.2	28.2	1418	1288.4	0	0.0218876	20	0	0	42	0	0
G1	G	Unref_High	Strong	19	NO	Total	28	5	1	116.39	-116.39	0	2840	2600.79	0.0447518	0	5	1	870.52	0	-870.52	4769	3968.71	0.219346	0	191	89	2.51508	391	147	2.57106	13.8203	9.43398	1.5859	19.7737	12.1244	1.60345
G2	G	Unref_High	Strong	19	NO	Tomato	0	0	0	0			719.5	618.76	0		0	0	0			1397	1189.17	0
G2	G	Unref_High	Strong	19	NO	Tomato	2	0	0	0			719.5	618.76	0		0	0	0			1397	1189.17	0
G2	G	Unref_High	Strong	19	NO	Tomato	5	0	0	0			719.5	618.76	0		1	0	0			1397	1189.17	0								0	0	0	0	0	0
G2	G	Unref_High	Strong	19	NO	Tomato	7	0	0	0			719.5	618.76	0		2	0	0			1397	1189.17	0		0	0	0	4.5	0	0
G2	G	Unref_High	Strong	19	NO	Tomato	9	0	0	0			719.5	618.76	0		4	0	0			1397	1189.17	0
G2	G	Unref_High	Strong	19	NO	Tomato	12	1	0	0			719.5	618.76	0		5	0	0			1397	1189.17	0								0	0	0	0	0	0
G2	G	Unref_High	Strong	19	NO	Tomato	14	2	0	0			719.5	618.76	0		6	0	0			1397	1189.17	0		4.5	0	0	35	0	0
G2	G	Unref_High	Strong	19	NO	Tomato	16	3	0	0			719.5	618.76	0		7	2	241.51			1397	1189.17	0.203091
G2	G	Unref_High	Strong	19	NO	Tomato	19	3	0	0			719.5	618.76	0		7	2	241.51			1397	1189.17	0.203091								0	0	0	0	0	0
G2	G	Unref_High	Strong	19	NO	Tomato	21	3	2	236.76			719.5	618.76	0.382636		7	4	478.27			1397	1189.17	0.402188		24.5	2	0.382636	83	14	1.41764
G2	G	Unref_High	Strong	19	NO	Lemon	0	0	0	0			798	672.92	0		0	0	0			1596.5	1386.82	0
G2	G	Unref_High	Strong	19	NO	Lemon	2	1	0	0			798	672.92	0		1	0	0			1596.5	1386.82	0								0	0	0	0	0	0
G2	G	Unref_High	Strong	19	NO	Lemon	5	1	1	126.62			798	672.92	0.188165		1	1	126.62			1596.5	1386.82	0.0913024
G2	G	Unref_High	Strong	19	NO	Lemon	7	1	1	126.62			798	672.92	0.188165		1	1	126.62			1596.5	1386.82	0.0913024		6	3.5	0.658578	6	3.5	0.319558
G2	G	Unref_High	Strong	19	NO	Lemon	9	1	1	126.62			798	672.92	0.188165		1	1	126.62			1596.5	1386.82	0.0913024								0	0	0	0	0	0
G2	G	Unref_High	Strong	19	NO	Lemon	12	1	1	126.62			798	672.92	0.188165		1	1	126.62			1596.5	1386.82	0.0913024
G2	G	Unref_High	Strong	19	NO	Lemon	14	1	1	126.62			798	672.92	0.188165		1	1	126.62			1596.5	1386.82	0.0913024		13	10.5	1.97573	13	10.5	0.958675
G2	G	Unref_High	Strong	19	NO	Lemon	16	1	1	126.62			798	672.92	0.188165		1	1	126.62			1596.5	1386.82	0.0913024								0	0	0	0	0	0
G2	G	Unref_High	Strong	19	NO	Lemon	19	1	1	126.62			798	672.92	0.188165		1	1	126.62			1596.5	1386.82	0.0913024
G2	G	Unref_High	Strong	19	NO	Lemon	21	1	1	126.62			798	672.92	0.188165		1	1	126.62			1596.5	1386.82	0.0913024		20	17.5	3.29289	20	17.5	1.59779
G2	G	Unref_High	Strong	19	NO	Carrot	0	0	0	0			160	38.81	0		0	0	0			357.5	104.32	0								0	0	0	0	0	0
G2	G	Unref_High	Strong	19	NO	Carrot	2	0	0	0			160	38.81	0		0	0	0			357.5	104.32	0
G2	G	Unref_High	Strong	19	NO	Carrot	5	1	0	0			160	38.81	0		1	0	0			357.5	104.32	0
G2	G	Unref_High	Strong	19	NO	Carrot	7	3	0	0			160	38.81	0		4	0	0			357.5	104.32	0		5.5	0	0	6.5	0	0	2.34521	0	0	2.54951	0	0
G2	G	Unref_High	Strong	19	NO	Carrot	9	3	0	0			160	38.81	0		5	1	20.64			357.5	104.32	0.197853
G2	G	Unref_High	Strong	19	NO	Carrot	12	3	0	0			160	38.81	0		5	2	51.9			357.5	104.32	0.497508
G2	G	Unref_High	Strong	19	NO	Carrot	14	5	0	0			160	38.81	0		7	3	69.63			357.5	104.32	0.667465		28.5	0	0	42.5	10.5	2.40587	5.33854	0	0	6.5192	3.24037	1.55109
G2	G	Unref_High	Strong	19	NO	Carrot	16	5	0	0			160	38.81	0		10	3	104.32			357.5	104.32	1
G2	G	Unref_High	Strong	19	NO	Carrot	19	5	0	0			160	38.81	0		10	3	104.32			357.5	104.32	1
G2	G	Unref_High	Strong	19	NO	Carrot	21	5	0	0			160	38.81	0		10	3	104.32			357.5	104.32	1		63.5	0	0	109.5	43.5	9.07333	7.96869	0	0	10.4642	6.59545	3.0122
G2	G	Unref_High	Strong	19	NO	Apple	0	0	0	0			726	646	0		0	0	0			1418	1288.4	0
G2	G	Unref_High	Strong	19	NO	Apple	2	0	0	0			726	646	0		0	0	0			1418	1288.4	0
G2	G	Unref_High	Strong	19	NO	Apple	5	0	0	0			726	646	0		0	0	0			1418	1288.4	0								0	0	0	0	0	0
G2	G	Unref_High	Strong	19	NO	Apple	7	1	0	0			726	646	0		1	0	0			1418	1288.4	0		1	0	0	1	0	0
G2	G	Unref_High	Strong	19	NO	Apple	9	1	0	0			726	646	0		2	0	0			1418	1288.4	0
G2	G	Unref_High	Strong	19	NO	Apple	12	1	0	0			726	646	0		2	0	0			1418	1288.4	0								0	0	0	0	0	0
G2	G	Unref_High	Strong	19	NO	Apple	14	1	0	0			726	646	0		2	0	0			1418	1288.4	0		8	0	0	14	0	0
G2	G	Unref_High	Strong	19	NO	Apple	16	1	0	0			726	646	0		2	0	0			1418	1288.4	0
G2	G	Unref_High	Strong	19	NO	Apple	19	1	0	0			726	646	0		2	0	0			1418	1288.4	0								0	0	0	0	0	0
G2	G	Unref_High	Strong	19	NO	Apple	21	1	0	0			726	646	0		2	0	0			1418	1288.4	0		15	0	0	28	0	0
G2	G	Unref_High	Strong	19	NO	Total	0	0	0	0			2403.5	1976.49	0		0	0	0			4769	3968.71	0
G2	G	Unref_High	Strong	19	NO	Total	2	1	0	0			2403.5	1976.49	0		1	0	0			4769	3968.71	0								0	0	0	0	0	0
G2	G	Unref_High	Strong	19	NO	Total	5	2	1	126.62			2403.5	1976.49	0.0640631		3	1	126.62			4769	3968.71	0.0319046
G2	G	Unref_High	Strong	19	NO	Total	7	5	1	126.62			2403.5	1976.49	0.0640631		8	1	126.62			4769	3968.71	0.0319046		12.5	3.5	0.224221	18	3.5	0.111666
G2	G	Unref_High	Strong	19	NO	Total	9	5	1	126.62			2403.5	1976.49	0.0640631		12	2	147.26			4769	3968.71	0.0371053								0	0	0	0	0	0
G2	G	Unref_High	Strong	19	NO	Total	12	6	1	126.62			2403.5	1976.49	0.0640631		13	3	178.52			4769	3968.71	0.0449819
G2	G	Unref_High	Strong	19	NO	Total	14	9	1	126.62			2403.5	1976.49	0.0640631		16	4	196.25			4769	3968.71	0.0494493		54	10.5	0.672662	104.5	21	0.398238
G2	G	Unref_High	Strong	19	NO	Total	16	10	1	126.62			2403.5	1976.49	0.0640631		20	6	437.76			4769	3968.71	0.110303
G2	G	Unref_High	Strong	19	NO	Total	19	10	1	126.62			2403.5	1976.49	0.0640631		20	6	437.76			4769	3968.71	0.110303								0	0	0	0	0	0
G2	G	Unref_High	Strong	19	NO	Total	21	10	3	363.38			2403.5	1976.49	0.183851		20	8	709.21			4769	3968.71	0.1787		123	19.5	1.24089	240.5	63	1.1779
G2	G	Unref_High	Strong	19	NO	Tomato	28	5	2	236.76	138	374.76	719.5	618.76	0.382636	0.605663	10	5	600.77	773.97	173.2	1397	1189.17	0.505201	0.650849	52.5	16	3.06109	142.5	45.5	4.59351
G2	G	Unref_High	Strong	19	NO	Lemon	28	1	1	126.62	0	126.62	798	672.92	0.188165	0.188165	1	1	126.62	126.62	0	1596.5	1386.82	0.0913024	0.0913024	27	24.5	4.61004	27	24.5	2.23691	5.19615	4.94975	2.1471	5.19615	4.94975	1.49563
G2	G	Unref_High	Strong	19	NO	Carrot	28	5	5	38.81	0	38.81	160	38.81	1	1	10	10	143.13	143.13	0	357.5	143.13	1	1	98.5	17.5	3.5	179.5	96	16.0733
G2	G	Unref_High	Strong	19	NO	Apple	28	1	0	0	23.8	23.8	726	646	0	0.0368421	2	0	0	52	52	1418	1288.4	0	0.0403601	22	0	0	42	0	0
G2	G	Unref_High	Strong	19	NO	Total	28	3	0	0	0	0	2936	2606.55	0	0	23	16	870.52	1095.72	225.2	4769	3968.71	0.219346	0.27609	200	58	2.59658	391	147	2.57106	14.1421	7.61577	1.61139	19.7737	12.1244	1.60345
H1	H	Unref_High	Strong	19	YES	Tomato	0	0	0	0			677.5	615.01	0		0	0	0			1397	1263.3	0
H1	H	Unref_High	Strong	19	YES	Tomato	2	0	0	0			677.5	615.01	0		0	0	0			1397	1263.3	0
H1	H	Unref_High	Strong	19	YES	Tomato	5	0	0	0			677.5	615.01	0		0	0	0			1397	1263.3	0
H1	H	Unref_High	Strong	19	YES	Tomato	7	0	0	0			677.5	615.01	0		1	0	0			1397	1263.3	0		0	0	0	3	0	0	0	0	0	1.73205	0	0
H1	H	Unref_High	Strong	19	YES	Tomato	9	2	0	0			677.5	615.01	0		3	1	138.17			1397	1263.3	0.109372
H1	H	Unref_High	Strong	19	YES	Tomato	12	2	0	0			677.5	615.01	0		3	1	138.17			1397	1263.3	0.109372
H1	H	Unref_High	Strong	19	YES	Tomato	14	2	0	0			677.5	615.01	0		3	1	138.17			1397	1263.3	0.109372		12	0	0	36	3.5	0.374741	3.4641	0	0	6	1.87083	0.612161
H1	H	Unref_High	Strong	19	YES	Tomato	16	3	0	0			677.5	615.01	0		4	1	138.17			1397	1263.3	0.109372
H1	H	Unref_High	Strong	19	YES	Tomato	19	4	0	0			677.5	615.01	0		5	1	138.17			1397	1263.3	0.109372
H1	H	Unref_High	Strong	19	YES	Tomato	21	5	2	249.51			677.5	615.01	0.405701		6	3	387.68			1397	1263.3	0.306879		36.5	2	0.405701	91	14.5	1.53405	6.04152	1.41421	0.636946	9.53939	3.80789	1.23857
H1	H	Unref_High	Strong	19	YES	Lemon	0	0	0	0			798.5	629.37	0		0	0	0			1596.5	1322.67	0
H1	H	Unref_High	Strong	19	YES	Lemon	2	0	0	0			798.5	629.37	0		0	0	0			1596.5	1322.67	0
H1	H	Unref_High	Strong	19	YES	Lemon	5	0	0	0			798.5	629.37	0		0	0	0			1596.5	1322.67	0
H1	H	Unref_High	Strong	19	YES	Lemon	7	1	0	0			798.5	629.37	0		3	0	0			1596.5	1322.67	0		1	0	0	1	0	0	1	0	0	1	0	0
H1	H	Unref_High	Strong	19	YES	Lemon	9	1	1	138.17			798.5	629.37	0.219537		3	1	138.17			1596.5	1322.67	0.104463
H1	H	Unref_High	Strong	19	YES	Lemon	12	1	1	138.17			798.5	629.37	0.219537		3	1	138.17			1596.5	1322.67	0.104463
H1	H	Unref_High	Strong	19	YES	Lemon	14	1	1	138.17			798.5	629.37	0.219537		3	1	138.17			1596.5	1322.67	0.104463		8	6	1.31722	8	6	0.626778	2.82843	2.44949	1.1477	2.82843	2.44949	0.791693
H1	H	Unref_High	Strong	19	YES	Lemon	16	1	1	138.17			798.5	629.37	0.219537		3	1	138.17			1596.5	1322.67	0.104463
H1	H	Unref_High	Strong	19	YES	Lemon	19	1	1	138.17			798.5	629.37	0.219537		4	1	138.17			1596.5	1322.67	0.104463
H1	H	Unref_High	Strong	19	YES	Lemon	21	1	1	138.17			798.5	629.37	0.219537		4	3	154.52			1596.5	1322.67	0.116824		15	13	2.85398	15	13	1.35802	3.87298	3.60555	1.68937	3.87298	3.60555	1.16534
H1	H	Unref_High	Strong	19	YES	Carrot	0	0	0	0			197.5	25.55	0		0	0	0			357.5	101.84	0
H1	H	Unref_High	Strong	19	YES	Carrot	2	0	0	0			197.5	25.55	0		0	0	0			357.5	101.84	0
H1	H	Unref_High	Strong	19	YES	Carrot	5	0	0	0			197.5	25.55	0		2	0	0			357.5	101.84	0
H1	H	Unref_High	Strong	19	YES	Carrot	7	2	0	0			197.5	25.55	0		4	0	0			357.5	101.84	0		2	0	0	9	2	0.549882	1.41421	0	0	3	1.41421	0.74154
H1	H	Unref_High	Strong	19	YES	Carrot	9	2	0	0			197.5	25.55	0		4	0	0			357.5	101.84	0
H1	H	Unref_High	Strong	19	YES	Carrot	12	2	0	0			197.5	25.55	0		4	2	262.5			357.5	101.84	2.57757
H1	H	Unref_High	Strong	19	YES	Carrot	14	2	0	0			197.5	25.55	0		4	2	262.5			357.5	101.84	2.57757		16	0	0	37	17	4.44668	4	0	0	6.08276	4.12311	2.10872
H1	H	Unref_High	Strong	19	YES	Carrot	16	2	0	0			197.5	25.55	0		5	2	262.5			357.5	101.84	2.57757
H1	H	Unref_High	Strong	19	YES	Carrot	19	3	0	0			197.5	25.55	0		6	2	262.5			357.5	101.84	2.57757
H1	H	Unref_High	Strong	19	YES	Carrot	21	3	2	16.35			197.5	25.55	0.639922		6	5	409.46			357.5	101.84	4.02062		33.5	2	0.639922	74.5	40	8.78977	5.78792	1.41421	0.799951	8.63134	6.32456	2.96475
H1	H	Unref_High	Strong	19	YES	Apple	0	0	0	0			692	632.71	0		0	0	0			1418	1303.02	0
H1	H	Unref_High	Strong	19	YES	Apple	2	0	0	0			692	632.71	0		0	0	0			1418	1303.02	0
H1	H	Unref_High	Strong	19	YES	Apple	5	2	0	0			692	632.71	0		4	0	0			1418	1303.02	0
H1	H	Unref_High	Strong	19	YES	Apple	7	2	0	0			692	632.71	0		7	0	0			1418	1303.02	0		7	0	0	7	0	0	2.64575	0	0	2.64575	0	0
H1	H	Unref_High	Strong	19	YES	Apple	9	2	0	0			692	632.71	0		9	1	138.17			1418	1303.02	0.106038
H1	H	Unref_High	Strong	19	YES	Apple	12	2	2	262.5			692	632.71	0.414882		9	5	663.17			1418	1303.02	0.508948
H1	H	Unref_High	Strong	19	YES	Apple	14	2	2	262.5			692	632.71	0.414882		9	5	663.17			1418	1303.02	0.508948		21	7	1.45209	29	7	0.705093	4.58258	2.64575	1.20503	5.38516	2.64575	0.839698
H1	H	Unref_High	Strong	19	YES	Apple	16	3	2	262.5			692	632.71	0.414882		12	5	663.17			1418	1303.02	0.508948
H1	H	Unref_High	Strong	19	YES	Apple	19	3	2	262.5			692	632.71	0.414882		14	5	663.17			1418	1303.02	0.508948
H1	H	Unref_High	Strong	19	YES	Apple	21	3	3	393.11			692	632.71	0.621312		15	11	1190.25			1418	1303.02	0.913455		41	22	4.56269	70	23	2.32826	6.40312	4.69042	2.13605	8.3666	4.79583	1.52586
H1	H	Unref_High	Strong	19	YES	Total	0	0	0	0			2365.5	1902.64	0		5	3	353.41			4769	3990.83	0.0885555
H1	H	Unref_High	Strong	19	YES	Total	2	0	0	0			2365.5	1902.64	0		1	1	138.17			4769	3990.83	0.0346219
H1	H	Unref_High	Strong	19	YES	Total	5	2	0	0			2365.5	1902.64	0		7	5	25.55			4769	3990.83	0.00640218
H1	H	Unref_High	Strong	19	YES	Total	7	5	0	0			2365.5	1902.64	0		9	3	393.11			4769	3990.83	0.0985033		10	0	0	20	2	0.0140322	3.16228	0	0	4.47214	1.41421	0.118457
H1	H	Unref_High	Strong	19	YES	Total	9	7	1	138.17			2365.5	1902.64	0.0726201		11	2	264.79			4769	3990.83	0.0663496
H1	H	Unref_High	Strong	19	YES	Total	12	7	3	400.67			2365.5	1902.64	0.210586		7	3	400.67			4769	3990.83	0.100398
H1	H	Unref_High	Strong	19	YES	Total	14	7	3	400.67			2365.5	1902.64	0.210586		7	3	400.67			4769	3990.83	0.100398		57	13	0.918603	110	33.5	0.670044	7.54983	3.60555	0.958438	10.4881	5.78792	0.818562
H1	H	Unref_High	Strong	19	YES	Total	16	9	3	400.67			2365.5	1902.64	0.210586		9	3	400.67			4769	3990.83	0.100398
H1	H	Unref_High	Strong	19	YES	Total	19	11	3	400.67			2365.5	1902.64	0.210586		14	3	400.67			4769	3990.83	0.100398
H1	H	Unref_High	Strong	19	YES	Total	21	12	8	797.14			2365.5	1902.64	0.418965		15	8	797.14			4769	3990.83	0.199743		126	39	2.60109	250.5	90.5	1.92018	11.225	6.245	1.61279	15.8272	9.51315	1.3857
H1	H	Unref_High	Strong	19	YES	Tomato	28	5	3	353.41	56.3	409.71	677.5	615.01	0.574641	0.666184	6	4	756.9	547.88	-209.02	1397	1263.3	0.599145	0.43369	71.5	19.5	3.8369	161	53	5.44021
H1	H	Unref_High	Strong	19	YES	Lemon	28	1	1	138.17	0	138.17	798.5	629.37	0.219537	0.219537	6	6	138.17	163.72	25.55	1596.5	1322.67	0.104463	0.12378	22	20	4.39074	25.5	20	2.08926
H1	H	Unref_High	Strong	19	YES	Carrot	28	5	5	25.55	0	25.55	197.5	25.55	1	1	9	8	96	435.16	339.16	357.5	101.84	0.942655	4.27298	61.5	26.5	6.37965	130.5	92.5	14.7422
H1	H	Unref_High	Strong	19	YES	Apple	28	4	3	393.11	16.5	409.61	692	632.71	0.621312	0.64739	8	4	540.02	409.61	-130.41	1418	1303.02	0.414437	0.314354	65.5	43	8.91187	115.5	51	5.22932	8.09321	6.55744	2.98528	10.7471	7.14143	2.28677
H1	H	Unref_High	Strong	19	YES	Total	28	4	1	126.62	-126.62	0	2893.5	2566.64	0.049333	0	4	1	1531.09	0	-1531.09	4769	3990.83	0.383652	0	220.5	109	5.7419	432.5	216.5	4.49813
H2	H	Unref_High	Strong	19	YES	Tomato	0	0	0	0			719.5	648.89	0		0	0	0			1397	1263.3	0
H2	H	Unref_High	Strong	19	YES	Tomato	2	0	0	0			719.5	648.89	0		0	0	0			1397	1263.3	0								0	0	0	0	0	0
H2	H	Unref_High	Strong	19	YES	Tomato	5	0	0	0			719.5	648.89	0		0	0	0			1397	1263.3	0
H2	H	Unref_High	Strong	19	YES	Tomato	7	3	0	0			719.5	648.89	0		3	0	0			1397	1263.3	0		3	0	0	3	0	0
H2	H	Unref_High	Strong	19	YES	Tomato	9	3	0	0			719.5	648.89	0		5	0	0			1397	1263.3	0								0	0	0	0	0	0
H2	H	Unref_High	Strong	19	YES	Tomato	12	3	1	135.26			719.5	648.89	0.208448		5	1	135.26			1397	1263.3	0.107069
H2	H	Unref_High	Strong	19	YES	Tomato	14	3	1	135.26			719.5	648.89	0.208448		5	1	135.26			1397	1263.3	0.107069		24	3.5	0.729569	36	3.5	0.374741
H2	H	Unref_High	Strong	19	YES	Tomato	16	4	1	135.26			719.5	648.89	0.208448		7	1	135.26			1397	1263.3	0.107069
H2	H	Unref_High	Strong	19	YES	Tomato	19	5	1	135.26			719.5	648.89	0.208448		9	1	135.26			1397	1263.3	0.107069								0	0	0	0	0	0
H2	H	Unref_High	Strong	19	YES	Tomato	21	5	3	403.49			719.5	648.89	0.621816		10	5	653			1397	1263.3	0.5169		54.5	12.5	2.60207	91	14.5	1.53405
H2	H	Unref_High	Strong	19	YES	Lemon	0	0	0	0			798	693.3	0		0	0	0			1596.5	1322.67	0
H2	H	Unref_High	Strong	19	YES	Lemon	2	0	0	0			798	693.3	0		0	0	0			1596.5	1322.67	0								0	0	0	0	0	0
H2	H	Unref_High	Strong	19	YES	Lemon	5	0	0	0			798	693.3	0		0	0	0			1596.5	1322.67	0
H2	H	Unref_High	Strong	19	YES	Lemon	7	0	0	0			798	693.3	0		0	0	0			1596.5	1322.67	0		0	0	0	1	0	0
H2	H	Unref_High	Strong	19	YES	Lemon	9	0	0	0			798	693.3	0		1	1	138.17			1596.5	1322.67	0.104463								0	0	0	0	0	0
H2	H	Unref_High	Strong	19	YES	Lemon	12	0	0	0			798	693.3	0		1	1	138.17			1596.5	1322.67	0.104463
H2	H	Unref_High	Strong	19	YES	Lemon	14	0	0	0			798	693.3	0		1	1	138.17			1596.5	1322.67	0.104463		0	0	0	8	6	0.626778
H2	H	Unref_High	Strong	19	YES	Lemon	16	0	0	0			798	693.3	0		1	1	138.17			1596.5	1322.67	0.104463								0	0	0	0	0	0
H2	H	Unref_High	Strong	19	YES	Lemon	19	0	0	0			798	693.3	0		1	1	138.17			1596.5	1322.67	0.104463
H2	H	Unref_High	Strong	19	YES	Lemon	21	0	0	0			798	693.3	0		1	1	138.17			1596.5	1322.67	0.104463		0	0	0	15	13	1.35802	0	0	0	3.87298	3.60555	1.16534
H2	H	Unref_High	Strong	19	YES	Carrot	0	0	0	0			160	70.45	0		0	0	0			357.5	101.84	0
H2	H	Unref_High	Strong	19	YES	Carrot	2	0	0	0			160	70.45	0		0	0	0			357.5	101.84	0
H2	H	Unref_High	Strong	19	YES	Carrot	5	2	0	0			160	70.45	0		2	0	0			357.5	101.84	0								0	0	0	0	0	0
H2	H	Unref_High	Strong	19	YES	Carrot	7	2	2	56			160	70.45	0.79489		4	2	56			357.5	101.84	0.549882		7	2	0.79489	9	2	0.549882
H2	H	Unref_High	Strong	19	YES	Carrot	9	2	2	56			160	70.45	0.79489		4	2	56			357.5	101.84	0.549882
H2	H	Unref_High	Strong	19	YES	Carrot	12	2	2	56			160	70.45	0.79489		4	2	56			357.5	101.84	0.549882								0	0	0	0	0	0
H2	H	Unref_High	Strong	19	YES	Carrot	14	2	3	60.85			160	70.45	0.863733		4	3	60.85			357.5	101.84	0.597506		21	17	6.42796	37	17	4.44668
H2	H	Unref_High	Strong	19	YES	Carrot	16	3	3	60.85			160	70.45	0.863733		5	3	60.85			357.5	101.84	0.597506								0	0	0	0	0	0
H2	H	Unref_High	Strong	19	YES	Carrot	19	3	3	60.85			160	70.45	0.863733		6	3	60.85			357.5	101.84	0.597506
H2	H	Unref_High	Strong	19	YES	Carrot	21	3	3	60.85			160	70.45	0.863733		6	5	77.2			357.5	101.84	0.758052		41	38	12.4741	74.5	40	8.78977
H2	H	Unref_High	Strong	19	YES	Apple	0	0	0	0			726	666.31	0		0	0	0			1418	1303.02	0								0	0	0	0	0	0
H2	H	Unref_High	Strong	19	YES	Apple	2	0	0	0			726	666.31	0		0	0	0			1418	1303.02	0
H2	H	Unref_High	Strong	19	YES	Apple	5	0	0	0			726	666.31	0		2	0	0			1418	1303.02	0
H2	H	Unref_High	Strong	19	YES	Apple	7	0	0	0			726	666.31	0		2	0	0			1418	1303.02	0		0	0	0	7	0	0	0	0	0	2.64575	0	0
H2	H	Unref_High	Strong	19	YES	Apple	9	0	0	0			726	666.31	0		2	0	0			1418	1303.02	0
H2	H	Unref_High	Strong	19	YES	Apple	12	2	0	0			726	666.31	0		4	2	262.5			1418	1303.02	0.201455								0	0	0	0	0	0
H2	H	Unref_High	Strong	19	YES	Apple	14	3	0	0			726	666.31	0		5	2	262.5			1418	1303.02	0.201455		8	0	0	29	7	0.705093
H2	H	Unref_High	Strong	19	YES	Apple	16	3	0	0			726	666.31	0		6	2	262.5			1418	1303.02	0.201455
H2	H	Unref_High	Strong	19	YES	Apple	19	3	0	0			726	666.31	0		6	2	262.5			1418	1303.02	0.201455								0	0	0	0	0	0
H2	H	Unref_High	Strong	19	YES	Apple	21	3	1	146.91			726	666.31	0.220483		6	4	540.02			1418	1303.02	0.414437		29	1	0.220483	70	23	2.32826
H2	H	Unref_High	Strong	19	YES	Total	0	0	0	0			2403.5	2078.95	0		0	0	0			4769	3990.83	0
H2	H	Unref_High	Strong	19	YES	Total	2	0	0	0			2403.5	2078.95	0		0	0	0			4769	3990.83	0								0	0	0	0	0	0
H2	H	Unref_High	Strong	19	YES	Total	5	2	0	0			2403.5	2078.95	0		4	0	0			4769	3990.83	0
H2	H	Unref_High	Strong	19	YES	Total	7	5	2	56			2403.5	2078.95	0.0269367		10	2	56			4769	3990.83	0.0140322		10	2	0.0269367	20	2	0.0140322	3.16228	1.41421	0.164124	4.47214	1.41421	0.118457
H2	H	Unref_High	Strong	19	YES	Total	9	5	2	56			2403.5	2078.95	0.0269367		12	3	194.17			4769	3990.83	0.048654
H2	H	Unref_High	Strong	19	YES	Total	12	7	3	191.26			2403.5	2078.95	0.0919984		14	6	591.93			4769	3990.83	0.148323
H2	H	Unref_High	Strong	19	YES	Total	14	8	4	196.11			2403.5	2078.95	0.0943313		15	7	596.78			4769	3990.83	0.149538		53	20.5	0.445542	110	33.5	0.670044	7.28011	4.52769	0.667489	10.4881	5.78792	0.818562
H2	H	Unref_High	Strong	19	YES	Total	16	10	4	196.11			2403.5	2078.95	0.0943313		19	7	596.78			4769	3990.83	0.149538
H2	H	Unref_High	Strong	19	YES	Total	19	11	4	196.11			2403.5	2078.95	0.0943313		22	7	596.78			4769	3990.83	0.149538
H2	H	Unref_High	Strong	19	YES	Total	21	11	7	611.25			2403.5	2078.95	0.294019		23	15	1408.39			4769	3990.83	0.352907		124.5	51.5	1.30555	250.5	90.5	1.92018	11.158	7.17635	1.14261	15.8272	9.51315	1.3857
H2	H	Unref_High	Strong	19	YES	Tomato	28	5	3	403.49	111.6	515.09	719.5	648.89	0.621816	0.793802	10	6	756.9	924.8	167.9	1397	1263.3	0.599145	0.732051	89.5	33.5	6.95478	161	53	5.44021
H2	H	Unref_High	Strong	19	YES	Lemon	28	1	0	0	7.8	7.8	798	693.3	0	0.0112505	2	1	138.17	145.97	7.8	1596.5	1322.67	0.104463	0.11036	3.5	0	0	25.5	20	2.08926	1.87083	0	0	5.04975	4.47214	1.44543
H2	H	Unref_High	Strong	19	YES	Carrot	28	5	5	70.45	0	70.45	160	70.45	1	1	10	10	96	96	0	357.5	101.84	0.942655	0.942655	69	66	18.9972	130.5	92.5	14.7422
H2	H	Unref_High	Strong	19	YES	Apple	28	3	1	146.91	52.9	199.81	726	666.31	0.220483	0.299875	7	4	540.02	609.42	69.4	1418	1303.02	0.414437	0.467698	50	8	1.76386	115.5	51	5.22932
H2	H	Unref_High	Strong	19	YES	Total	28	7	3	397.76	-397.76	0	2936	2577.28	0.154333	0	29	21	1531.09	1776.19	245.1	4769	3990.83	0.383652	0.445068	212	107.5	3.37984	432.5	216.5	4.49813	14.5602	10.3682	1.83843	20.7966	14.7139	2.12088
I1	I	Ref_Mod	Moderate	7	NO	Tomato	0	0	0	0			545.5	549	0		0	0	0			1230	1265.73	0
I1	I	Ref_Mod	Moderate	7	NO	Tomato	3	0	0	0			545.5	549	0		0	0	0			1230	1265.73	0
I1	I	Ref_Mod	Moderate	7	NO	Tomato	7	0	0	0			545.5	549	0		0	0	0			1230	1265.73	0		0	0	0	0	0	0	0	0	0	0	0	0
I1	I	Ref_Mod	Moderate	7	NO	Tomato	10	0	0	0			545.5	549	0		0	0	0			1230	1265.73	0
I1	I	Ref_Mod	Moderate	7	NO	Tomato	14	1	0	0			545.5	549	0		1	0	0			1230	1265.73	0		2	0	0	7.5	0	0	1.41421	0	0	2.73861	0	0
I1	I	Ref_Mod	Moderate	7	NO	Tomato	16	1	0	0			545.5	549	0		1	0	0			1230	1265.73	0
I1	I	Ref_Mod	Moderate	7	NO	Tomato	19	2	0	0			545.5	549	0		2	0	0			1230	1265.73	0
I1	I	Ref_Mod	Moderate	7	NO	Tomato	21	3	0	0			545.5	549	0		3	0	0			1230	1265.73	0		13.5	0	0	39	3.5	0.309233	3.67423	0	0	6.245	1.87083	0.556087
I1	I	Ref_Mod	Moderate	7	NO	Lemon	0	0	0	0			763	703.5	0		0	0	0			1469	1250.8	0
I1	I	Ref_Mod	Moderate	7	NO	Lemon	3	0	0	0			763	703.5	0		0	0	0			1469	1250.8	0
I1	I	Ref_Mod	Moderate	7	NO	Lemon	7	0	0	0			763	703.5	0		0	0	0			1469	1250.8	0		0	0	0	0	0	0	0	0	0	0	0	0
I1	I	Ref_Mod	Moderate	7	NO	Lemon	10	0	0	0			763	703.5	0		0	0	0			1469	1250.8	0
I1	I	Ref_Mod	Moderate	7	NO	Lemon	14	0	0	0			763	703.5	0		1	0	0			1469	1250.8	0		0	0	0	0	0	0	0	0	0	0	0	0
I1	I	Ref_Mod	Moderate	7	NO	Lemon	16	0	0	0			763	703.5	0		1	0	0			1469	1250.8	0
I1	I	Ref_Mod	Moderate	7	NO	Lemon	19	0	0	0			763	703.5	0		3	0	0			1469	1250.8	0
I1	I	Ref_Mod	Moderate	7	NO	Lemon	21	0	0	0			763	703.5	0		3	2	17.9			1469	1250.8	0.0143108		0	0	0	0	0	0	0	0	0	0	0	0
I1	I	Ref_Mod	Moderate	7	NO	Carrot	0	0	0	0			141.6	67.2	0		0	0	0			254.66	79.7	0
I1	I	Ref_Mod	Moderate	7	NO	Carrot	3	0	0	0			141.6	67.2	0		0	0	0			254.66	79.7	0
I1	I	Ref_Mod	Moderate	7	NO	Carrot	7	0	0	0			141.6	67.2	0		0	0	0			254.66	79.7	0		0	0	0	0	0	0	0	0	0	0	0	0
I1	I	Ref_Mod	Moderate	7	NO	Carrot	10	0	0	0			141.6	67.2	0		0	0	0			254.66	79.7	0
I1	I	Ref_Mod	Moderate	7	NO	Carrot	14	1	0	0			141.6	67.2	0		1	0	0			254.66	79.7	0		2	0	0	4	0	0	1.41421	0	0	2	0	0
I1	I	Ref_Mod	Moderate	7	NO	Carrot	16	1	0	0			141.6	67.2	0		1	0	0			254.66	79.7	0
I1	I	Ref_Mod	Moderate	7	NO	Carrot	19	3	0	0			141.6	67.2	0		3	0	0			254.66	79.7	0
I1	I	Ref_Mod	Moderate	7	NO	Carrot	21	3	2	17.9			141.6	67.2	0.266369		3	2	17.9			254.66	79.7	0.224592		16	2	0.266369	29.5	5	0.5734	4	1.41421	0.51611	5.43139	2.23607	0.757232
I1	I	Ref_Mod	Moderate	7	NO	Apple	0	0	0	0			444.42	703.5	0		0	0	0			887.375	862.1	0
I1	I	Ref_Mod	Moderate	7	NO	Apple	3	0	0	0			444.42	703.5	0		0	0	0			887.375	862.1	0
I1	I	Ref_Mod	Moderate	7	NO	Apple	7	0	0	0			444.42	703.5	0		0	0	0			887.375	862.1	0		0	0	0	0	0	0	0	0	0	0	0	0
I1	I	Ref_Mod	Moderate	7	NO	Apple	10	0	0	0			444.42	703.5	0		0	0	0			887.375	862.1	0
I1	I	Ref_Mod	Moderate	7	NO	Apple	14	0	0	0			444.42	703.5	0		2	0	0			887.375	862.1	0		0	0	0	2	0	0
I1	I	Ref_Mod	Moderate	7	NO	Apple	16	0	0	0			444.42	703.5	0		2	0	0			887.375	862.1	0								0	0	0	0	0	0
I1	I	Ref_Mod	Moderate	7	NO	Apple	19	0	0	0			444.42	703.5	0		5	0	0			887.375	862.1	0
I1	I	Ref_Mod	Moderate	7	NO	Apple	21	0	0	0			444.42	703.5	0		6	2	17.9			887.375	862.1	0.0207633		0	0	0	9	0	0
I1	I	Ref_Mod	Moderate	7	NO	Total	0	0	0	0			1894.52	2023.2	0		3	0	0			3841.03	3458.33	0								0	0	0	0	0	0
I1	I	Ref_Mod	Moderate	7	NO	Total	3	0	0	0			1894.52	2023.2	0		0	0	0			3841.03	3458.33	0
I1	I	Ref_Mod	Moderate	7	NO	Total	7	0	0	0			1894.52	2023.2	0		5	2	17.9			3841.03	3458.33	0.00517591		0	0	0	0	0	0
I1	I	Ref_Mod	Moderate	7	NO	Total	10	0	0	0			1894.52	2023.2	0		0	0	0			3841.03	3458.33	0								0	0	0	0	0	0
I1	I	Ref_Mod	Moderate	7	NO	Total	14	2	0	0			1894.52	2023.2	0		10	3	60.85			3841.03	3458.33	0.0175952		4	0	0	13.5	0	0
I1	I	Ref_Mod	Moderate	7	NO	Total	16	2	0	0			1894.52	2023.2	0		2	0	0			3841.03	3458.33	0
I1	I	Ref_Mod	Moderate	7	NO	Total	19	5	0	0			1894.52	2023.2	0		5	0	0			3841.03	3458.33	0								0	0	0	0	0	0
I1	I	Ref_Mod	Moderate	7	NO	Total	21	6	2	17.9			1894.52	2023.2	0.00884737		6	2	17.9			3841.03	3458.33	0.00517591		29.5	2	0.00884737	77.5	8.5	0.126392
I1	I	Ref_Mod	Moderate	7	NO	Tomato	28	3	0	0	75.5	75.5	545.5	549	0	0.137523	3	0	111.83	75.5	-36.33	1230	1265.73	0.0883522	0.0596494	34.5	0	0	84.5	10.5	0.927698
I1	I	Ref_Mod	Moderate	7	NO	Lemon	28	0	0	0	0	0	763	703.5	0	0	5	2	0	34.1	34.1	1469	1250.8	0	0.0272626	0	0	0	0	0	0	0	0	0	0	0	0
I1	I	Ref_Mod	Moderate	7	NO	Carrot	28	5	2	17.9	16.2	34.1	141.6	67.2	0.266369	0.50744	5	2	45.7	34.1	-11.6	254.66	79.7	0.5734	0.427854	44	16	2.13095	85.5	40	4.5872
I1	I	Ref_Mod	Moderate	7	NO	Apple	28	0	0	0	0	0	444.42	703.5	0	0	8	3	0	7.8	7.8	887.375	862.1	0	0.00904767	0	0	0	16	0	0
I1	I	Ref_Mod	Moderate	7	NO	Total	28	8	3	60.85	-53.05	7.8	1819.1	1479.84	0.0411193	0.00527084	8	3	157.53	7.8	-149.73	3841.03	3458.33	0.0455509	0.00225542	78.5	16	0.070779	186	50.5	0.445248	8.86002	4	0.266043	13.6382	7.10634	0.667269
I2	I	Ref_Mod	Moderate	7	NO	Tomato	0	0	0	0			684.5	716.73	0		0	0	0			1230	1265.73	0
I2	I	Ref_Mod	Moderate	7	NO	Tomato	3	0	0	0			684.5	716.73	0		0	0	0			1230	1265.73	0
I2	I	Ref_Mod	Moderate	7	NO	Tomato	7	0	0	0			684.5	716.73	0		0	0	0			1230	1265.73	0		0	0	0	0	0	0	0	0	0	0	0	0
I2	I	Ref_Mod	Moderate	7	NO	Tomato	10	1	0	0			684.5	716.73	0		1	0	0			1230	1265.73	0
I2	I	Ref_Mod	Moderate	7	NO	Tomato	14	1	0	0			684.5	716.73	0		2	0	0			1230	1265.73	0		5.5	0	0	7.5	0	0
I2	I	Ref_Mod	Moderate	7	NO	Tomato	16	2	0	0			684.5	716.73	0		3	0	0			1230	1265.73	0								0	0	0	0	0	0
I2	I	Ref_Mod	Moderate	7	NO	Tomato	19	4	1	111.83			684.5	716.73	0.156028		6	1	111.83			1230	1265.73	0.0883522
I2	I	Ref_Mod	Moderate	7	NO	Tomato	21	4	1	111.83			684.5	716.73	0.156028		7	1	111.83			1230	1265.73	0.0883522		25.5	3.5	0.546098	39	3.5	0.309233
I2	I	Ref_Mod	Moderate	7	NO	Lemon	0	0	0	0			706	547.3	0		0	0	0			1469	1250.8	0								0	0	0	0	0	0
I2	I	Ref_Mod	Moderate	7	NO	Lemon	3	0	0	0			706	547.3	0		0	0	0			1469	1250.8	0
I2	I	Ref_Mod	Moderate	7	NO	Lemon	7	0	0	0			706	547.3	0		0	0	0			1469	1250.8	0		0	0	0	0	0	0
I2	I	Ref_Mod	Moderate	7	NO	Lemon	10	0	0	0			706	547.3	0		0	0	0			1469	1250.8	0								0	0	0	0	0	0
I2	I	Ref_Mod	Moderate	7	NO	Lemon	14	0	0	0			706	547.3	0		0	0	0			1469	1250.8	0		0	0	0	0	0	0
I2	I	Ref_Mod	Moderate	7	NO	Lemon	16	0	0	0			706	547.3	0		0	0	0			1469	1250.8	0
I2	I	Ref_Mod	Moderate	7	NO	Lemon	19	0	0	0			706	547.3	0		0	0	0			1469	1250.8	0								0	0	0	0	0	0
I2	I	Ref_Mod	Moderate	7	NO	Lemon	21	0	0	0			706	547.3	0		0	0	0			1469	1250.8	0		0	0	0	0	0	0
I2	I	Ref_Mod	Moderate	7	NO	Carrot	0	0	0	0			113.06	54.8	0		0	0	0			254.66	79.7	0
I2	I	Ref_Mod	Moderate	7	NO	Carrot	3	0	0	0			113.06	54.8	0		0	0	0			254.66	79.7	0								0	0	0	0	0	0
I2	I	Ref_Mod	Moderate	7	NO	Carrot	7	0	0	0			113.06	54.8	0		0	0	0			254.66	79.7	0		0	0	0	0	0	0
I2	I	Ref_Mod	Moderate	7	NO	Carrot	10	0	0	0			113.06	54.8	0		0	0	0			254.66	79.7	0
I2	I	Ref_Mod	Moderate	7	NO	Carrot	14	1	0	0			113.06	54.8	0		2	0	0			254.66	79.7	0		2	0	0	4	0	0	1.41421	0	0	2	0	0
I2	I	Ref_Mod	Moderate	7	NO	Carrot	16	1	0	0			113.06	54.8	0		2	0	0			254.66	79.7	0
I2	I	Ref_Mod	Moderate	7	NO	Carrot	19	2	0	0			113.06	54.8	0		5	0	0			254.66	79.7	0
I2	I	Ref_Mod	Moderate	7	NO	Carrot	21	3	3	27.8			113.06	54.8	0.507299		6	5	45.7			254.66	79.7	0.5734		13.5	3	0.507299	29.5	5	0.5734	3.67423	1.73205	0.712249	5.43139	2.23607	0.757232
I2	I	Ref_Mod	Moderate	7	NO	Apple	0	0	0	0			442.95	433.1	0		0	0	0			887.375	862.1	0
I2	I	Ref_Mod	Moderate	7	NO	Apple	3	0	0	0			442.95	433.1	0		0	0	0			887.375	862.1	0
I2	I	Ref_Mod	Moderate	7	NO	Apple	7	0	0	0			442.95	433.1	0		0	0	0			887.375	862.1	0		0	0	0	0	0	0	0	0	0	0	0	0
I2	I	Ref_Mod	Moderate	7	NO	Apple	10	0	0	0			442.95	433.1	0		0	0	0			887.375	862.1	0
I2	I	Ref_Mod	Moderate	7	NO	Apple	14	1	0	0			442.95	433.1	0		1	0	0			887.375	862.1	0		2	0	0	2	0	0
I2	I	Ref_Mod	Moderate	7	NO	Apple	16	1	0	0			442.95	433.1	0		1	0	0			887.375	862.1	0								0	0	0	0	0	0
I2	I	Ref_Mod	Moderate	7	NO	Apple	19	1	0	0			442.95	433.1	0		1	0	0			887.375	862.1	0
I2	I	Ref_Mod	Moderate	7	NO	Apple	21	1	0	0			442.95	433.1	0		1	0	0			887.375	862.1	0		9	0	0	9	0	0
I2	I	Ref_Mod	Moderate	7	NO	Total	0	0	0	0			1946.51	1751.93	0		0	0	0			3841.03	3458.33	0								0	0	0	0	0	0
I2	I	Ref_Mod	Moderate	7	NO	Total	3	0	0	0			1946.51	1751.93	0		0	0	0			3841.03	3458.33	0
I2	I	Ref_Mod	Moderate	7	NO	Total	7	0	0	0			1946.51	1751.93	0		0	0	0			3841.03	3458.33	0		0	0	0	0	0	0
I2	I	Ref_Mod	Moderate	7	NO	Total	10	1	0	0			1946.51	1751.93	0		1	0	0			3841.03	3458.33	0								0	0	0	0	0	0
I2	I	Ref_Mod	Moderate	7	NO	Total	14	3	0	0			1946.51	1751.93	0		5	0	0			3841.03	3458.33	0		9.5	0	0	13.5	0	0
I2	I	Ref_Mod	Moderate	7	NO	Total	16	4	0	0			1946.51	1751.93	0		6	0	0			3841.03	3458.33	0
I2	I	Ref_Mod	Moderate	7	NO	Total	19	7	1	111.83			1946.51	1751.93	0.0638325		12	1	111.83			3841.03	3458.33	0.0323364								0	0	0	0	0	0
I2	I	Ref_Mod	Moderate	7	NO	Total	21	8	4	139.63			1946.51	1751.93	0.0797007		14	6	157.53			3841.03	3458.33	0.0455509		48	6.5	0.239282	77.5	8.5	0.126392
I2	I	Ref_Mod	Moderate	7	NO	Tomato	28	4	1	111.83	48.8	160.63	684.5	716.73	0.156028	0.224115	6	1	111.83	236.13	124.3	1230	1265.73	0.0883522	0.186556	50	10.5	1.63829	84.5	10.5	0.927698
I2	I	Ref_Mod	Moderate	7	NO	Lemon	28	0	0	0	0	0	706	547.3	0	0	0	0	0	0	0	1469	1250.8	0	0	0	0	0	0	0	0	0	0	0	0	0	0
I2	I	Ref_Mod	Moderate	7	NO	Carrot	28	5	3	27.8	4.9	32.7	113.06	54.8	0.507299	0.596715	10	5	45.7	66.8	21.1	254.66	79.7	0.5734	0.838143	41.5	24	4.05839	85.5	40	4.5872
I2	I	Ref_Mod	Moderate	7	NO	Apple	28	1	0	0	22.7	22.7	442.95	433.1	0	0.0524128	1	0	0	22.7	22.7	887.375	862.1	0	0.0263311	16	0	0	16	0	0
I2	I	Ref_Mod	Moderate	7	NO	Total	28	12	4	196.11	-196.11	0	3421.16	2904.45	0.0675205	0	17	6	157.53	325.63	168.1	3841.03	3458.33	0.0455509	0.0941582	107.5	34.5	0.797187	186	50.5	0.445248	10.3682	5.87367	0.892853	13.6382	7.10634	0.667269
J1	J	Ref_Mod	Moderate	7	YES	Tomato	0	0	0	0			545.5	502.7	0		0	0	0			1230	1123.9	0
J1	J	Ref_Mod	Moderate	7	YES	Tomato	3	0	0	0			545.5	502.7	0		0	0	0			1230	1123.9	0
J1	J	Ref_Mod	Moderate	7	YES	Tomato	7	0	0	0			545.5	502.7	0		0	0	0			1230	1123.9	0		0	0	0	0	0	0	0	0	0	0	0	0
J1	J	Ref_Mod	Moderate	7	YES	Tomato	10	0	0	0			545.5	502.7	0		0	0	0			1230	1123.9	0
J1	J	Ref_Mod	Moderate	7	YES	Tomato	14	0	0	0			545.5	502.7	0		1	0	0			1230	1123.9	0		0	0	0	2	0	0
J1	J	Ref_Mod	Moderate	7	YES	Tomato	16	0	0	0			545.5	502.7	0		1	1	177.8			1230	1123.9	0.158199								0	0	0	0	0	0
J1	J	Ref_Mod	Moderate	7	YES	Tomato	19	3	0	0			545.5	502.7	0		4	1	177.8			1230	1123.9	0.158199
J1	J	Ref_Mod	Moderate	7	YES	Tomato	21	3	0	0			545.5	502.7	0		4	1	177.8			1230	1123.9	0.158199		10.5	0	0	20.5	0	0
J1	J	Ref_Mod	Moderate	7	YES	Lemon	0	0	0	0			763	728.4	0		0	0	0			1469	1399.1	0
J1	J	Ref_Mod	Moderate	7	YES	Lemon	3	0	0	0			763	728.4	0		1	0	0			1469	1399.1	0								0	0	0	0	0	0
J1	J	Ref_Mod	Moderate	7	YES	Lemon	7	0	0	0			763	728.4	0		2	0	0			1469	1399.1	0		0	0	0	0	0	0
J1	J	Ref_Mod	Moderate	7	YES	Lemon	10	0	0	0			763	728.4	0		2	0	0			1469	1399.1	0
J1	J	Ref_Mod	Moderate	7	YES	Lemon	14	1	0	0			763	728.4	0		5	4	61.28			1469	1399.1	0.0437996		2	0	0	2	0	0	1.41421	0	0	1.41421	0	0
J1	J	Ref_Mod	Moderate	7	YES	Lemon	16	1	1	177.8			763	728.4	0.244097		5	5	239.08			1469	1399.1	0.170881
J1	J	Ref_Mod	Moderate	7	YES	Lemon	19	1	1	177.8			763	728.4	0.244097		6	5	239.08			1469	1399.1	0.170881
J1	J	Ref_Mod	Moderate	7	YES	Lemon	21	1	1	177.8			763	728.4	0.244097		6	5	239.08			1469	1399.1	0.170881		9	6	1.46458	9	6	0.76249	3	2.44949	1.2102	3	2.44949	0.873207
J1	J	Ref_Mod	Moderate	7	YES	Carrot	0	0	0	0			141.6	68.88	0		0	0	0			254.66	101.48	0
J1	J	Ref_Mod	Moderate	7	YES	Carrot	3	1	0	0			141.6	68.88	0		1	0	0			254.66	101.48	0
J1	J	Ref_Mod	Moderate	7	YES	Carrot	7	2	0	0			141.6	68.88	0		2	0	0			254.66	101.48	0		7.5	0	0	7.5	0	0
J1	J	Ref_Mod	Moderate	7	YES	Carrot	10	2	0	0			141.6	68.88	0		2	0	0			254.66	101.48	0								0	0	0	0	0	0
J1	J	Ref_Mod	Moderate	7	YES	Carrot	14	4	4	61.28			141.6	68.88	0.889663		4	4	61.28			254.66	101.48	0.603863		25.5	8	1.77933	33.5	8	1.20773
J1	J	Ref_Mod	Moderate	7	YES	Carrot	16	4	4	61.28			141.6	68.88	0.889663		4	4	61.28			254.66	101.48	0.603863
J1	J	Ref_Mod	Moderate	7	YES	Carrot	19	5	4	61.28			141.6	68.88	0.889663		5	4	61.28			254.66	101.48	0.603863								0	0	0	0	0	0
J1	J	Ref_Mod	Moderate	7	YES	Carrot	21	5	4	61.28			141.6	68.88	0.889663		5	4	61.28			254.66	101.48	0.603863		57	36	8.00697	96.5	54	6.54631
J1	J	Ref_Mod	Moderate	7	YES	Apple	0	0	0	0			444.42	418	0		0	0	0			887.375	831.2	0
J1	J	Ref_Mod	Moderate	7	YES	Apple	3	0	0	0			444.42	418	0		1	0	0			887.375	831.2	0								0	0	0	0	0	0
J1	J	Ref_Mod	Moderate	7	YES	Apple	7	0	0	0			444.42	418	0		2	0	0			887.375	831.2	0		0	0	0	0	0	0
J1	J	Ref_Mod	Moderate	7	YES	Apple	10	0	0	0			444.42	418	0		2	0	0			887.375	831.2	0
J1	J	Ref_Mod	Moderate	7	YES	Apple	14	0	0	0			444.42	418	0		5	4	61.28			887.375	831.2	0.0737247		0	0	0	0	0	0
J1	J	Ref_Mod	Moderate	7	YES	Apple	16	0	0	0			444.42	418	0		5	5	239.08			887.375	831.2	0.287632								0	0	0	0	0	0
J1	J	Ref_Mod	Moderate	7	YES	Apple	19	0	0	0			444.42	418	0		9	5	239.08			887.375	831.2	0.287632
J1	J	Ref_Mod	Moderate	7	YES	Apple	21	0	0	0			444.42	418	0		9	5	239.08			887.375	831.2	0.287632		0	0	0	0	0	0
J1	J	Ref_Mod	Moderate	7	YES	Total	0	0	0	0			1894.52	1717.98	0		2	0	0			3841.03	3455.68	0								0	0	0	0	0	0
J1	J	Ref_Mod	Moderate	7	YES	Total	3	1	0	0			1894.52	1717.98	0		2	1	177.8			3841.03	3455.68	0.0514515
J1	J	Ref_Mod	Moderate	7	YES	Total	7	2	0	0			1894.52	1717.98	0		7	4	61.28			3841.03	3455.68	0.0177331		7.5	0	0	7.5	0	0
J1	J	Ref_Mod	Moderate	7	YES	Total	10	2	0	0			1894.52	1717.98	0		2	0	0			3841.03	3455.68	0								0	0	0	0	0	0
J1	J	Ref_Mod	Moderate	7	YES	Total	14	5	4	61.28			1894.52	1717.98	0.0356698		14	8	122.56			3841.03	3455.68	0.0354662		27.5	8	0.0713396	37.5	8	0.0354662
J1	J	Ref_Mod	Moderate	7	YES	Total	16	5	5	239.08			1894.52	1717.98	0.139163		5	5	239.08			3841.03	3455.68	0.0691846
J1	J	Ref_Mod	Moderate	7	YES	Total	19	9	5	239.08			1894.52	1717.98	0.139163		9	5	239.08			3841.03	3455.68	0.0691846
J1	J	Ref_Mod	Moderate	7	YES	Total	21	9	5	239.08			1894.52	1717.98	0.139163		9	5	239.08			3841.03	3455.68	0.0691846		76.5	42	0.94199	126	60	0.500949	8.74643	6.48074	0.970562	11.225	7.74597	0.707778
J1	J	Ref_Mod	Moderate	7	YES	Tomato	28	2	0	0	52	52	545.5	502.7	0	0.103441	3	1	0	229.8	229.8	1230	1123.9	0	0.204467	28	0	0	55.5	0	0
J1	J	Ref_Mod	Moderate	7	YES	Lemon	28	1	1	177.8	0	177.8	763	728.4	0.244097	0.244097	6	5	177.8	240.68	62.88	1469	1399.1	0.127082	0.172025	16	13	3.17326	16	13	1.65206
J1	J	Ref_Mod	Moderate	7	YES	Carrot	28	5	4	61.28	1.6	62.88	141.6	68.88	0.889663	0.912892	5	4	80.08	62.88	-17.2	254.66	101.48	0.789121	0.619629	92	64	14.2346	166.5	103	12.0702	9.59166	8	3.77288	12.9035	10.1489	3.47421
J1	J	Ref_Mod	Moderate	7	YES	Apple	28	0	0	0	0	0	444.42	418	0	0	9	4	0	0	0	887.375	831.2	0	0	0	0	0	3.5	0	0
J1	J	Ref_Mod	Moderate	7	YES	Total	28	9	4	61.28	-61.28	0	2855.18	2694.18	0.0227453	0	9	4	257.88	0	-257.88	3841.03	3455.68	0.074625	0	136	77	1.91613	241.5	116	1.02332
J2	J	Ref_Mod	Moderate	7	YES	Tomato	0	0	0	0			684.5	621.2	0		0	0	0			1230	1123.9	0								0	0	0	0	0	0
J2	J	Ref_Mod	Moderate	7	YES	Tomato	3	0	0	0			684.5	621.2	0		0	0	0			1230	1123.9	0
J2	J	Ref_Mod	Moderate	7	YES	Tomato	7	0	0	0			684.5	621.2	0		0	0	0			1230	1123.9	0		0	0	0	0	0	0
J2	J	Ref_Mod	Moderate	7	YES	Tomato	10	0	0	0			684.5	621.2	0		0	0	0			1230	1123.9	0
J2	J	Ref_Mod	Moderate	7	YES	Tomato	14	1	0	0			684.5	621.2	0		1	0	0			1230	1123.9	0		2	0	0	2	0	0	1.41421	0	0	1.41421	0	0
J2	J	Ref_Mod	Moderate	7	YES	Tomato	16	1	0	0			684.5	621.2	0		1	0	0			1230	1123.9	0
J2	J	Ref_Mod	Moderate	7	YES	Tomato	19	1	0	0			684.5	621.2	0		4	0	0			1230	1123.9	0
J2	J	Ref_Mod	Moderate	7	YES	Tomato	21	2	0	0			684.5	621.2	0		5	0	0			1230	1123.9	0		10	0	0	20.5	0	0	3.16228	0	0	4.52769	0	0
J2	J	Ref_Mod	Moderate	7	YES	Lemon	0	0	0	0			706	670.7	0		0	0	0			1469	1399.1	0
J2	J	Ref_Mod	Moderate	7	YES	Lemon	3	0	0	0			706	670.7	0		0	0	0			1469	1399.1	0
J2	J	Ref_Mod	Moderate	7	YES	Lemon	7	0	0	0			706	670.7	0		0	0	0			1469	1399.1	0		0	0	0	0	0	0	0	0	0	0	0	0
J2	J	Ref_Mod	Moderate	7	YES	Lemon	10	0	0	0			706	670.7	0		0	0	0			1469	1399.1	0
J2	J	Ref_Mod	Moderate	7	YES	Lemon	14	0	0	0			706	670.7	0		0	0	0			1469	1399.1	0		0	0	0	2	0	0
J2	J	Ref_Mod	Moderate	7	YES	Lemon	16	0	0	0			706	670.7	0		1	1	177.8			1469	1399.1	0.127082
J2	J	Ref_Mod	Moderate	7	YES	Lemon	19	0	0	0			706	670.7	0		1	1	177.8			1469	1399.1	0.127082								0	0	0	0	0	0
J2	J	Ref_Mod	Moderate	7	YES	Lemon	21	0	0	0			706	670.7	0		1	1	177.8			1469	1399.1	0.127082		0	0	0	9	6	0.76249
J2	J	Ref_Mod	Moderate	7	YES	Carrot	0	0	0	0			113.06	32.6	0		0	0	0			254.66	101.48	0
J2	J	Ref_Mod	Moderate	7	YES	Carrot	3	0	0	0			113.06	32.6	0		1	0	0			254.66	101.48	0								0	0	0	0	0	0
J2	J	Ref_Mod	Moderate	7	YES	Carrot	7	0	0	0			113.06	32.6	0		2	0	0			254.66	101.48	0		0	0	0	7.5	0	0
J2	J	Ref_Mod	Moderate	7	YES	Carrot	10	0	0	0			113.06	32.6	0		2	0	0			254.66	101.48	0
J2	J	Ref_Mod	Moderate	7	YES	Carrot	14	4	0	0			113.06	32.6	0		8	4	61.28			254.66	101.48	0.603863		8	0	0	33.5	8	1.20773	2.82843	0	0	5.78792	2.82843	1.09897
J2	J	Ref_Mod	Moderate	7	YES	Carrot	16	4	3	18.8			113.06	32.6	0.576687		8	7	80.08			254.66	101.48	0.789121
J2	J	Ref_Mod	Moderate	7	YES	Carrot	19	5	3	18.8			113.06	32.6	0.576687		10	7	80.08			254.66	101.48	0.789121
J2	J	Ref_Mod	Moderate	7	YES	Carrot	21	5	3	18.8			113.06	32.6	0.576687		10	7	80.08			254.66	101.48	0.789121		39.5	18	3.46012	96.5	54	6.54631
J2	J	Ref_Mod	Moderate	7	YES	Apple	0	0	0	0			442.95	413.2	0		0	0	0			887.375	831.2	0								0	0	0	0	0	0
J2	J	Ref_Mod	Moderate	7	YES	Apple	3	0	0	0			442.95	413.2	0		0	0	0			887.375	831.2	0
J2	J	Ref_Mod	Moderate	7	YES	Apple	7	0	0	0			442.95	413.2	0		0	0	0			887.375	831.2	0		0	0	0	0	0	0
J2	J	Ref_Mod	Moderate	7	YES	Apple	10	0	0	0			442.95	413.2	0		0	0	0			887.375	831.2	0								0	0	0	0	0	0
J2	J	Ref_Mod	Moderate	7	YES	Apple	14	0	0	0			442.95	413.2	0		0	0	0			887.375	831.2	0		0	0	0	0	0	0
J2	J	Ref_Mod	Moderate	7	YES	Apple	16	0	0	0			442.95	413.2	0		0	0	0			887.375	831.2	0
J2	J	Ref_Mod	Moderate	7	YES	Apple	19	0	0	0			442.95	413.2	0		0	0	0			887.375	831.2	0								0	0	0	0	0	0
J2	J	Ref_Mod	Moderate	7	YES	Apple	21	0	0	0			442.95	413.2	0		0	0	0			887.375	831.2	0		0	0	0	0	0	0
J2	J	Ref_Mod	Moderate	7	YES	Total	0	0	0	0			1946.51	1737.7	0		0	0	0			3841.03	3455.68	0
J2	J	Ref_Mod	Moderate	7	YES	Total	3	0	0	0			1946.51	1737.7	0		1	0	0			3841.03	3455.68	0
J2	J	Ref_Mod	Moderate	7	YES	Total	7	0	0	0			1946.51	1737.7	0		2	0	0			3841.03	3455.68	0		0	0	0	7.5	0	0	0	0	0	2.73861	0	0
J2	J	Ref_Mod	Moderate	7	YES	Total	10	0	0	0			1946.51	1737.7	0		2	0	0			3841.03	3455.68	0
J2	J	Ref_Mod	Moderate	7	YES	Total	14	5	0	0			1946.51	1737.7	0		10	4	61.28			3841.03	3455.68	0.0177331		10	0	0	37.5	8	0.0354662
J2	J	Ref_Mod	Moderate	7	YES	Total	16	5	3	18.8			1946.51	1737.7	0.0108189		10	8	257.88			3841.03	3455.68	0.074625								0	0	0	0	0	0
J2	J	Ref_Mod	Moderate	7	YES	Total	19	6	3	18.8			1946.51	1737.7	0.0108189		15	8	257.88			3841.03	3455.68	0.074625
J2	J	Ref_Mod	Moderate	7	YES	Total	21	7	3	18.8			1946.51	1737.7	0.0108189		16	8	257.88			3841.03	3455.68	0.074625		49.5	18	0.0649134	126	60	0.500949
J2	J	Ref_Mod	Moderate	7	YES	Tomato	28	3	0	0	85.9	85.9	684.5	621.2	0	0.138281	5	0	0	137.9	137.9	1230	1123.9	0	0.122698	27.5	0	0	55.5	0	0	5.24404	0	0	7.44983	0	0
J2	J	Ref_Mod	Moderate	7	YES	Lemon	28	0	0	0	0	0	706	670.7	0	0	1	1	177.8	177.8	0	1469	1399.1	0.127082	0.127082	0	0	0	16	13	1.65206
J2	J	Ref_Mod	Moderate	7	YES	Carrot	28	5	3	18.8	2.6	21.4	113.06	32.6	0.576687	0.656442	10	7	80.08	84.28	4.2	254.66	101.48	0.789121	0.830508	74.5	39	7.49693	166.5	103	12.0702
J2	J	Ref_Mod	Moderate	7	YES	Apple	28	1	0	0	9.6	9.6	442.95	413.2	0	0.0232333	1	0	0	9.6	9.6	887.375	831.2	0	0.0115496	3.5	0	0	3.5	0	0	1.87083	0	0	1.87083	0	0
J2	J	Ref_Mod	Moderate	7	YES	Total	28	13	2	289.63	-111.83	177.8	2964.17	2581.81	0.112181	0.0688664	17	8	257.88	409.58	151.7	3841.03	3455.68	0.074625	0.118524	105.5	39	0.140646	241.5	116	1.02332
K1	K	Unref_Mod	Moderate	19	NO	Tomato	0	0	0	0			560	506.9	0		0	0	0			1001.6	947.19	0								0	0	0	0	0	0
K1	K	Unref_Mod	Moderate	19	NO	Tomato	3	0	0	0			560	506.9	0		0	0	0			1001.6	947.19	0
K1	K	Unref_Mod	Moderate	19	NO	Tomato	7	0	0	0			560	506.9	0		0	0	0			1001.6	947.19	0		0	0	0	0	0	0
K1	K	Unref_Mod	Moderate	19	NO	Tomato	10	2	0	0			560	506.9	0		2	0	0			1001.6	947.19	0								0	0	0	0	0	0
K1	K	Unref_Mod	Moderate	19	NO	Tomato	14	2	0	0			560	506.9	0		2	0	0			1001.6	947.19	0		11	0	0	18.5	2	0.214318
K1	K	Unref_Mod	Moderate	19	NO	Tomato	16	2	0	0			560	506.9	0		2	0	0			1001.6	947.19	0
K1	K	Unref_Mod	Moderate	19	NO	Tomato	19	3	0	0			560	506.9	0		3	0	0			1001.6	947.19	0								0	0	0	0	0	0
K1	K	Unref_Mod	Moderate	19	NO	Tomato	21	3	0	0			560	506.9	0		3	0	0			1001.6	947.19	0		28.5	0	0	50	12.5	1.38195
K1	K	Unref_Mod	Moderate	19	NO	Lemon	0	0	0	0			719.5	610.7	0		0	0	0			1556.5	1315.72	0								0	0	0	0	0	0
K1	K	Unref_Mod	Moderate	19	NO	Lemon	3	0	0	0			719.5	610.7	0		1	0	0			1556.5	1315.72	0
K1	K	Unref_Mod	Moderate	19	NO	Lemon	7	0	0	0			719.5	610.7	0		2	0	0			1556.5	1315.72	0		0	0	0	7.5	7.5	0.706856
K1	K	Unref_Mod	Moderate	19	NO	Lemon	10	0	0	0			719.5	610.7	0		2	1	9			1556.5	1315.72	0.00684036								0	0	0	0	0	0
K1	K	Unref_Mod	Moderate	19	NO	Lemon	14	0	0	0			719.5	610.7	0		5	3	18.96			1556.5	1315.72	0.0144104		0	0	0	21.5	21.5	2.12216
K1	K	Unref_Mod	Moderate	19	NO	Lemon	16	0	0	0			719.5	610.7	0		5	5	25.76			1556.5	1315.72	0.0195786
K1	K	Unref_Mod	Moderate	19	NO	Lemon	19	0	0	0			719.5	610.7	0		5	5	25.76			1556.5	1315.72	0.0195786								0	0	0	0	0	0
K1	K	Unref_Mod	Moderate	19	NO	Lemon	21	0	0	0			719.5	610.7	0		5	5	25.76			1556.5	1315.72	0.0195786		0	0	0	35.5	35.5	3.53746
K1	K	Unref_Mod	Moderate	19	NO	Carrot	0	0	0	0			109.3	25.76	0		0	0	0			249.38	77.64	0								0	0	0	0	0	0
K1	K	Unref_Mod	Moderate	19	NO	Carrot	3	1	0	0			109.3	25.76	0		1	0	0			249.38	77.64	0
K1	K	Unref_Mod	Moderate	19	NO	Carrot	7	2	0	0			109.3	25.76	0		2	0	0			249.38	77.64	0		7.5	0	0	13	0	0
K1	K	Unref_Mod	Moderate	19	NO	Carrot	10	2	1	9			109.3	25.76	0.349379		2	1	9			249.38	77.64	0.11592								0	0	0	0	0	0
K1	K	Unref_Mod	Moderate	19	NO	Carrot	14	5	3	18.96			109.3	25.76	0.736025		8	3	18.96			249.38	77.64	0.244204		27.5	9.5	2.69488	40	11.5	1.37275
K1	K	Unref_Mod	Moderate	19	NO	Carrot	16	5	5	25.76			109.3	25.76	1		8	5	25.76			249.38	77.64	0.331788
K1	K	Unref_Mod	Moderate	19	NO	Carrot	19	5	5	25.76			109.3	25.76	1		8	6	93.45			249.38	77.64	1.20363								0	0	0	0	0	0
K1	K	Unref_Mod	Moderate	19	NO	Carrot	21	5	5	25.76			109.3	25.76	1		8	6	93.45			249.38	77.64	1.20363		62.5	42.5	9.4309	106	75.5	7.85626
K1	K	Unref_Mod	Moderate	19	NO	Apple	0	0	0	0			427.4	386.39	0		0	0	0			866.275	781.89	0								0	0	0	0	0	0
K1	K	Unref_Mod	Moderate	19	NO	Apple	3	0	0	0			427.4	386.39	0		1	0	0			866.275	781.89	0
K1	K	Unref_Mod	Moderate	19	NO	Apple	7	0	0	0			427.4	386.39	0		2	0	0			866.275	781.89	0		0	0	0	0	0	0
K1	K	Unref_Mod	Moderate	19	NO	Apple	10	0	0	0			427.4	386.39	0		4	1	9			866.275	781.89	0.0115106								0	0	0	0	0	0
K1	K	Unref_Mod	Moderate	19	NO	Apple	14	3	0	0			427.4	386.39	0		13	3	18.96			866.275	781.89	0.0242489		6	0	0	6	0	0
K1	K	Unref_Mod	Moderate	19	NO	Apple	16	3	0	0			427.4	386.39	0		13	5	25.76			866.275	781.89	0.0329458
K1	K	Unref_Mod	Moderate	19	NO	Apple	19	3	1	67.69			427.4	386.39	0.175186		14	7	161.14			866.275	781.89	0.20609								0	0	0	0	0	0
K1	K	Unref_Mod	Moderate	19	NO	Apple	21	3	1	67.69			427.4	386.39	0.175186		14	7	161.14			866.275	781.89	0.20609		27	3.5	0.61315	30.5	3.5	0.303003
K1	K	Unref_Mod	Moderate	19	NO	Total	0	0	0	0			1816.2	1529.75	0		4	0	0			3673.76	3122.44	0								0	0	0	0	0	0
K1	K	Unref_Mod	Moderate	19	NO	Total	3	1	0	0			1816.2	1529.75	0		1	0	0			3673.76	3122.44	0
K1	K	Unref_Mod	Moderate	19	NO	Total	7	2	0	0			1816.2	1529.75	0		7	5	25.76			3673.76	3122.44	0.00824996		7.5	0	0	20.5	7.5	0.297852
K1	K	Unref_Mod	Moderate	19	NO	Total	10	4	1	9			1816.2	1529.75	0.00588331		7	3	162.19			3673.76	3122.44	0.0519434								0	0	0	0	0	0
K1	K	Unref_Mod	Moderate	19	NO	Total	14	10	3	18.96			1816.2	1529.75	0.0123942		24	11	277			3673.76	3122.44	0.0887127		44.5	9.5	0.04538	86	35	0.993372
K1	K	Unref_Mod	Moderate	19	NO	Total	16	10	5	25.76			1816.2	1529.75	0.0168394		10	5	25.76			3673.76	3122.44	0.00824996
K1	K	Unref_Mod	Moderate	19	NO	Total	19	11	6	93.45			1816.2	1529.75	0.0610884		11	6	93.45			3673.76	3122.44	0.0299285								0	0	0	0	0	0
K1	K	Unref_Mod	Moderate	19	NO	Total	21	11	6	93.45			1816.2	1529.75	0.0610884		11	6	93.45			3673.76	3122.44	0.0299285		1118	46	0.313682	222	127	2.18103
K1	K	Unref_Mod	Moderate	19	NO	Tomato	28	4	0	0	73.4	73.4	560	506.9	0	0.144802	4	0	214.49	73.4	-141.09	1001.6	947.19	0.226449	0.0774924	53	0	0	88.5	23	2.96709	7.28011	0	0	9.40744	4.79583	1.72252
K1	K	Unref_Mod	Moderate	19	NO	Lemon	28	0	0	0	0	0	719.5	610.7	0	0	5	5	266.02	25.76	-240.26	1556.5	1315.72	0.202186	0.0195786	0	0	0	49.5	49.5	4.95276
K1	K	Unref_Mod	Moderate	19	NO	Carrot	28	5	5	25.76	0	25.76	109.3	25.76	1	1	8	7	77.64	182.85	105.21	249.38	77.64	1	2.3551	97.5	77.5	16.4309	176	145.5	14.8563
K1	K	Unref_Mod	Moderate	19	NO	Apple	28	3	2	153.19	3.9	157.09	427.4	386.39	0.396465	0.406558	17	10	229.99	157.09	-72.9	866.275	781.89	0.294146	0.200911	48	14	2.61393	58.5	17.5	1.63552	6.9282	3.74166	1.61676	7.64853	4.1833	1.27887
K1	K	Unref_Mod	Moderate	19	NO	Total	28	14	8	258.04	-258.04	0	2822.88	2447.04	0.10545	0	14	8	788.14	0	-788.14	3673.76	3122.44	0.252412	0	198.5	91.5	0.936921	372.5	235.5	3.76599
K2	K	Unref_Mod	Moderate	19	NO	Tomato	0	0	0	0			441.6	440.29	0		0	0	0			1001.6	947.19	0
K2	K	Unref_Mod	Moderate	19	NO	Tomato	3	0	0	0			441.6	440.29	0		0	0	0			1001.6	947.19	0								0	0	0	0	0	0
K2	K	Unref_Mod	Moderate	19	NO	Tomato	7	0	0	0			441.6	440.29	0		0	0	0			1001.6	947.19	0		0	0	0	0	0	0
K2	K	Unref_Mod	Moderate	19	NO	Tomato	10	1	0	0			441.6	440.29	0		3	0	0			1001.6	947.19	0								0	0	0	0	0	0
K2	K	Unref_Mod	Moderate	19	NO	Tomato	14	2	1	101.5			441.6	440.29	0.23053		4	1	101.5			1001.6	947.19	0.107159		7.5	2	0.46106	18.5	2	0.214318
K2	K	Unref_Mod	Moderate	19	NO	Tomato	16	2	1	101.5			441.6	440.29	0.23053		4	1	101.5			1001.6	947.19	0.107159
K2	K	Unref_Mod	Moderate	19	NO	Tomato	19	2	2	214.49			441.6	440.29	0.487156		5	2	214.49			1001.6	947.19	0.226449								0	0	0	0	0	0
K2	K	Unref_Mod	Moderate	19	NO	Tomato	21	2	2	214.49			441.6	440.29	0.487156		5	2	214.49			1001.6	947.19	0.226449		21.5	12.5	2.97296	50	12.5	1.38195
K2	K	Unref_Mod	Moderate	19	NO	Lemon	0	0	0	0			719.5	705.02	0		0	0	0			1556.5	1315.72	0
K2	K	Unref_Mod	Moderate	19	NO	Lemon	3	1	1	113.71			719.5	705.02	0.161286		1	1	113.71			1556.5	1315.72	0.0864242								0	0	0	0	0	0
K2	K	Unref_Mod	Moderate	19	NO	Lemon	7	2	2	266.02			719.5	705.02	0.377323		2	2	266.02			1556.5	1315.72	0.202186		7.5	7.5	1.31915	7.5	7.5	0.706856
K2	K	Unref_Mod	Moderate	19	NO	Lemon	10	2	2	266.02			719.5	705.02	0.377323		2	2	266.02			1556.5	1315.72	0.202186								0	0	0	0	0	0
K2	K	Unref_Mod	Moderate	19	NO	Lemon	14	2	2	266.02			719.5	705.02	0.377323		2	2	266.02			1556.5	1315.72	0.202186		21.5	21.5	3.96041	21.5	21.5	2.12216
K2	K	Unref_Mod	Moderate	19	NO	Lemon	16	2	2	266.02			719.5	705.02	0.377323		2	2	266.02			1556.5	1315.72	0.202186
K2	K	Unref_Mod	Moderate	19	NO	Lemon	19	2	2	266.02			719.5	705.02	0.377323		2	2	266.02			1556.5	1315.72	0.202186								0	0	0	0	0	0
K2	K	Unref_Mod	Moderate	19	NO	Lemon	21	2	2	266.02			719.5	705.02	0.377323		2	2	266.02			1556.5	1315.72	0.202186		35.5	35.5	6.60166	35.5	35.5	3.53746	5.95819	5.95819	2.56937	5.95819	5.95819	1.88081
K2	K	Unref_Mod	Moderate	19	NO	Carrot	0	0	0	0			109.3	51.88	0		0	0	0			249.38	77.64	0								0	0	0	0	0	0
K2	K	Unref_Mod	Moderate	19	NO	Carrot	3	1	0	0			109.3	51.88	0		2	0	0			249.38	77.64	0								0	0	0	0	0	0
K2	K	Unref_Mod	Moderate	19	NO	Carrot	7	1	0	0			109.3	51.88	0		3	0	0			249.38	77.64	0		5.5	0	0	13	0	0	2.34521	0	0	3.60555	0	0
K2	K	Unref_Mod	Moderate	19	NO	Carrot	10	1	0	0			109.3	51.88	0		3	1	9			249.38	77.64	0.11592								0	0	0	0	0	0
K2	K	Unref_Mod	Moderate	19	NO	Carrot	14	1	1	18.58			109.3	51.88	0.358134		6	4	37.54			249.38	77.64	0.483514		12.5	2	0.716268	40	11.5	1.37275	3.53553	1.41421	0.846326	6.32456	3.39116	1.17164
K2	K	Unref_Mod	Moderate	19	NO	Carrot	16	5	5	51.88			109.3	51.88	1		10	10	77.64			249.38	77.64	1								0	0	0	0	0	0
K2	K	Unref_Mod	Moderate	19	NO	Carrot	19	5	5	51.88			109.3	51.88	1		10	10	77.64			249.38	77.64	1								0	0	0	0	0	0
K2	K	Unref_Mod	Moderate	19	NO	Carrot	21	5	5	51.88			109.3	51.88	1		10	10	77.64			249.38	77.64	1		43.5	33	7.0744	106	75.5	7.85626	6.59545	5.74456	2.65977	10.2956	8.68907	2.8029
K2	K	Unref_Mod	Moderate	19	NO	Apple	0	0	0	0			438.8	395.5	0		0	0	0			866.275	781.89	0								0	0	0	0	0	0
K2	K	Unref_Mod	Moderate	19	NO	Apple	3	0	0	0			438.8	395.5	0		0	0	0			866.275	781.89	0								0	0	0	0	0	0
K2	K	Unref_Mod	Moderate	19	NO	Apple	7	0	0	0			438.8	395.5	0		0	0	0			866.275	781.89	0		0	0	0	0	0	0	0	0	0	0	0	0
K2	K	Unref_Mod	Moderate	19	NO	Apple	10	0	0	0			438.8	395.5	0		0	0	0			866.275	781.89	0								0	0	0	0	0	0
K2	K	Unref_Mod	Moderate	19	NO	Apple	14	0	0	0			438.8	395.5	0		3	0	0			866.275	781.89	0		0	0	0	6	0	0	0	0	0	2.44949	0	0
K2	K	Unref_Mod	Moderate	19	NO	Apple	16	0	0	0			438.8	395.5	0		3	0	0			866.275	781.89	0								0	0	0	0	0	0
K2	K	Unref_Mod	Moderate	19	NO	Apple	19	1	0	0			438.8	395.5	0		4	1	67.69			866.275	781.89	0.0865723								0	0	0	0	0	0
K2	K	Unref_Mod	Moderate	19	NO	Apple	21	1	0	0			438.8	395.5	0		4	1	67.69			866.275	781.89	0.0865723		3.5	0	0	30.5	3.5	0.303003	1.87083	0	0	5.52268	1.87083	0.550457
K2	K	Unref_Mod	Moderate	19	NO	Total	0	0	0	0			1709.2	1592.69	0		0	0	0			3673.76	3122.44	0								0	0	0	0	0	0
K2	K	Unref_Mod	Moderate	19	NO	Total	3	2	1	113.71			1709.2	1592.69	0.0713949		3	1	113.71			3673.76	3122.44	0.036417								0	0	0	0	0	0
K2	K	Unref_Mod	Moderate	19	NO	Total	7	3	2	266.02			1709.2	1592.69	0.167026		5	2	266.02			3673.76	3122.44	0.0851962		13	7.5	0.583933	20.5	7.5	0.297852	3.60555	2.73861	0.764155	4.52769	2.73861	0.545758
K2	K	Unref_Mod	Moderate	19	NO	Total	10	4	2	266.02			1709.2	1592.69	0.167026		8	3	275.02			3673.76	3122.44	0.0880786								0	0	0	0	0	0
K2	K	Unref_Mod	Moderate	19	NO	Total	14	5	4	386.1			1709.2	1592.69	0.24242		15	7	405.06			3673.76	3122.44	0.129725		51.5	25.5	1.9039	86	35	0.993372	7.17635	5.04975	1.37982	9.27362	5.91608	0.996681
K2	K	Unref_Mod	Moderate	19	NO	Total	16	9	8	419.4			1709.2	1592.69	0.263328		19	13	445.16			3673.76	3122.44	0.142568								0	0	0	0	0	0
K2	K	Unref_Mod	Moderate	19	NO	Total	19	10	9	532.39			1709.2	1592.69	0.334271		21	15	625.84			3673.76	3122.44	0.200433								0	0	0	0	0	0
K2	K	Unref_Mod	Moderate	19	NO	Total	21	10	9	532.39			1709.2	1592.69	0.334271		21	15	625.84			3673.76	3122.44	0.200433		104	81	3.97459	222	127	2.18103	10.198	9	1.99364	14.8997	11.2694	1.47683
K2	K	Unref_Mod	Moderate	19	NO	Tomato	28	2	1	214.49	0	214.49	441.6	440.29	0.487156	0.487156	6	1	214.49	287.89	73.4	1001.6	947.19	0.226449	0.303941	35.5	23	6.38305	88.5	23	2.96709	5.95819	4.79583	2.52647	9.40744	4.79583	1.72252
K2	K	Unref_Mod	Moderate	19	NO	Lemon	28	2	2	266.02	0	266.02	719.5	705.02	0.377323	0.377323	2	2	266.02	266.02	0	1556.5	1315.72	0.202186	0.202186	49.5	49.5	9.24292	49.5	49.5	4.95276	7.03562	7.03562	3.04022	7.03562	7.03562	2.22548
K2	K	Unref_Mod	Moderate	19	NO	Carrot	28	5	5	51.88	0	51.88	109.3	51.88	1	1	10	10	77.64	77.64	0	249.38	77.64	1	1	78.5	68	14.0744	176	145.5	14.8563	8.86002	8.24621	3.75159	13.2665	12.0623	3.85438
K2	K	Unref_Mod	Moderate	19	NO	Apple	28	1	1	76.8	0	76.8	438.8	395.5	0.194185	0.194185	4	3	229.99	233.89	3.9	866.275	781.89	0.294146	0.299134	10.5	3.5	0.679646	58.5	17.5	1.63552	3.24037	1.87083	0.824406	7.64853	4.1833	1.27887
K2	K	Unref_Mod	Moderate	19	NO	Total	28	8	4	37.38	-37.38	0	2884.61	2426.04	0.0154078	0	22	16	788.14	865.44	77.3	3673.76	3122.44	0.252412	0.277168	174	144	6.48326	372.5	235.5	3.76599	13.1909	12	2.54622	19.3003	15.346	1.94062
L1	L	Unref_Mod	Moderate	19	YES	Tomato	0	0	0	0			560	488.3	0		0	0	0			1001.6	854.14	0								0	0	0	0	0	0
L1	L	Unref_Mod	Moderate	19	YES	Tomato	3	0	0	0			560	488.3	0		1	0	0			1001.6	854.14	0								0	0	0	0	0	0
L1	L	Unref_Mod	Moderate	19	YES	Tomato	7	0	0	0			560	488.3	0		1	1	140.71			1001.6	854.14	0.164739		0	0	0	0	0	0	0	0	0	0	0	0
L1	L	Unref_Mod	Moderate	19	YES	Tomato	10	2	0	0			560	488.3	0		4	1	140.71			1001.6	854.14	0.164739								0	0	0	0	0	0
L1	L	Unref_Mod	Moderate	19	YES	Tomato	14	2	0	0			560	488.3	0		5	1	140.71			1001.6	854.14	0.164739		11	0	0	11	0	0	3.31662	0	0	3.31662	0	0
L1	L	Unref_Mod	Moderate	19	YES	Tomato	16	2	0	0			560	488.3	0		5	1	140.71			1001.6	854.14	0.164739								0	0	0	0	0	0
L1	L	Unref_Mod	Moderate	19	YES	Tomato	19	3	1	60.2			560	488.3	0.123285		7	3	291.25			1001.6	854.14	0.340986								0	0	0	0	0	0
L1	L	Unref_Mod	Moderate	19	YES	Tomato	21	3	1	60.2			560	488.3	0.123285		7	3	291.25			1001.6	854.14	0.340986		28.5	3.5	0.431497	39	7	0.516473	5.33854	1.87083	0.656884	6.245	2.64575	0.71866
L1	L	Unref_Mod	Moderate	19	YES	Lemon	0	0	0	0			719.5	579.85	0		0	0	0			1556.5	1292.3	0								0	0	0	0	0	0
L1	L	Unref_Mod	Moderate	19	YES	Lemon	3	1	0	0			719.5	579.85	0		3	0	0			1556.5	1292.3	0								0	0	0	0	0	0
L1	L	Unref_Mod	Moderate	19	YES	Lemon	7	1	1	140.71			719.5	579.85	0.242666		4	1	140.71			1556.5	1292.3	0.108883		5.5	2	0.485332	5.5	2	0.217767	2.34521	1.41421	0.696658	2.34521	1.41421	0.466655
L1	L	Unref_Mod	Moderate	19	YES	Lemon	10	2	1	140.71			719.5	579.85	0.242666		5	4	169.41			1556.5	1292.3	0.131092								0	0	0	0	0	0
L1	L	Unref_Mod	Moderate	19	YES	Lemon	14	3	1	140.71			719.5	579.85	0.242666		8	5	175.8			1556.5	1292.3	0.136037		20	9	2.184	25.5	9	0.97995	4.47214	3	1.47783	5.04975	3	0.989924
L1	L	Unref_Mod	Moderate	19	YES	Lemon	16	3	1	140.71			719.5	579.85	0.242666		8	6	179.6			1556.5	1292.3	0.138977								0	0	0	0	0	0
L1	L	Unref_Mod	Moderate	19	YES	Lemon	19	4	2	231.05			719.5	579.85	0.398465		9	7	269.94			1556.5	1292.3	0.208883								0	0	0	0	0	0
L1	L	Unref_Mod	Moderate	19	YES	Lemon	21	4	2	231.05			719.5	579.85	0.398465		9	7	269.94			1556.5	1292.3	0.208883		44.5	19.5	4.42796	63	29	2.91442	6.67083	4.41588	2.10427	7.93725	5.38516	1.70717
L1	L	Unref_Mod	Moderate	19	YES	Carrot	0	0	0	0			109.3	38.89	0		0	0	0			249.38	107.21	0								0	0	0	0	0	0
L1	L	Unref_Mod	Moderate	19	YES	Carrot	3	2	0	0			109.3	38.89	0		2	0	0			249.38	107.21	0								0	0	0	0	0	0
L1	L	Unref_Mod	Moderate	19	YES	Carrot	7	3	0	0			109.3	38.89	0		3	0	0			249.38	107.21	0		13	0	0	15	0	0	3.60555	0	0	3.87298	0	0
L1	L	Unref_Mod	Moderate	19	YES	Carrot	10	3	3	28.7			109.3	38.89	0.737979		3	3	28.7			249.38	107.21	0.267699								0	0	0	0	0	0
L1	L	Unref_Mod	Moderate	19	YES	Carrot	14	5	4	35.09			109.3	38.89	0.902289		5	4	35.09			249.38	107.21	0.327302		38	18.5	4.3875	55	24.5	3.38886	6.16441	4.30116	2.09464	7.4162	4.94975	1.84089
L1	L	Unref_Mod	Moderate	19	YES	Carrot	16	5	5	38.89			109.3	38.89	1		5	5	38.89			249.38	107.21	0.362746								0	0	0	0	0	0
L1	L	Unref_Mod	Moderate	19	YES	Carrot	19	5	5	38.89			109.3	38.89	1		5	5	38.89			249.38	107.21	0.362746								0	0	0	0	0	0
L1	L	Unref_Mod	Moderate	19	YES	Carrot	21	5	5	38.89			109.3	38.89	1		5	5	38.89			249.38	107.21	0.362746		73	52.5	11.2898	125	91.5	10.1463	8.544	7.24569	3.36003	11.1803	9.56556	3.18533
L1	L	Unref_Mod	Moderate	19	YES	Apple	0	0	0	0			427.4	372.1	0		0	0	0			866.275	759.7	0								0	0	0	0	0	0
L1	L	Unref_Mod	Moderate	19	YES	Apple	3	0	0	0			427.4	372.1	0		3	0	0			866.275	759.7	0								0	0	0	0	0	0
L1	L	Unref_Mod	Moderate	19	YES	Apple	7	0	0	0			427.4	372.1	0		4	1	140.71			866.275	759.7	0.185218		0	0	0	0	0	0	0	0	0	0	0	0
L1	L	Unref_Mod	Moderate	19	YES	Apple	10	0	0	0			427.4	372.1	0		7	4	169.41			866.275	759.7	0.222996								0	0	0	0	0	0
L1	L	Unref_Mod	Moderate	19	YES	Apple	14	0	0	0			427.4	372.1	0		10	5	175.8			866.275	759.7	0.231407		0	0	0	0	0	0	0	0	0	0	0	0
L1	L	Unref_Mod	Moderate	19	YES	Apple	16	0	0	0			427.4	372.1	0		10	6	179.6			866.275	759.7	0.236409								0	0	0	0	0	0
L1	L	Unref_Mod	Moderate	19	YES	Apple	19	0	0	0			427.4	372.1	0		12	8	330.14			866.275	759.7	0.434566								0	0	0	0	0	0
L1	L	Unref_Mod	Moderate	19	YES	Apple	21	0	0	0			427.4	372.1	0		12	8	330.14			866.275	759.7	0.434566		0	0	0	0	0	0	0	0	0	0	0	0
L1	L	Unref_Mod	Moderate	19	YES	Total	0	0	0	0			1816.2	1479.14	0		3	1	60.2			3673.76	2974.46	0.020239								0	0	0	0	0	0
L1	L	Unref_Mod	Moderate	19	YES	Total	3	3	0	0			1816.2	1479.14	0		6	2	231.05			3673.76	2974.46	0.077678								0	0	0	0	0	0
L1	L	Unref_Mod	Moderate	19	YES	Total	7	4	1	140.71			1816.2	1479.14	0.0951296		9	6	179.6			3673.76	2974.46	0.0603807		18.5	2	0.190259	20.5	2	0.0946121	4.30116	1.41421	0.436187	4.52769	1.41421	0.307591
L1	L	Unref_Mod	Moderate	19	YES	Total	10	7	4	169.41			1816.2	1479.14	0.114533		7	4	169.41			3673.76	2974.46	0.0569549								0	0	0	0	0	0
L1	L	Unref_Mod	Moderate	19	YES	Total	14	10	5	175.8			1816.2	1479.14	0.118853		29	17	570.36			3673.76	2974.46	0.191752		69	27.5	0.971524	91.5	33.5	0.547901	8.30662	5.24404	0.985659	9.56556	5.78792	0.740203
L1	L	Unref_Mod	Moderate	19	YES	Total	16	10	6	179.6			1816.2	1479.14	0.121422		10	6	179.6			3673.76	2974.46	0.0603807								0	0	0	0	0	0
L1	L	Unref_Mod	Moderate	19	YES	Total	19	12	8	330.14			1816.2	1479.14	0.223197		12	8	330.14			3673.76	2974.46	0.110992								0	0	0	0	0	0
L1	L	Unref_Mod	Moderate	19	YES	Total	21	12	8	330.14			1816.2	1479.14	0.223197		12	8	330.14			3673.76	2974.46	0.110992		146	75.5	2.17512	227	127.5	1.78024	12.083	8.68907	1.47483	15.0665	11.2916	1.33425
L1	L	Unref_Mod	Moderate	19	YES	Tomato	28	3	1	60.2	51.1	111.3	560	488.3	0.123285	0.227934	6	3	126.04	348.55	222.51	1001.6	854.14	0.147564	0.408071	49.5	10.5	1.29449	81	21	1.54942	7.03562	3.24037	1.13776	9	4.58258	1.24476
L1	L	Unref_Mod	Moderate	19	YES	Lemon	28	3	2	231.05	6.2	237.25	719.5	579.85	0.398465	0.409158	8	7	470.91	276.14	-194.77	1556.5	1292.3	0.364397	0.213681	69	33.5	7.21721	105	57	5.4652	8.30662	5.78792	2.68649	10.247	7.54983	2.33778
L1	L	Unref_Mod	Moderate	19	YES	Carrot	28	5	5	38.89	0	38.89	109.3	38.89	1	1	5	5	107.21	38.89	-68.32	249.38	107.21	1	0.362746	108	87.5	18.2898	195	161.5	17.1463	10.3923	9.35414	4.27666	13.9642	12.7083	4.14081
L1	L	Unref_Mod	Moderate	19	YES	Apple	28	0	0	0	0	0	427.4	372.1	0	0	19	12	0	266.02	266.02	866.275	759.7	0	0.350165	0	0	0	0	0	0	0	0	0	0	0	0
L1	L	Unref_Mod	Moderate	19	YES	Total	28	19	12	394.56	-128.54	266.02	2754.3	2325.54	0.169664	0.114391	19	12	704.16	266.02	-438.14	3673.76	2974.46	0.236735	0.0894347	226.5	131.5	3.7375	381	239.5	3.43738	15.0499	11.4673	1.93326	19.5192	15.4758	1.85402
L2	L	Unref_Mod	Moderate	19	YES	Tomato	0	0	0	0			441.6	365.84	0		0	0	0			1001.6	854.14	0								0	0	0	0	0	0
L2	L	Unref_Mod	Moderate	19	YES	Tomato	3	0	0	0			441.6	365.84	0		0	0	0			1001.6	854.14	0								0	0	0	0	0	0
L2	L	Unref_Mod	Moderate	19	YES	Tomato	7	0	0	0			441.6	365.84	0		0	0	0			1001.6	854.14	0		0	0	0	0	0	0	0	0	0	0	0	0
L2	L	Unref_Mod	Moderate	19	YES	Tomato	10	0	0	0			441.6	365.84	0		2	0	0			1001.6	854.14	0								0	0	0	0	0	0
L2	L	Unref_Mod	Moderate	19	YES	Tomato	14	0	0	0			441.6	365.84	0		2	0	0			1001.6	854.14	0		0	0	0	11	0	0	0	0	0	3.31662	0	0
L2	L	Unref_Mod	Moderate	19	YES	Tomato	16	0	0	0			441.6	365.84	0		2	0	0			1001.6	854.14	0								0	0	0	0	0	0
L2	L	Unref_Mod	Moderate	19	YES	Tomato	19	3	1	65.84			441.6	365.84	0.179969		6	2	126.04			1001.6	854.14	0.147564								0	0	0	0	0	0
L2	L	Unref_Mod	Moderate	19	YES	Tomato	21	3	1	65.84			441.6	365.84	0.179969		6	2	126.04			1001.6	854.14	0.147564		10.5	3.5	0.629893	39	7	0.516473	3.24037	1.87083	0.793658	6.245	2.64575	0.71866
L2	L	Unref_Mod	Moderate	19	YES	Lemon	0	0	0	0			719.5	712.36	0		0	0	0			1556.5	1292.3	0								0	0	0	0	0	0
L2	L	Unref_Mod	Moderate	19	YES	Lemon	3	0	0	0			719.5	712.36	0		1	0	0			1556.5	1292.3	0								0	0	0	0	0	0
L2	L	Unref_Mod	Moderate	19	YES	Lemon	7	0	0	0			719.5	712.36	0		1	1	140.71			1556.5	1292.3	0.108883		0	0	0	5.5	2	0.217767	0	0	0	2.34521	1.41421	0.466655
L2	L	Unref_Mod	Moderate	19	YES	Lemon	10	1	0	0			719.5	712.36	0		3	1	140.71			1556.5	1292.3	0.108883								0	0	0	0	0	0
L2	L	Unref_Mod	Moderate	19	YES	Lemon	14	1	0	0			719.5	712.36	0		4	1	140.71			1556.5	1292.3	0.108883		5.5	0	0	25.5	9	0.97995	2.34521	0	0	5.04975	3	0.989924
L2	L	Unref_Mod	Moderate	19	YES	Lemon	16	2	1	143.7			719.5	712.36	0.201724		5	2	284.41			1556.5	1292.3	0.22008								0	0	0	0	0	0
L2	L	Unref_Mod	Moderate	19	YES	Lemon	19	2	2	239.86			719.5	712.36	0.336712		6	4	470.91			1556.5	1292.3	0.364397								0	0	0	0	0	0
L2	L	Unref_Mod	Moderate	19	YES	Lemon	21	2	2	239.86			719.5	712.36	0.336712		6	4	470.91			1556.5	1292.3	0.364397		18.5	9.5	1.6828	63	29	2.91442	4.30116	3.08221	1.29723	7.93725	5.38516	1.70717
L2	L	Unref_Mod	Moderate	19	YES	Carrot	0	0	0	0			109.3	68.32	0		0	0	0			249.38	107.21	0								0	0	0	0	0	0
L2	L	Unref_Mod	Moderate	19	YES	Carrot	3	0	0	0			109.3	68.32	0		2	0	0			249.38	107.21	0								0	0	0	0	0	0
L2	L	Unref_Mod	Moderate	19	YES	Carrot	7	1	0	0			109.3	68.32	0		4	0	0			249.38	107.21	0		2	0	0	15	0	0	1.41421	0	0	3.87298	0	0
L2	L	Unref_Mod	Moderate	19	YES	Carrot	10	1	0	28.7			109.3	68.32	0.420082		4	3	57.4			249.38	107.21	0.535398								0	0	0	0	0	0
L2	L	Unref_Mod	Moderate	19	YES	Carrot	14	5	3	46.12			109.3	68.32	0.675059		10	7	81.21			249.38	107.21	0.757485		17	6	2.8204	55	24.5	3.38886	4.12311	2.44949	1.67941	7.4162	4.94975	1.84089
L2	L	Unref_Mod	Moderate	19	YES	Carrot	16	5	5	68.32			109.3	68.32	1		10	10	107.21			249.38	107.21	1								0	0	0	0	0	0
L2	L	Unref_Mod	Moderate	19	YES	Carrot	19	5	5	68.32			109.3	68.32	1		10	10	107.21			249.38	107.21	1								0	0	0	0	0	0
L2	L	Unref_Mod	Moderate	19	YES	Carrot	21	5	5	68.32			109.3	68.32	1		10	10	107.21			249.38	107.21	1		52	39	9.49546	125	91.5	10.1463	7.2111	6.245	3.08147	11.1803	9.56556	3.18533
L2	L	Unref_Mod	Moderate	19	YES	Apple	0	0	0	0			438.8	387.6	0		0	0	0			866.275	759.7	0								0	0	0	0	0	0
L2	L	Unref_Mod	Moderate	19	YES	Apple	3	0	0	0			438.8	387.6	0		0	0	0			866.275	759.7	0								0	0	0	0	0	0
L2	L	Unref_Mod	Moderate	19	YES	Apple	7	0	0	0			438.8	387.6	0		0	0	0			866.275	759.7	0		0	0	0	0	0	0	0	0	0	0	0	0
L2	L	Unref_Mod	Moderate	19	YES	Apple	10	0	0	0			438.8	387.6	0		0	0	0			866.275	759.7	0								0	0	0	0	0	0
L2	L	Unref_Mod	Moderate	19	YES	Apple	14	0	0	0			438.8	387.6	0		0	0	0			866.275	759.7	0		0	0	0	0	0	0	0	0	0	0	0	0
L2	L	Unref_Mod	Moderate	19	YES	Apple	16	0	0	0			438.8	387.6	0		0	0	0			866.275	759.7	0								0	0	0	0	0	0
L2	L	Unref_Mod	Moderate	19	YES	Apple	19	0	0	0			438.8	387.6	0		0	0	0			866.275	759.7	0								0	0	0	0	0	0
L2	L	Unref_Mod	Moderate	19	YES	Apple	21	0	0	0			438.8	387.6	0		0	0	0			866.275	759.7	0		0	0	0	0	0	0	0	0	0	0	0	0
L2	L	Unref_Mod	Moderate	19	YES	Total	0	0	0	0			1709.2	1534.12	0		0	0	0			3673.76	2974.46	0								0	0	0	0	0	0
L2	L	Unref_Mod	Moderate	19	YES	Total	3	0	0	0			1709.2	1534.12	0		3	0	0			3673.76	2974.46	0								0	0	0	0	0	0
L2	L	Unref_Mod	Moderate	19	YES	Total	7	1	0	0			1709.2	1534.12	0		5	1	140.71			3673.76	2974.46	0.0473061		2	0	0	20.5	2	0.0946121	1.41421	0	0	4.52769	1.41421	0.307591
L2	L	Unref_Mod	Moderate	19	YES	Total	10	2	0	28.7			1709.2	1534.12	0.0187078		9	4	198.11			3673.76	2974.46	0.0666037								0	0	0	0	0	0
L2	L	Unref_Mod	Moderate	19	YES	Total	14	6	3	46.12			1709.2	1534.12	0.0300628		16	8	221.92			3673.76	2974.46	0.0746085		22.5	6	0.125603	91.5	33.5	0.547901	4.74342	2.44949	0.354405	9.56556	5.78792	0.740203
L2	L	Unref_Mod	Moderate	19	YES	Total	16	7	6	212.02			1709.2	1534.12	0.138203		17	12	391.62			3673.76	2974.46	0.131661								0	0	0	0	0	0
L2	L	Unref_Mod	Moderate	19	YES	Total	19	10	8	374.02			1709.2	1534.12	0.243801		22	16	704.16			3673.76	2974.46	0.236735								0	0	0	0	0	0
L2	L	Unref_Mod	Moderate	19	YES	Total	21	10	8	374.02			1709.2	1534.12	0.243801		22	16	704.16			3673.76	2974.46	0.236735		81	52	1.35448	227	127.5	1.78024	9	7.2111	1.16382	15.0665	11.2916	1.33425
L2	L	Unref_Mod	Moderate	19	YES	Tomato	28	3	1	65.84	11.9	77.74	441.6	365.84	0.179969	0.212497	6	2	126.04	189.04	63	1001.6	854.14	0.147564	0.221322	31.5	10.5	1.88968	81	21	1.54942	5.61249	3.24037	1.37466	9	4.58258	1.24476
L2	L	Unref_Mod	Moderate	19	YES	Lemon	28	3	2	239.86	52.2	292.06	719.5	712.36	0.336712	0.409989	6	4	470.91	529.31	58.4	1556.5	1292.3	0.364397	0.409588	36	23.5	4.03978	105	57	5.4652	6	4.84768	2.00992	10.247	7.54983	2.33778
L2	L	Unref_Mod	Moderate	19	YES	Carrot	28	5	5	68.32	0	68.32	109.3	68.32	1	1	10	10	107.21	107.21	0	249.38	107.21	1	1	87	74	16.4955	195	161.5	17.1463	9.32738	8.60233	4.06146	13.9642	12.7083	4.14081
L2	L	Unref_Mod	Moderate	19	YES	Apple	28	0	0	0	0	0	438.8	387.6	0	0	0	0	0	0	0	866.275	759.7	0	0	0	0	0	0	0	0	0	0	0	0	0	0
L2	L	Unref_Mod	Moderate	19	YES	Total	28	20	14	809.56	-572.31	237.25	2647.3	2279.75	0.355109	0.104068	22	16	825.56	704.16	121.4	3673.76	2974.46	0.236735	0.27755	154.5	108	3.06108	381	239.5	3.43738	12.4298	10.3923	1.7496	19.5192	15.4758	1.85402

## Sheet: Key
	Box_sep	Box of FFV separated between duplicates (ex A1 or A2)
	Box_group	Box of FFV grouped between duplicates (ex A = A1+A2)
	Conta_Temp	Box grouped by contamination state and temperature since wound showed no effect on preliminary analyses
	Contamination	State of contamination of box, none, low and high
	Temperature	Temperature 7°C or 19°C
	Wound	Yes or no (3 scars of ~3mm on the equator of FFV)
	Product	Type of fruit : Tomato, carot, apple lemon or "Total"
	Day	Day of observation
Separated (ex A1 and A2 considered separately)	N_alt	Total number of FFV affected by a microbiological infection (+ or - of 50% surface)
	N_spoiled	Total number of FFV eliminated from a box because the microbiological infection reached more than 50% of FFV surface
	Mass_grams	Total mass lost to this day due to spoiled FFV/Masse cumulée
	Mass_alt_D28	Mass of FFV removed from partially spoiled FFV at D28
	Mass_Total_D28	Total mass lost on D28
	Initial_mass	Mass of FFL at the beginning of experiment
	Final_mass	Total mass of altered and unaltered FFV at the end of experiment
	Relative_wloss	Relative weight loss of FFV of spoiled ffv
	Relative_Wloss_total_D28	Relative weight loss of FFV, spoiled AND partially spoiled on D28
Grouped (ex A1 and A2 grouped as A)	N_alt_gr	Total number of FFV affected by a microbiological infection (+ or - of 50% surface)
	N_spoiled_gr	Total number of FFV eliminated from a box because the microbiological infection reached more than 50% of FFV surface
	Mass_grams_spoiled_gr	Total mass lost to this day due to spoiled FFV/Masse cumulée
	Mass_total_D28_gr	Mass of FFV removed from partially spoiled FFV at D28
	Mass_spoiled_total_d28	Total mass lost on D28
	Initial_mass_gr	Mass of FFL at the beginning of experiment
	Final_mass_gr	Total mass of altered and unaltered FFV at the end of experiment
	Relative_wloss_gr	Relative weight loss of FFV of spoiled ffv
	Relative_Wloss_total_D28_gr	Relative weight loss of FFV, spoiled AND partially spoiled on D28
Separated (ex A1 and A2 considered separately)	AUDPC_nalt_sep	AUDPC obtained on considered day, using the number of FFV affected by microbiological infection (+ or - 50% of surface)
	AUDPC (N spoiled)	AUDPC obtained on considered day, using the number of FFV eliminated
	AUDPC_wloss_sep	AUDPC obtained on considered day, using the % of relative weight loss
Grouped (ex A1 and A2 grouped as A)	AUDPC_nalt_grp	AUDPC obtained on considered day, using the number of FFV affected by microbiological infection (+ or - 50% of surface), grouped by boxes
	AUDPC_nspoiled_grp	AUDPC obtained on considered day, using the number of FFV eliminated grouped by boxes
	AUDPC_wloss_grp	AUDPC obtained on considered day, using the % of relative weight loss grouped by boxes
Square root transformation of the above for data treatment	sqrt_AUDPC_nalt_sep
	sqrt_AUDPC_nspoiled_sep
	sqrt_AUDPC_wloss_sep
	sqrt_AUDPC_nalt_grp
	sqrt_AUDPC_nspoiled_grp
	sqrt_AUDPC_wloss_grp
