# Supplementary material for: Participatory and multi-disciplinary science dataset and surveys for the assessment of the microbiological and behavioural factors influencing fresh fruits and vegetables' waste at home
Source: Data Brief. 2026 Jan 7;65:112434. doi: 10.1016/j.dib.2025.112434 (PMC12856149; doi:10.1016/j.dib.2025.112434)
Supplement: Supplementary file 1 [file mmc1.zip › MANIFEST.TXT]

Part1_FFV_waste_sampling_campaigns/Table1_Nomenclature.xlsx (application/vnd.openxmlformats-officedocument.spreadsheetml.sheet) 32703 bytes.
Part1_FFV_waste_sampling_campaigns/Interviews/Doc1a_Interview_Guide_1.docx (application/vnd.openxmlformats-officedocument.wordprocessingml.document) 11904 bytes.
Part1_FFV_waste_sampling_campaigns/Table2_Waste_in_g_day_household.xlsx (application/vnd.openxmlformats-officedocument.spreadsheetml.sheet) 18848 bytes.
Part1_FFV_waste_sampling_campaigns/Interviews/Doc1b_Interview_Guide_2.docx (application/vnd.openxmlformats-officedocument.wordprocessingml.document) 2380759 bytes.
Part1_FFV_waste_sampling_campaigns/Table6_Clean_scores.xlsx (application/vnd.openxmlformats-officedocument.spreadsheetml.sheet) 26648 bytes.
Part2_Quantitative_study_consumer_FFV_antiwaste_practices/Table09_Survey1/Table9a_Survey1_Questionnaire.docx (application/vnd.openxmlformats-officedocument.wordprocessingml.document) 3728313 bytes.
Part1_FFV_waste_sampling_campaigns/Table7_Microbial_counts.xlsx (application/vnd.openxmlformats-officedocument.spreadsheetml.sheet) 45027 bytes.
Part1_FFV_waste_sampling_campaigns/Table8_ASV_tables/Table8a_ASV_ITS_filtered.biom (application/octet-stream) 2369580 bytes.
Part1_FFV_waste_sampling_campaigns/Table5_Refrigerator_descriptors.xlsx (application/vnd.openxmlformats-officedocument.spreadsheetml.sheet) 73426 bytes.
Part1_FFV_waste_sampling_campaigns/Table8_ASV_tables/Table8b_ASV_16S_filtered.biom (application/octet-stream) 5059231 bytes.
Part2_Quantitative_study_consumer_FFV_antiwaste_practices/Table10_Survey2/Table10a_Survey2 _Questionnaire.docx (application/vnd.openxmlformats-officedocument.wordprocessingml.document) 1530546 bytes.
Part2_Quantitative_study_consumer_FFV_antiwaste_practices/Table09_Survey1/Table9c_Survey1_Sociodemographics_descriptors.xlsx (application/vnd.openxmlformats-officedocument.spreadsheetml.sheet) 9713 bytes.
README.txt (text/plain) 3779 bytes.
Part2_Quantitative_study_consumer_FFV_antiwaste_practices/Table09_Survey1/Table9b_Survey1_answers.xlsx (application/vnd.openxmlformats-officedocument.spreadsheetml.sheet) 732741 bytes.
Part1_FFV_waste_sampling_campaigns/Table3_Household_Sociodemographic_descriptors/Table3a_Households_Sociodemographic_descriptors.xlsx (application/vnd.openxmlformats-officedocument.spreadsheetml.sheet) 45297 bytes.
Part1_FFV_waste_sampling_campaigns/Interviews/Doc2_Households_anonymised_interview_transcripts.docx (application/vnd.openxmlformats-officedocument.wordprocessingml.document) 5509309 bytes.
Part1_FFV_waste_sampling_campaigns/Table4_Household_Survey/Table4a_Household_survey_questions.docx (application/vnd.openxmlformats-officedocument.wordprocessingml.document) 2646048 bytes.
Part2_Quantitative_study_consumer_FFV_antiwaste_practices/Table10_Survey2/Table10b_Survey2_answers.xlsx (application/vnd.openxmlformats-officedocument.spreadsheetml.sheet) 509139 bytes.
Part2_Quantitative_study_consumer_FFV_antiwaste_practices/Table10_Survey2/Table10c_Survey2_Sociodemographics_descriptors.xlsx (application/vnd.openxmlformats-officedocument.spreadsheetml.sheet) 76016 bytes.
Part1_FFV_waste_sampling_campaigns/Table3_Household_Sociodemographic_descriptors/Table3b_Households_Sociodemographic_descriptors_subsample.xlsx (application/vnd.openxmlformats-officedocument.spreadsheetml.sheet) 10017 bytes.
Part1_FFV_waste_sampling_campaigns/Table4_Household_Survey/Table4b_Household_Survey_answers.xlsx (application/vnd.openxmlformats-officedocument.spreadsheetml.sheet) 320905 bytes.
Part3_Spoilage_dynamic_assays/Table11_Spoilage_dynamic_assays.xlsx (application/vnd.openxmlformats-officedocument.spreadsheetml.sheet) 272558 bytes.
